# Supplementary material for: DNA Methylation Shapes Seed‐Borne Microbiome and Proteome Responses During Early Maize‐Beneficial Bacteria Interactions
Source: Plant Cell Environ. 2026 Apr 22;49(8):5477–96. doi: 10.1111/pce.70552 (PMC13353764; doi:10.1111/pce.70552)
Supplement: Supplementary file 2 — Supporting File 2. [file PCE-49-5477-s002.xlsx]

## Sheet: All proteins
Supplementary Table S2. List of proteins detected in maize seedling roots subjected to 5-azacytidine, Herbaspirillum seropedicae, and their combination, compared with the control.
Accession	Description	Reported peptides	Sequence coverage	Total Ion Count												# Rep. Count				T-test				Fold Change				Differential Accumulation
				C 1	C 2	C 3	B 1	B 2	B 3	A 1	A 2	A 3	AB 1	AB 2	AB 3	C	B	A	AB	B/C	A/C	AB/A	AB/B	B/C	A/C	AB/A	AB/B	B/C	A/C	AB/A	AB/B
Zm00001eb063810_P001	ELONGATION FACTOR 2	40	60.14	0	0	0	65173	62156	55088	55195	46783	53799	34951	31512	34365	0	3	3	3	-	0	0.0029	0.001	-	-	-0.627576	-0.855334	UNIQUE_B	UNIQUE_A	DOWN	DOWN
Zm00001eb351340_P002	PUTATIVE MEDIATOR OF RNA POLYMERASE II TRANSCRIPTION SUBUNIT 37C	25	58.93	0	0	0	12814	12560	12205	0	0	0	6266	6611	6344	0	3	0	3	-	-	-	0	-	-	-	-0.967186	UNIQUE_B	-	UNIQUE_AB	DOWN
Zm00001eb050080_P001	UDP-GLUCOSE 6-DEHYDROGENASE	11	23.91	0	0	0	2351	2768	2692	0	0	0	2957	3141	2999	0	3	0	3	-	-	-	0.0373	-	-	-	0.219789	UNIQUE_B	-	UNIQUE_AB	UNCHANGED
Zm00001eb151380_P001	UNIVERSAL STRESS PROTEIN PHOS34	6	34.77	0	0	0	100693	90425	110313	69407	82865	77404	90378	96505	90951	0	3	3	3	-	0	0.0213	0.2644	-	-	0.274626	-0.117605	UNIQUE_B	UNIQUE_A	UNCHANGED	UNCHANGED
Zm00001eb442280_P001	PUTATIVE PHOSPHOGLUCOMUTASE CYTOPLASMIC 1	17	45.25	0	0	0	1891	2139	2402	0	0	0	4453	4819	5076	0	3	0	3	-	-	-	0.0003	-	-	-	1.1575	UNIQUE_B	-	UNIQUE_AB	UP
Zm00001eb391350_P001	BETA-EXPANSIN 5	4	31.05	0	0	0	2264	2508	3331	0	0	0	0	0	0	0	3	0	0	-	-	-	-	-	-	-	-	UNIQUE_B	-	-	UNIQUE_B
Zm00001eb006940_P002	RAS-RELATED PROTEIN RABH1E	4	23	0	0	0	3219	4547	4935	2997	4366	3795	8056	4703	4694	0	3	3	3	-	0.0007	0.152	0.2686	-	-	0.645279	0.458555	UNIQUE_B	UNIQUE_A	UNCHANGED	UNCHANGED
Zm00001eb064080_P001	RAS-RELATED PROTEIN RABA2a.	3	29.49	0	0	0	4585	2425	3723	0	0	0	0	0	0	0	3	0	0	-	-	-	-	-	-	-	-	UNIQUE_B	-	-	UNIQUE_B
Zm00001eb175970_P003	DIHYDROXYACID DEHYDRATASE	12	35.23	0	0	0	2450	2457	2967	0	0	0	0	0	0	0	3	0	0	-	-	-	-	-	-	-	-	UNIQUE_B	-	-	UNIQUE_B
Zm00001eb085560_P001	ALDEHYDE DEHYDROGENASE FAMILY 7 MEMBER B4	4	35.81	0	0	0	3702	3867	3784	0	0	0	3073	3064	2234	0	3	0	3	-	-	-	0.0244	-	-	-	-0.439527	UNIQUE_B	-	UNIQUE_AB	UNCHANGED
Zm00001eb039140_P001	ATP SYNTHASE SUBUNIT BETA, CHLOROPLASTIC	5	20.97	0	0	0	6258	4761	3890	2141	2306	2314	3969	5212	4161	0	3	3	3	-	0	0.0049	0.5458	-	-	0.980765	-0.160202	UNIQUE_B	UNIQUE_A	UP	UNCHANGED
Zm00001eb170610_P002	CO-CHAPERONE PROTEIN SBA1	3	30.37	0	0	0	2799	2254	3649	0	0	0	0	0	0	0	3	0	0	-	-	-	-	-	-	-	-	UNIQUE_B	-	-	UNIQUE_B
Zm00001eb105870_P004	ACONITASE HYDRATASE	4	4.54	0	0	0	2207	1786	1787	0	0	0	0	0	0	0	3	0	0	-	-	-	-	-	-	-	-	UNIQUE_B	-	-	UNIQUE_B
Zm00001eb086160_P002	RNA-BINDING PROTEIN-LIKE.	3	9.9	0	0	0	6992	8723	9706	0	0	0	0	0	0	0	3	0	0	-	-	-	-	-	-	-	-	UNIQUE_B	-	-	UNIQUE_B
Zm00001eb129380_P002	GAMMA CARBONIC ANHYDRASE 1 MITOCHONDRIAL	3	16.82	0	0	0	45404	38969	45308	40201	48196	33316	0	0	0	0	3	3	0	-	0.0007	-	-	-	-	-	-	UNIQUE_B	UNIQUE_A	UNIQUE_A	UNIQUE_B
Zm00001eb117210_P001	UBIQUITIN CARBOXYL-TERMINAL HYDROLASE 13	3	4.76	0	0	0	3595	3144	2391	3579	3700	4040	3767	4293	4936	0	3	3	3	-	0	0.2005	0.0574	-	-	0.199306	0.509361	UNIQUE_B	UNIQUE_A	UNCHANGED	UNCHANGED
Zm00001eb232220_P001	26S PROTEASOME NON-ATPASE REGULATORY SUBUNIT 2 HOMOLOG	25	40	0	0	0	19965	17212	20761	33599	24576	27816	30060	30144	28048	0	3	3	3	-	0.0004	0.796	0.0014	-	-	0.0374344	0.607123	UNIQUE_B	UNIQUE_A	UNCHANGED	UP
Zm00001eb008610_P001	ATP SYNTHASE SUBUNIT GAMMA MITOCHONDRIAL	9	42.28	1870	1831	1753	8952	8795	9229	0	0	0	0	0	0	3	3	0	0	0	0	-	-	2.30592	-	-	-	UP	UNIQUE_C	-	UNIQUE_B
Zm00001eb189870_P002	T-COMPLEX PROTEIN 1 SUBUNIT DELTA	13	44.77	6150	5453	6271	25474	17732	18641	10264	12365	11515	18742	20951	19746	3	3	3	3	0.004	0.0012	0.0007	0.7665	1.79086	0.933751	0.799813	-0.0572962	UP	UP	UP	UNCHANGED
Zm00001eb354740_P001	UTP--GLUCOSE-1-PHOSPHATE URIDYLYLTRANSFERASE	4	61.32	2337	2270	2229	6669	5690	7559	5315	4425	4943	4389	5204	6292	3	3	3	3	0.0013	0.0005	0.5463	0.1565	1.54284	1.10302	0.113523	-0.326298	UP	UP	UNCHANGED	UNCHANGED
Zm00001eb085130_P001	DIHYDROLIPOYLLYSINE-RESIDUE SUCCINYLTRANSFERASE	13	37.98	26891	28332	34165	90238	82464	86352	32795	31848	29049	41742	39793	44130	3	3	3	3	0.0001	0.5956	0.0032	0.0001	1.5351	0.0678569	0.423581	-1.04366	UP	UNCHANGED	UNCHANGED	DOWN
Zm00001eb195210_P001	PEROXIDASE	6	38.74	3543	3173	3741	4460	6644	6225	18242	11569	13486	12950	15080	11459	3	3	3	3	0.0293	0.0053	0.602	0.0041	0.728793	2.04984	-0.132791	1.18826	UP	UP	UNCHANGED	UP
Zm00001eb154000_P001	GLYCOSYLTRANSFERASE	2	5.74	4044	3539	2618	8886	10571	9368	13837	16429	10903	5697	7171	4810	3	3	3	3	0.0007	0.0033	0.0108	0.012	1.49866	2.01289	-1.21954	-0.705316	UP	UP	DOWN	DOWN
Zm00001eb283800_P001	HEAT SHOCK 70 KDA PROTEIN 14	20	28.35	2408	1970	1940	5046	7256	5138	3206	3352	3790	4133	4909	4726	3	3	3	3	0.0074	0.0044	0.0176	0.182	1.46495	0.711826	0.411946	-0.341177	UP	UP	UNCHANGED	UNCHANGED
Zm00001eb109960_P001	PEROXIDASE	3	16.62	4514	5972	4729	17196	10996	12953	9303	14877	13226	16558	15284	13365	3	3	3	3	0.0101	0.0125	0.2421	0.5454	1.43518	1.29774	0.273251	0.135809	UP	UP	UNCHANGED	UNCHANGED
Zm00001eb362860_P001	VILLIN-2	6	8.76	11000	12189	13845	25347	28245	16734	12776	11937	14678	13991	15173	13922	3	3	3	3	0.0354	0.5343	0.2459	0.0595	0.925195	0.0890134	0.129363	-0.706819	UP	UNCHANGED	UNCHANGED	UNCHANGED
Zm00001eb330530_P001	PEROXIDASE 70	14	66.04	193429	154099	163946	235501	312964	403064	104888	151236	166198	107917	237686	126482	3	3	3	3	0.0423	0.2466	0.7284	0.0646	0.895587	-0.276315	0.1607	-1.0112	UP	UNCHANGED	UNCHANGED	UNCHANGED
Zm00001eb179240_P001	CALLOSE SYNTHASE 7	8	53.6	7742	8899	7186	12876	14605	15603	10175	6440	7524	11423	10772	10708	3	3	3	3	0.0024	0.9362	0.0614	0.0149	0.854513	0.0187458	0.446841	-0.388927	UP	UNCHANGED	UNCHANGED	UNCHANGED
Zm00001eb381580_P001	ADPATP CARRIER PROTEIN 1 MITOCHONDRIAL	3	13.39	10668	7458	8839	15952	13815	16183	14911	10179	12333	17055	19744	26187	3	3	3	3	0.0061	0.1028	0.0484	0.1136	0.768951	0.472806	0.751123	0.454979	UP	UNCHANGED	UP	UNCHANGED
Zm00001eb331200_P002	CALMODULIN	6	83.19	20814	20984	21998	37114	27345	41204	31352	25898	22195	23303	16490	14160	3	3	3	3	0.0278	0.124	0.0902	0.0252	0.727946	0.316522	-0.55828	-0.969704	UP	UNCHANGED	UNCHANGED	DOWN
Zm00001eb208980_P001	GLYCOSYL HYDROLASE FAMILY PROTEIN	3	4.63	2636	2560	2834	3759	4024	5379	863	1257	1051	1710	813	1377	3	3	3	3	0.0282	0.0003	0.4422	0.0055	0.712781	-1.34032	0.298675	-1.75442	UP	DOWN	UNCHANGED	DOWN
Zm00001eb327250_P002	40S RIBOSOMAL PROTEIN S3-1	15	72.41	13271	15868	10968	22453	21098	21452	16003	15610	16312	24583	20036	20569	3	3	3	3	0.0049	0.1424	0.0165	0.9689	0.696699	0.25695	0.443859	0.00411099	UP	UNCHANGED	UNCHANGED	UNCHANGED
Zm00001eb232200_P003	EUKARYOTIC INITIATION FACTOR 4A-2	29	81.17	72869	58574	62545	113345	93286	106903	89945	104342	101080	76525	103721	103494	3	3	3	3	0.0054	0.0052	0.7187	0.4095	0.692656	0.606543	-0.0579395	-0.144053	UP	UP	UNCHANGED	UNCHANGED
Zm00001eb160620_P001	V-TYPE PROTON ATPASE SUBUNIT D2	3	13.96	24708	25371	14206	30977	36185	35382	23260	29587	29433	30521	26426	16038	3	3	3	3	0.0323	0.224	0.5528	0.0991	0.673681	0.356058	-0.172943	-0.490566	UP	UNCHANGED	UNCHANGED	UNCHANGED
Zm00001eb158810_P005	CARBONIC ANHYDRASE1	7	31.44	7662	7667	5732	13440	9667	10362	11537	9894	10172	18410	18693	20943	3	3	3	3	0.0356	0.0128	0.0007	0.0044	0.668251	0.585528	0.877125	0.794402	UP	UNCHANGED	UP	UP
Zm00001eb276250_P002	PEROXIDASE	2	11.14	5873	5185	5647	7518	9866	9119	11636	9342	11848	14146	13340	11584	3	3	3	3	0.0106	0.0029	0.1321	0.015	0.665834	0.974559	0.251206	0.559931	UP	UP	UNCHANGED	UNCHANGED
Zm00001eb038190_P001	GIBBERELLIN RECEPTOR GID1L2	7	27.52	72754	103961	96138	167581	128583	133818	157144	140643	127527	179704	184634	134964	3	3	3	3	0.0273	0.0161	0.2419	0.3117	0.656155	0.640406	0.231384	0.215635	UP	UP	UNCHANGED	UNCHANGED
Zm00001eb339100_P001	RAS-RELATED PROTEIN RABG3F	5	25.12	23892	27549	26281	48322	32808	41211	33067	33215	31892	44450	32357	32401	3	3	3	3	0.0321	0.0041	0.4147	0.5077	0.6545	0.337014	0.153652	-0.163834	UP	UNCHANGED	UNCHANGED	UNCHANGED
Zm00001eb308640_P003	PUTATIVE MITOCHONDRIAL-PROCESSING PEPTIDASE SUBUNIT BETA MITOCHONDRIAL	8	15.55	6577	7307	7613	11115	11419	11100	13436	12758	24457	8852	8662	8423	3	3	3	3	0.0002	0.063	0.0957	0.0001	0.645781	1.23647	-0.965583	-0.37489	UP	UNCHANGED	UNCHANGED	UNCHANGED
Zm00001eb158800_P001	CARBONIC ANHYDRASE	5	41.26	10227	11359	8416	17786	13959	14409	11906	15388	14489	24474	20726	20869	3	3	3	3	0.0221	0.0438	0.0073	0.0182	0.62141	0.477848	0.661091	0.517529	UP	UNCHANGED	UP	UNCHANGED
Zm00001eb055330_P001	ACTIN FILAMENT PROTEIN	26	72.34	2526	2635	2869	0	0	0	0	0	0	0	0	0	3	0	0	0	-	0	-	-	-	-	-	-	UNIQUE_C	UNIQUE_C	-	-
Zm00001eb007860_P001	40S RIBOSOMAL PROTEIN S3A	17	69.62	8253	8374	8860	0	0	0	10835	8689	10143	13465	13506	13901	3	0	3	3	-	0.1021	0.0045	-	-	0.219049	0.462276	-	UNIQUE_C	UNCHANGED	UNCHANGED	UNIQUE_AB
Zm00001eb247650_P001	PHENYLALANINE AMMONIA LYASE	9	21.45	3042	4291	6413	0	0	0	0	0	0	0	0	0	3	0	0	0	-	0.0096	-	-	-	-	-	-	UNIQUE_C	UNIQUE_C	-	-
Zm00001eb267410_P001	RAS-RELATED PROTEIN RABD1	2	11.71	894	1021	839	0	0	0	0	0	0	0	0	0	3	0	0	0	-	0.0001	-	-	-	-	-	-	UNIQUE_C	UNIQUE_C	-	-
Zm00001eb039620_P001	CYTOCHROME C1 1 HEME PROTEIN MITOCHONDRIAL	9	49.34	8453	10198	11145	0	0	0	0	0	0	25888	27611	21726	3	0	0	3	-	0.0002	-	-	-	-	-	-	UNIQUE_C	UNIQUE_C	UNIQUE_AB	UNIQUE_AB
Zm00001eb394790_P001	PYRUVATE DEHYDROGENASE KINASE	6	14.41	1259	864	1032	0	0	0	0	0	0	0	0	0	3	0	0	0	-	0.0008	-	-	-	-	-	-	UNIQUE_C	UNIQUE_C	-	-
Zm00001eb133800_P001	BETA-GLUCOSIDASE 17	3	12.04	3518	2927	3234	0	0	0	5503	6368	5202	6414	6283	6029	3	0	3	3	-	0.0032	0.208	-	-	0.818929	0.133371	-	UNIQUE_C	UP	UNCHANGED	UNIQUE_AB
Zm00001eb418550_P002	PUTATIVE THIOREDOXIN SUPERFAMILY PROTEIN	3	29.93	2844	2383	1885	0	0	0	0	0	0	0	0	0	3	0	0	0	-	0.001	-	-	-	-	-	-	UNIQUE_C	UNIQUE_C	-	-
Zm00001eb330750_P001	EUKARYOTIC TRANSLATION INITIATION FACTOR 2 BETA SUBUNIT	5	26.22	12837	10049	5460	0	0	0	0	0	0	0	0	0	3	0	0	0	-	0.0117	-	-	-	-	-	-	UNIQUE_C	UNIQUE_C	-	-
Zm00001eb384610_P001	ISOCITRATE DEHYDROGENASE	3	19.75	821	960	802	0	0	0	879	883	928	1278	1031	971	3	0	3	3	-	0.5347	0.107	-	-	0.0582143	0.286362	-	UNIQUE_C	UNCHANGED	UNCHANGED	UNIQUE_AB
Zm00001eb354680_P001	PEROXIDASE	2	7.44	3301	2924	2953	0	0	0	0	0	0	0	0	0	3	0	0	0	-	0	-	-	-	-	-	-	UNIQUE_C	UNIQUE_C	-	-
Zm00001eb353640_P001	GLYCOSYLTRANSFERASE	2	3.87	13552	13680	13559	0	0	0	12324	18780	11920	9293	10016	10697	3	0	3	3	-	0.7547	0.1272	-	-	0.0768572	-0.519853	-	UNIQUE_C	UNCHANGED	UNCHANGED	UNIQUE_AB
Zm00001eb037690_P002	GLUTAMATE DECARBOXYLASE	3	7.24	1797	1719	2650	0	0	0	4194	4356	3935	7420	5651	9306	3	0	3	3	-	0.0028	0.0361	-	-	1.01781	0.841824	-	UNIQUE_C	UP	UP	UNIQUE_AB
Zm00001eb140890_P002	VILLIN-2	5	7.03	16394	15087	19672	0	0	0	14137	15000	17779	14533	14528	13993	3	0	3	3	-	0.4652	0.3118	-	-	-0.124728	-0.123968	-	UNIQUE_C	UNCHANGED	UNCHANGED	UNIQUE_AB
Zm00001eb332040_P001	PROTEASOME SUBUNIT ALPHA TYPE	11	47.79	26232	25130	24126	15437	16866	16993	0	0	0	40072	48920	32670	3	3	0	3	0.0004	0	-	0.0069	-0.614764	-	-	1.30334	DOWN	UNIQUE_C	UNIQUE_AB	UP
Zm00001eb238260_P001	ATP SYNTHASE SUBUNIT 1	8	30.88	31367	30247	33131	18489	17241	19697	16295	17398	17240	18073	19995	19613	3	3	3	3	0.0003	0.0001	0.0298	0.4604	-0.773463	-0.895443	0.179487	0.0575062	DOWN	DOWN	UNCHANGED	UNCHANGED
Zm00001eb045790_P003	CYTOSOLIC NAD-DEPENDENT MALATE DEHYDROGENASE	19	72.78	6618	6943	7831	4342	4099	4564	9703	10951	11012	10180	10186	10713	3	3	3	3	0.0019	0.0036	0.6933	0	-0.717944	0.565913	-0.0270157	1.25684	DOWN	UNCHANGED	UNCHANGED	UP
Zm00001eb369780_P001	USP FAMILY PROTEIN	7	43.3	113492	124857	126079	42706	38432	49763	40496	48102	45995	29839	31860	30706	3	3	3	3	0.0001	0.0001	0.0039	0.0187	-1.47716	-1.43702	-0.542577	-0.502443	DOWN	DOWN	UNCHANGED	UNCHANGED
Zm00001eb356610_P005	PUTATIVE DEAD-BOX ATP-DEPENDENT RNA HELICASE FAMILY PROTEIN	3	9.29	9546	7495	8856	5708	5657	3822	15032	6767	11206	11914	11523	10941	3	3	3	3	0.0145	0.3905	0.8584	0.0007	-0.769928	0.349936	0.0587918	1.17866	DOWN	UNCHANGED	UNCHANGED	UP
Zm00001eb411680_P001	BETA-GLUCOSIDASE2	11	31.62	4018	3612	3321	1392	1712	1771	2225	3516	2753	1923	2008	1924	3	3	3	3	0.001	0.1268	0.0793	0.054	-1.16741	-0.366522	-0.536759	0.264133	DOWN	UNCHANGED	UNCHANGED	UNCHANGED
Zm00001eb040570_P001	OSJNBB0026E15.9-LIKE PROTEIN	12	66.4	79008	85678	116454	50137	60676	64996	109249	79344	65034	77011	91909	72335	3	3	3	3	0.0467	0.626	0.7874	0.0415	-0.677279	-0.148588	-0.0721438	0.456547	DOWN	UNCHANGED	UNCHANGED	UNCHANGED
Zm00001eb064000_P001	PROHIBITIN	5	23.53	16140	13074	15089	7313	10288	9931	6730	7068	7338	5434	7037	4785	3	3	3	3	0.0126	0.0011	0.1349	0.041	-0.686334	-1.06766	-0.292679	-0.674004	DOWN	DOWN	UNCHANGED	DOWN
Zm00001eb109670_P001	RAS-RELATED PROTEIN RABH1E	5	21.53	9453	8124	9947	4525	5097	6050	15243	15346	14354	6013	9518	9997	3	3	3	3	0.0049	0.0008	0.0075	0.0692	-0.812515	0.707406	-0.816059	0.703863	DOWN	UP	DOWN	UNCHANGED
Zm00001eb316410_P002	HEAT SHOCK PROTEIN 90-2	30	55	67161	64086	57951	41635	34874	32481	55989	49614	61415	74099	78484	73694	3	3	3	3	0.0023	0.1647	0.0062	0.0002	-0.795711	-0.179898	0.438085	1.0539	DOWN	UNCHANGED	UNCHANGED	UP
Zm00001eb418490_P001	BETA-GLUCOSIDASE 17	11	33.03	25008	22481	24274	10718	10374	12185	12346	10161	16915	13940	11086	16221	3	3	3	3	0.0002	0.0071	0.8186	0.1692	-1.10869	-0.864211	0.0652771	0.309757	DOWN	DOWN	UNCHANGED	UNCHANGED
Zm00001eb347740_P002	PEROXIDASE	3	45.63	3872	3896	4135	2013	2981	2788	2533	2810	3772	2583	2951	2714	3	3	3	3	0.0111	0.0732	0.5006	0.6474	-0.612998	-0.384921	-0.144172	0.083905	DOWN	UNCHANGED	UNCHANGED	UNCHANGED
Zm00001eb305140_P001	40S RIBOSOMAL PROTEIN S15A-1	5	27.35	14939	12152	9182	7161	7575	5504	5384	4696	6236	6457	4452	5621	3	3	3	3	0.0397	0.0181	0.9273	0.2235	-0.84168	-1.15259	0.0187397	-0.292168	DOWN	DOWN	UNCHANGED	UNCHANGED
Zm00001eb425600_P001	CHITINASE B1	8	39.86	38395	27975	31041	10545	14931	23662	34701	69369	29053	43698	77346	25212	3	3	3	3	0.0312	0.4109	0.8358	0.1089	-0.987255	0.4506	0.135743	1.5736	DOWN	UNCHANGED	UNCHANGED	UNCHANGED
Zm00001eb315880_P002	HEAT SHOCK PROTEIN 90-5 CHLOROPLASTIC	9	17.78	6020	5471	5938	3262	3663	3338	6746	7915	8288	6444	6716	6532	3	3	3	3	0.0003	0.0205	0.0827	0	-0.763916	0.396973	-0.220772	0.940117	DOWN	UNCHANGED	UNCHANGED	UP
Zm00001eb324270_P001	ELONGATION FACTOR 1-ALPHA	10	35.35	39353	32746	28287	24276	21000	14953	33858	26310	30431	41535	31678	37528	3	3	3	3	0.0337	0.4483	0.1355	0.0131	-0.737055	-0.148009	0.289629	0.878675	DOWN	UNCHANGED	UNCHANGED	UP
Zm00001eb336910_P001	ACTIN DEPOLYMERIZING FACTOR	6	10.73	23940	20271	21100	9781	18409	12937	10999	12510	17297	9359	10585	11823	3	3	3	3	0.043	0.0206	0.2114	0.2994	-0.667244	-0.678532	-0.361278	-0.372566	DOWN	DOWN	UNCHANGED	UNCHANGED
Zm00001eb025390_P001	ADP-RIBOSYLATION FACTOR B1B	4	30.41	7597	10028	10182	5884	3904	6357	5143	5532	5115	4188	5993	4160	3	3	3	3	0.0259	0.0091	0.4801	0.5673	-0.784337	-0.816366	-0.138863	-0.170892	DOWN	DOWN	UNCHANGED	UNCHANGED
Zm00001eb208050_P001	26S PROTEASOME NON-ATPASE REGULATORY SUBUNIT 2 HOMOLOG	26	42.15	49261	45793	41485	26945	23230	28019	34972	26516	28953	34301	33832	31480	3	3	3	3	0.0019	0.0104	0.3146	0.0135	-0.804182	-0.594263	0.139339	0.349258	DOWN	UNCHANGED	UNCHANGED	UNCHANGED
Zm00001eb137390_P001	PHYTASE1	11	47.55	45857	45972	54316	32467	30562	31074	64146	63651	57821	59686	61191	49873	3	3	3	3	0.0037	0.0191	0.2921	0.0021	-0.635081	0.344941	-0.120458	0.859564	DOWN	UNCHANGED	UNCHANGED	UP
Zm00001eb421290_P001	DIHYDROLIPOYLLYSINE-RESIDUE SUCCINYLTRANSFERASE	14	39.33	87529	92220	111207	63758	47414	52623	117152	113768	103769	99140	94511	103182	3	3	3	3	0.0082	0.1531	0.0561	0.0012	-0.828918	0.202015	-0.173165	0.857768	DOWN	UNCHANGED	UNCHANGED	UP
Zm00001eb399860_P004	GLUTAMINE SYNTHETASE ROOT ISOZYME 5	12	61.05	116974	113189	124464	58245	62191	60252	74515	82588	73530	106777	114990	104065	3	3	3	3	0.0001	0.0007	0.0019	0.0002	-0.9728	-0.620706	0.498534	0.850628	DOWN	DOWN	UNCHANGED	UP
Zm00001eb361460_P002	RAS-RELATED PROTEIN RABG3A	5	33.15	14178	16845	16387	10174	10673	9007	10424	10313	11691	12251	11103	9929	3	3	3	3	0.0037	0.0059	0.7404	0.2417	-0.667238	-0.547945	0.0375698	0.156863	DOWN	UNCHANGED	UNCHANGED	UNCHANGED
Zm00001eb332510_P002	GAMMA CARBONIC ANHYDRASE 1 MITOCHONDRIAL	5	28.52	58797	51715	65293	29904	35932	39319	20933	26179	31641	50056	50372	44798	3	3	3	3	0.008	0.0029	0.0035	0.0154	-0.741461	-1.15857	0.882897	0.465788	DOWN	DOWN	UP	UNCHANGED
Zm00001eb363840_P002	GLUTATHIONE S-TRANSFERASE FAMILY PROTEIN	5	20.87	33776	24032	21151	5771	15569	13469	17020	15018	21748	17743	14979	13312	3	3	3	3	0.0385	0.1233	0.3382	0.3133	-1.18165	-0.553918	-0.224515	0.403215	DOWN	UNCHANGED	UNCHANGED	UNCHANGED
Zm00001eb204950_P001	T-COMPLEX PROTEIN 1 SUBUNIT GAMMA	20	41.04	22716	21420	23029	10777	12016	10672	14619	11952	13237	13553	20476	20886	3	3	3	3	0.0001	0.0006	0.1143	0.0417	-1.00505	-0.754661	0.46412	0.714512	DOWN	DOWN	UNCHANGED	UP
Zm00001eb185610_P006	ALCOHOL DEHYDROGENASE-LIKE 6	2	13.57	18027	22437	21416	8089	14894	14279	13726	13447	10652	18714	17011	15325	3	3	3	3	0.0323	0.0084	0.0335	0.1261	-0.731733	-0.710136	0.432581	0.454178	DOWN	DOWN	UNCHANGED	UNCHANGED
Zm00001eb178140_P001	60S RIBOSOMAL PROTEIN L7-1	4	17.55	17819	21716	13380	11710	11033	8914	16412	12377	17568	13341	16640	18741	3	3	3	3	0.0499	0.4896	0.7408	0.0332	-0.74112	-0.19092	0.0717995	0.621999	DOWN	UNCHANGED	UNCHANGED	UP
Zm00001eb122160_P001	FRIGIDA-LIKE PROTEIN	2	5.73	6080	5727	7495	3225	3653	5033	5109	6657	5186	4491	5259	5010	3	3	3	3	0.0326	0.3486	0.2563	0.1831	-0.696456	-0.187337	-0.199769	0.309349	DOWN	UNCHANGED	UNCHANGED	UNCHANGED
Zm00001eb379490_P007	ACYL-COENZYME A OXIDASE	6	11.88	33217	27469	27094	17173	18663	21483	12600	17546	19756	21004	29418	18165	3	3	3	3	0.0124	0.0121	0.1932	0.3566	-0.614888	-0.814816	0.458852	0.258923	DOWN	DOWN	UNCHANGED	UNCHANGED
Zm00001eb213610_P001	TUBULIN BETA CHAIN	25	70.56	26151	28507	31258	35903	34951	35010	21064	23276	24084	24242	21931	21081	3	3	3	3	0.0116	0.028	0.7803	0.0002	0.301223	-0.328431	-0.0248675	-0.654521	UNCHANGED	UNCHANGED	UNCHANGED	DOWN
Zm00001eb037200_P005	PUTATIVE 14-3-3 PROTEIN	8	50.93	4463	5141	5162	6536	5527	6805	30733	10428	11436	34303	34923	37294	3	3	3	3	0.0388	0.1291	0.0544	0	0.353687	1.83272	1.01806	2.4971	UNCHANGED	UNCHANGED	UNCHANGED	UP
Zm00001eb390190_P002	TUBULIN BETA-7 CHAIN	14	51.7	32837	34957	31866	28961	34578	34052	39005	43308	44115	26679	25665	25233	3	3	3	3	0.7488	0.0082	0.0006	0.0223	-0.0302712	0.343222	-0.704611	-0.331118	UNCHANGED	UNCHANGED	DOWN	UNCHANGED
Zm00001eb330550_P002	PEROXIDASE	6	49.61	11019	19553	13034	13588	15878	18056	56406	56051	66429	72278	107423	57426	3	3	3	3	0.6738	0.0005	0.2709	0.0132	0.124099	2.03647	0.406617	2.31898	UNCHANGED	UP	UNCHANGED	UP
Zm00001eb219270_P001	UDP-ARABINOPYRANOSE MUTASE 3	27	79.95	105820	110141	123550	124126	120328	122789	111349	120891	132052	68756	75497	71761	3	3	3	3	0.1652	0.3611	0.0014	0	0.113281	0.101639	-0.753973	-0.765615	UNCHANGED	UNCHANGED	DOWN	DOWN
Zm00001eb344340_P002	MALATE DEHYDROGENASE	16	77.06	42109	48719	42660	53965	48566	65110	67546	88125	60798	53970	56074	63565	3	3	3	3	0.0987	0.0311	0.1767	0.7436	0.328665	0.697452	-0.318321	0.0504657	UNCHANGED	UP	UNCHANGED	UNCHANGED
Zm00001eb330540_P001	PEROXIDASE	8	56.88	13915	17511	15878	14156	19978	25281	81062	49272	24960	55048	94268	54734	3	3	3	3	0.2979	0.0915	0.4799	0.0234	0.328881	1.71497	0.393915	1.78001	UNCHANGED	UNCHANGED	UNCHANGED	UP
Zm00001eb354640_P001	S-ADENOSYLMETHIONINE SYNTHASE	22	78.03	22743	19086	21461	21922	16847	17542	22160	20842	21749	61085	62819	62314	3	3	3	3	0.2916	0.6913	0	0	-0.168554	0.0329202	1.52404	1.72551	UNCHANGED	UNCHANGED	UP	UP
Zm00001eb348960_P002	40S RIBOSOMAL PROTEIN S12	5	54.29	19818	22948	22787	13376	23668	19016	15684	6754	9617	16278	24453	20888	3	3	3	3	0.3712	0.0167	0.0496	0.6515	-0.225704	-1.03215	0.942837	0.13639	UNCHANGED	DOWN	UP	UNCHANGED
Zm00001eb052750_P001	METHYL-TETRAHYDROFOLATE-DEPENDENT METHIONINE SYNTHASE	34	56.47	130619	123960	138321	130924	143515	139406	86778	81979	82472	131124	135004	138506	3	3	3	3	0.2779	0.0004	0	0.5125	0.0749266	-0.645164	0.687616	-0.0324747	UNCHANGED	DOWN	UP	UNCHANGED
Zm00001eb211740_P001	ACTIN-DEPOLYMERIZING FACTOR 10	10	82.73	102293	105153	102517	65113	90665	84514	62063	60020	75914	61865	86609	54878	3	3	3	3	0.0401	0.0018	0.8772	0.3744	-0.367305	-0.646608	0.0384971	-0.240806	UNCHANGED	DOWN	UNCHANGED	UNCHANGED
Zm00001eb130200_P004	STRESS-INDUCIBLE MEMBRANE PORE PROTEIN	2	27.07	4550	6975	6409	4418	3807	6695	15712	16987	16338	15375	15196	16729	3	3	3	3	0.4293	0.0002	0.395	0.0004	-0.265506	1.4512	-0.0520158	1.66469	UNCHANGED	UP	UNCHANGED	UP
Zm00001eb055490_P001	GLUTAMATE DECARBOXYLASE	7	23.73	9409	9036	17642	7151	3071	5926	7405	9702	8721	17832	9887	17005	3	3	3	3	0.0954	0.3017	0.0732	0.0271	-1.16021	-0.482487	0.792048	1.46977	UNCHANGED	UNCHANGED	UNCHANGED	UP
Zm00001eb123700_P001	CELL NUMBER REGULATOR 8	11	76.73	69108	72354	64424	55621	39004	56474	45039	33877	41879	60092	53585	71856	3	3	3	3	0.0409	0.0022	0.0266	0.2154	-0.446355	-0.769288	0.619119	0.296186	UNCHANGED	DOWN	UP	UNCHANGED
Zm00001eb041160_P002	40S RIBOSOMAL PROTEIN S8	4	28.84	8658	8859	6426	6989	6381	7274	13075	13591	15459	9807	7422	7224	3	3	3	3	0.2524	0.0047	0.0059	0.2186	-0.213916	0.81503	-0.784654	0.244292	UNCHANGED	UP	DOWN	UNCHANGED
Zm00001eb223680_P001	ALANINE AMINOTRANSFERASE 2 MITOCHONDRIAL	25	76.76	88766	113271	111125	92862	103402	102849	78823	85896	75698	58648	65221	57589	3	3	3	3	0.6131	0.0446	0.0069	0.0007	-0.0662178	-0.381365	-0.405899	-0.721046	UNCHANGED	UNCHANGED	UNCHANGED	DOWN
Zm00001eb063950_P001	MEVALONATE KINASE	5	11.99	48601	49973	48747	48396	44165	40098	33603	29721	34028	56759	55063	54251	3	3	3	3	0.1151	0.0003	0.0001	0.0113	-0.151233	-0.597674	0.770526	0.324085	UNCHANGED	UNCHANGED	UP	UNCHANGED
Zm00001eb358030_P001	GTP-BINDING NUCLEAR PROTEIN	5	34.39	68140	69589	68260	72865	70569	69851	66083	67502	74675	43134	42099	44091	3	3	3	3	0.0757	0.793	0.0006	0	0.0502206	0.0158205	-0.687402	-0.721802	UNCHANGED	UNCHANGED	DOWN	DOWN
Zm00001eb432580_P001	GLUTAMINE SYNTHETASE	16	49.61	54505	56526	66681	53345	56233	71128	32911	39687	42189	55857	51468	57662	3	3	3	3	0.8884	0.011	0.0073	0.4181	0.0241002	-0.63058	0.523396	-0.131285	UNCHANGED	DOWN	UNCHANGED	UNCHANGED
Zm00001eb084920_P001	60S RIBOSOMAL PROTEIN L12	8	56.63	56051	54942	50157	67230	56771	57247	62343	47228	48465	82038	91347	92821	3	3	3	3	0.1576	0.8508	0.0036	0.0041	0.169556	-0.0281419	0.75228	0.554582	UNCHANGED	UNCHANGED	UP	UNCHANGED
Zm00001eb343030_P002	ATP SYNTHASE SUBUNIT BETA	26	69.56	96608	101991	110636	117728	111755	127863	243095	285498	237579	306896	332443	309287	3	3	3	3	0.0617	0.0006	0.0241	0	0.208623	1.30897	0.30817	1.40851	UNCHANGED	UP	UNCHANGED	UP
Zm00001eb317870_P001	CLATHRIN HEAVY CHAIN	7	84.07	6749	7178	6622	6760	6120	5309	5585	4442	5470	9051	9137	9246	3	3	3	3	0.157	0.0137	0.0004	0.0019	-0.175991	-0.407047	0.823973	0.592917	UNCHANGED	UNCHANGED	UP	UNCHANGED
Zm00001eb119910_P001	4-METHYL-5-THIAZOLE MONOPHOSPHATE BIOSYNTHESIS PROTEIN	3	15.19	6704	4366	6276	3425	4737	4658	7040	10992	8407	7941	12865	11838	3	3	3	3	0.145	0.0903	0.3365	0.0133	-0.436207	0.608065	0.30415	1.34842	UNCHANGED	UNCHANGED	UNCHANGED	UP
Zm00001eb357070_P001	1-AMINOCYCLOPROPANE-1-CARBOXYLATE OXIDASE 1	14	70.03	140070	163489	132852	133916	137120	134866	96365	146572	109296	66602	69382	69948	3	3	3	3	0.3354	0.1874	0.0319	0	-0.10456	-0.309159	-0.774356	-0.978955	UNCHANGED	UNCHANGED	DOWN	DOWN
Zm00001eb291850_P001	PEROXIDASE	15	71.52	118795	143164	199855	121090	145995	161795	69922	73783	71178	64305	78061	81808	3	3	3	3	0.7028	0.0267	0.5996	0.0063	-0.106736	-1.10376	0.061072	-0.935955	UNCHANGED	DOWN	UNCHANGED	DOWN
Zm00001eb216390_P001	COATOMER SUBUNIT ALPHA-1	20	26.46	9250	4786	5569	4328	4031	3239	8608	4416	4805	12203	7028	9420	3	3	3	3	0.1322	0.7732	0.1466	0.0206	-0.757336	-0.136922	0.684308	1.30472	UNCHANGED	UNCHANGED	UNCHANGED	UP
Zm00001eb019160_P001	CARBOXYPEPTIDASE; BELONGS TO THE PEPTIDASE S10 FAMILY	3	11.99	18059	14471	28395	15962	15000	12050	32350	21010	25492	35720	41182	29075	3	3	3	3	0.2406	0.3241	0.1333	0.0047	-0.502295	0.37211	0.426535	1.30094	UNCHANGED	UNCHANGED	UNCHANGED	UP
Zm00001eb280370_P001	HEAT SHOCK 70 KDA PROTEIN 3	5	33.61	12598	9653	15727	8470	6159	11284	15159	13643	13267	20156	21088	22541	3	3	3	3	0.1547	0.5012	0.0013	0.0015	-0.551468	0.147608	0.600444	1.29952	UNCHANGED	UNCHANGED	UP	UP
Zm00001eb077250_P001	ADENOSINE KINASE 2	12	50	12407	14961	15006	16286	20466	25750	24134	27170	24489	18566	18679	21709	3	3	3	3	0.0796	0.001	0.0163	0.7066	0.560748	0.838885	-0.362469	-0.0843317	UNCHANGED	UP	UNCHANGED	UNCHANGED
Zm00001eb203340_P001	UBIQUITIN-CONJUGATING ENZYME E2 VARIANT 1C	8	72.3	96592	72270	73435	29203	83483	51383	35360	34715	43912	31530	36130	17607	3	3	3	3	0.2133	0.0072	0.2037	0.1911	-0.562482	-1.08791	-0.418809	-0.944235	UNCHANGED	DOWN	UNCHANGED	UNCHANGED
Zm00001eb264470_P004	HEAT SHOCK PROTEIN 90-6 MITOCHONDRIAL	9	22.98	14665	15671	23229	7687	9438	12334	23382	13196	17196	25028	21326	21781	3	3	3	3	0.0565	0.9869	0.2072	0.002	-0.862541	0.00565431	0.341469	1.20966	UNCHANGED	UNCHANGED	UNCHANGED	UP
Zm00001eb140930_P002	URIDINE 5'-MONOPHOSPHATE SYNTHASE	4	17.7	7394	8951	6838	5561	8088	7018	15393	25563	25993	13638	18345	15530	3	3	3	3	0.4348	0.0143	0.1569	0.0045	-0.165822	1.52998	-0.494729	1.20107	UNCHANGED	UP	UNCHANGED	UP
Zm00001eb125740_P001	40S RIBOSOMAL PROTEIN S8-1	2	16.6	3068	4094	3325	5282	3332	3675	7231	7238	5709	4474	4870	4554	3	3	3	3	0.4238	0.0056	0.016	0.4313	0.228927	0.944236	-0.537929	0.177379	UNCHANGED	UP	UNCHANGED	UNCHANGED
Zm00001eb350560_P001	ELONGATION FACTOR 1-BETA	9	49.34	38174	42483	47604	61550	56932	64242	53068	43847	43750	36578	39042	38203	3	3	3	3	0.0063	0.3724	0.0479	0.0005	0.510591	0.133188	-0.305473	-0.682875	UNCHANGED	UNCHANGED	UNCHANGED	DOWN
Zm00001eb242690_P001	COPPER TRANSPORT PROTEIN CCH	3	35.78	217049	121065	195800	63280	193984	127925	92718	46589	107317	80894	161695	54589	3	3	3	3	0.3569	0.0496	0.6729	0.5862	-0.471043	-1.11429	0.269009	-0.37424	UNCHANGED	DOWN	UNCHANGED	UNCHANGED
Zm00001eb421300_P001	MITOCHONDRIAL-PROCESSING PEPTIDASE SUBUNIT ALPHA	9	52.67	5311	5971	5760	6927	7305	8171	6367	6764	6346	4209	4702	4126	3	3	3	3	0.0127	0.0268	0.0007	0.0016	0.394648	0.192682	-0.57917	-0.781137	UNCHANGED	UNCHANGED	UNCHANGED	DOWN
Zm00001eb088500_P001	CYSTEINE SYNTHASE	16	51.05	139839	130008	121306	115636	108729	137973	87349	80269	80127	88827	64360	90667	3	3	3	3	0.4048	0.0012	0.8901	0.0321	-0.110396	-0.658879	-0.0228344	-0.571318	UNCHANGED	DOWN	UNCHANGED	UNCHANGED
Zm00001eb083140_P001	PEROXIDASE	10	46.18	76211	108104	82514	107543	114013	124294	31507	34263	35830	43541	49728	43543	3	3	3	3	0.0731	0.005	0.0083	0.0002	0.374237	-1.39303	0.429309	-1.33795	UNCHANGED	DOWN	UNCHANGED	DOWN
Zm00001eb212100_P001	METHYLENETETRAHYDROFOLATE REDUCTASE	10	37.14	51635	54644	58920	70747	51163	60210	91012	88300	73586	86978	92711	90142	3	3	3	3	0.4033	0.0073	0.3752	0.0077	0.140682	0.61436	0.0934981	0.567176	UNCHANGED	UP	UNCHANGED	UNCHANGED
Zm00001eb285890_P009	MALIC ENZYME5	7	21.57	7763	9003	12146	3832	4809	6980	10519	11922	9877	9162	11362	14541	3	3	3	3	0.0506	0.4737	0.6135	0.0235	-0.888201	0.16067	0.117698	1.16657	UNCHANGED	UNCHANGED	UNCHANGED	UP
Zm00001eb134330_P001	MALATE DEHYDROGENASE	11	53.17	71381	74573	80560	59245	60156	63276	71250	81543	79853	55375	58063	35754	3	3	3	3	0.0078	0.6498	0.0227	0.1928	-0.310309	0.0385257	-0.640969	-0.292134	UNCHANGED	UNCHANGED	DOWN	UNCHANGED
Zm00001eb282410_P001	PEROXIDASE	14	47.22	192788	163553	231011	159083	278045	207437	119223	73254	149687	97389	136627	105550	3	3	3	3	0.6559	0.0507	0.9743	0.0497	0.1341	-0.779538	-0.0109934	-0.924631	UNCHANGED	UNCHANGED	UNCHANGED	DOWN
Zm00001eb291980_P001	ER6 PROTEIN	13	63.46	45454	48682	51455	35216	39503	45885	30510	30645	32369	32194	33929	34152	3	3	3	3	0.0789	0.0007	0.0592	0.0987	-0.271639	-0.638512	0.100558	-0.266316	UNCHANGED	DOWN	UNCHANGED	UNCHANGED
Zm00001eb086000_P001	3-OXOACYL-[ACYL-CARRIER-PROTEIN] REDUCTASE	8	64.2	12033	15242	13340	13283	12507	18840	11075	14285	11814	6450	7817	6634	3	3	3	3	0.5759	0.4419	0.0069	0.0179	0.136045	-0.127722	-0.830769	-1.09454	UNCHANGED	UNCHANGED	DOWN	DOWN
Zm00001eb212960_P001	60S RIBOSOMAL PROTEIN L4-1	13	37.62	125064	112399	89381	104017	138352	95334	80387	69034	75650	99043	121569	160033	3	3	3	3	0.8398	0.0363	0.0457	0.5529	0.0471519	-0.538221	0.758069	0.172696	UNCHANGED	UNCHANGED	UP	UNCHANGED
Zm00001eb137430_P001	JASMONATE-INDUCED PROTEIN	7	51.67	74341	47415	47375	33340	60223	29141	76037	71336	71206	46060	36458	33748	3	3	3	3	0.3076	0.1451	0.0011	0.847	-0.462966	0.370011	-0.910734	-0.0777574	UNCHANGED	UNCHANGED	DOWN	UNCHANGED
Zm00001eb345260_P001	V-TYPE PROTON ATPASE SUBUNIT C	17	66.05	24634	25952	30245	33647	29176	33305	42890	40970	39892	42881	40354	44001	3	3	3	3	0.0834	0.0017	0.4505	0.0045	0.25005	0.614467	0.0400505	0.404467	UNCHANGED	UP	UNCHANGED	UNCHANGED
Zm00001eb387920_P002	DIHYDROFLAVONOL-4-REDUCTASE	6	26.8	10858	7851	8990	10283	8771	13215	15821	22372	13925	22827	25372	22505	3	3	3	3	0.3873	0.0396	0.0846	0.0013	0.220316	0.911952	0.440003	1.13164	UNCHANGED	UP	UNCHANGED	UP
Zm00001eb063710_P001	FERREDOXIN-3, CHLOROPLASTIC	4	61.84	37379	35270	32961	44315	31198	53338	27648	13064	31979	26396	21320	18892	3	3	3	3	0.3026	0.1345	0.7576	0.0379	0.286949	-0.538922	-0.126061	-0.951933	UNCHANGED	UNCHANGED	UNCHANGED	DOWN
Zm00001eb205650_P001	PROFILIN-5	3	14.04	4293	4972	4998	6748	6697	7249	5218	4752	5166	2780	2168	3693	3	3	3	3	0.0018	0.3474	0.0098	0.0011	0.537022	0.085786	-0.808592	-1.25983	UNCHANGED	UNCHANGED	DOWN	DOWN
Zm00001eb080890_P002	ALDOSE 1-EPIMERASE	9	44.81	20479	17763	19713	12878	19071	18638	17812	23578	17214	9577	9021	7174	3	3	3	3	0.3178	0.9259	0.0071	0.0176	-0.196159	0.0160532	-1.18522	-0.973005	UNCHANGED	UNCHANGED	DOWN	DOWN
Zm00001eb032690_P002	GLYCINE-RICH RNA-BINDING PROTEIN 2	4	34.53	90456	93649	72361	36375	87966	52663	32644	25054	67037	46027	48317	30629	3	3	3	3	0.1859	0.039	0.9958	0.3448	-0.534985	-1.0399	0.0027424	-0.502172	UNCHANGED	DOWN	UNCHANGED	UNCHANGED
Zm00001eb163710_P001	V-TYPE PROTON ATPASE SUBUNIT C	13	44.59	24840	26170	28892	32583	29250	32364	24382	23301	22580	36330	34188	37278	3	3	3	3	0.0413	0.0692	0.0003	0.0326	0.237433	-0.185488	0.617473	0.194552	UNCHANGED	UNCHANGED	UP	UNCHANGED
Zm00001eb111430_P002	PEROXIDASE	7	41.08	25048	39040	53104	30802	26028	32670	46256	17257	26140	57065	72794	64802	3	3	3	3	0.3303	0.48	0.0226	0.0021	-0.388906	-0.386451	1.11855	1.121	UNCHANGED	UNCHANGED	UP	UP
Zm00001eb118930_P002	D-AMINO-ACID TRANSAMINASE CHLOROPLASTIC	9	48.24	45482	43426	49486	39939	45780	35507	74671	64749	69454	87909	89912	85186	3	3	3	3	0.1741	0.0022	0.0047	0.0001	-0.191086	0.593848	0.332468	1.1174	UNCHANGED	UNCHANGED	UNCHANGED	UP
Zm00001eb367730_P001	RAS-RELATED PROTEIN RABA2C	3	15.74	8028	4970	4611	7898	4660	4295	9126	7198	6831	0	0	0	3	3	3	0	0.8807	0.2271	-	-	-0.063332	0.394993	-	-	UNCHANGED	UNCHANGED	UNIQUE_A	UNIQUE_B
Zm00001eb176210_P001	CYTOCHROME C1 1 HEME PROTEIN MITOCHONDRIAL	9	49.34	27761	33495	36604	45058	47280	50557	47085	39218	49390	25888	27611	21726	3	3	3	3	0.0079	0.035	0.0047	0.0007	0.546157	0.471558	-0.851085	-0.925684	UNCHANGED	UNCHANGED	DOWN	DOWN
Zm00001eb255880_P001	FERREDOXIN-NITRITE REDUCTASE CHLOROPLASTIC	28	57	75881	62945	57376	61664	51273	43298	41988	40300	42438	49758	43954	73839	3	3	3	3	0.156	0.0125	0.1946	0.7395	-0.328617	-0.653573	0.425842	0.100886	UNCHANGED	DOWN	UNCHANGED	UNCHANGED
Zm00001eb303740_P001	NITRILE-SPECIFIER PROTEIN 1	13	66.06	27980	36982	65889	44051	58298	54173	31906	28431	22542	45445	41811	40536	3	3	3	3	0.5215	0.2454	0.0085	0.0994	0.258461	-0.658847	0.624723	-0.292585	UNCHANGED	UNCHANGED	UP	UNCHANGED
Zm00001eb146710_P002	OMEGA-HYDROXYPALMITATE O-FERULOYL TRANSFERASE	2	8.37	10640	9211	15171	5384	7517	8746	12384	12293	10253	14069	12794	19797	3	3	3	3	0.095	0.9879	0.1591	0.0244	-0.694107	-0.00383619	0.417782	1.10805	UNCHANGED	UNCHANGED	UNCHANGED	UP
Zm00001eb283570_P002	MALIC ENZYME	10	29.65	6868	10720	17104	7303	8588	17445	14413	15431	13516	3670	3982	4025	3	3	3	3	0.9225	0.3952	0	0.0864	-0.0575428	0.321713	-1.89258	-1.51332	UNCHANGED	UNCHANGED	DOWN	UNCHANGED
Zm00001eb195200_P001	PEROXIDASE	6	35.31	54141	53145	63393	57806	104963	102797	92016	49952	70985	121443	127543	113616	3	3	3	3	0.1144	0.3252	0.0176	0.1115	0.637778	0.319241	0.767854	0.449317	UNCHANGED	UNCHANGED	UP	UNCHANGED
Zm00001eb079330_P001	TOPOISOMERASE-LIKE PROTEIN	6	14.59	9117	6020	4769	5846	4494	4932	9344	5816	7914	10262	11575	10681	3	3	3	3	0.3173	0.5567	0.0452	0.0005	-0.382147	0.213137	0.494985	1.09027	UNCHANGED	UNCHANGED	UNCHANGED	UP
Zm00001eb115840_P001	NAD(P)-BINDING ROSSMANN-FOLD SUPERFAMILY PROTEIN	10	62.45	26181	38262	43486	37809	19949	37099	32724	58343	52803	60176	75178	64031	3	3	3	3	0.6048	0.2679	0.1086	0.0091	-0.186256	0.41469	0.470784	1.07173	UNCHANGED	UNCHANGED	UNCHANGED	UP
Zm00001eb020200_P001	RIBOSOMAL PROTEIN S19-3	8	50.34	35938	28064	23327	37337	39619	31411	0	0	0	24873	22363	28043	3	3	0	3	0.1876	0.0014	-	0.0201	0.311389	-	-	-0.525591	UNCHANGED	UNIQUE_C	UNIQUE_AB	UNCHANGED
Zm00001eb396990_P001	ASPARAGINE SYNTHETASE	19	53.23	33428	27786	37078	38758	34611	27280	31142	39001	58055	78680	73686	53532	3	3	3	3	0.8642	0.3027	0.0797	0.0139	0.0341922	0.383243	0.683544	1.03259	UNCHANGED	UNCHANGED	UNCHANGED	UP
Zm00001eb227460_P002	PEPTIDYL-PROLYL CIS-TRANS ISOMERASE	7	40.7	59239	52733	46838	56302	51121	50893	42857	39757	47216	70182	58983	69615	3	3	3	3	0.9691	0.0821	0.0056	0.029	-0.00449389	-0.290681	0.614549	0.328362	UNCHANGED	UNCHANGED	UP	UNCHANGED
Zm00001eb309210_P004	UBIQUITIN-CONJUGATING ENZYME E2 VARIANT 1C	5	51.35	26448	19417	18879	8342	19459	10607	4235	9262	12179	5592	6189	2992	3	3	3	3	0.1035	0.018	0.2226	0.0895	-0.753326	-1.33433	-0.797432	-1.37843	UNCHANGED	DOWN	UNCHANGED	UNCHANGED
Zm00001eb379270_P001	60S RIBOSOMAL PROTEIN L9-1	7	50.8	39579	30695	16328	37604	17835	15047	21850	27150	30533	0	0	0	3	3	3	0	0.6132	0.7608	-	-	-0.297059	-0.122838	-	-	UNCHANGED	UNCHANGED	UNIQUE_A	UNIQUE_B
Zm00001eb220140_P001	HEAT SHOCK 70 KDA PROTEIN	25	54.57	19625	22161	27648	20094	29001	31523	32738	38433	33341	19254	24675	24471	3	3	3	3	0.4247	0.0172	0.0089	0.3547	0.21547	0.58997	-0.611607	-0.237107	UNCHANGED	UNCHANGED	DOWN	UNCHANGED
Zm00001eb179930_P001	PROTEIN DISULFIDE ISOMERASE-LIKE 2-1	4	6.78	4485	3502	2660	6303	4962	3152	7187	4318	5581	11479	8520	9463	3	3	3	3	0.2992	0.0944	0.0267	0.0165	0.437246	0.682445	0.785986	1.03118	UNCHANGED	UNCHANGED	UP	UP
Zm00001eb387010_P002	VACUOLAR-TYPE H+-PYROPHOSPHATASE5	6	13.94	3475	4207	2847	4558	3969	3718	9768	8100	11815	5091	3882	4304	3	3	3	3	0.2861	0.0051	0.0084	0.4708	0.217857	1.49532	-1.1606	0.116864	UNCHANGED	UP	DOWN	UNCHANGED
Zm00001eb182460_P001	2-HYDROXY-3-OXOPROPIONATE REDUCTASE	11	66.31	48046	55517	36039	53895	44965	53911	68691	72997	49328	37702	41095	41120	3	3	3	3	0.531	0.1369	0.0324	0.0264	0.130055	0.452381	-0.671649	-0.349323	UNCHANGED	UNCHANGED	DOWN	UNCHANGED
Zm00001eb137480_P001	PHYTASE2	11	47.56	57889	59149	71268	44449	39636	40452	110903	102367	91476	89192	84315	75200	3	3	3	3	0.0093	0.0053	0.055	0.0007	-0.596509	0.694521	-0.293158	0.997872	UNCHANGED	UP	UNCHANGED	UP
Zm00001eb323510_P001	ISOPENTENYL-DIPHOSPHATE DELTA-ISOMERASE II	10	69.62	42764	51153	58602	29240	46439	47743	24993	23029	25814	22238	38690	22974	3	3	3	3	0.2664	0.0049	0.57	0.1759	-0.305378	-1.0466	0.184388	-0.556832	UNCHANGED	DOWN	UNCHANGED	UNCHANGED
Zm00001eb036050_P001	RAS-RELATED PROTEIN RABA5A	2	12.96	569	568	981	488	887	1542	1206	1638	1571	0	0	0	3	3	3	0	0.4738	0.0164	-	-	0.460996	1.05874	-	-	UNCHANGED	UP	UNIQUE_A	UNIQUE_B
Zm00001eb097330_P001	RAS-RELATED PROTEIN RABA4C	3	23.89	9762	6870	8923	5927	7264	8969	5604	6480	5590	3350	3794	5493	3	3	3	3	0.4095	0.0444	0.079	0.0443	-0.205693	-0.532016	-0.484021	-0.810343	UNCHANGED	UNCHANGED	UNCHANGED	DOWN
Zm00001eb433870_P001	STEM-SPECIFIC PROTEIN TSJT1	10	42.64	68532	84814	79462	78668	74971	93679	50628	57837	54162	47077	47032	41319	3	3	3	3	0.5522	0.011	0.0327	0.0035	0.0872287	-0.517572	-0.264034	-0.868834	UNCHANGED	UNCHANGED	UNCHANGED	DOWN
Zm00001eb409740_P002	3-HYDROXYISOBUTYRYL-COA HYDROLASE 1	12	59.59	50303	36311	13804	20575	33074	24168	52899	47038	50988	22622	27760	22974	3	3	3	3	0.5402	0.1931	0.0004	0.7333	-0.367862	0.587819	-1.04084	-0.0851642	UNCHANGED	UNCHANGED	DOWN	UNCHANGED
Zm00001eb020340_P001	PATHOGENESIS-RELATED PROTEIN 1	4	18.64	92383	51475	65695	39640	60195	88596	16446	39019	35759	22940	35783	30592	3	3	3	3	0.724	0.047	0.9402	0.0875	-0.153279	-1.19984	-0.0305004	-1.07706	UNCHANGED	DOWN	UNCHANGED	UNCHANGED
Zm00001eb118210_P001	EUKARYOTIC TRANSLATION INITIATION FACTOR 5A	2	21.25	18236	13276	17218	18341	16637	18600	9003	11732	7435	11450	11220	10292	3	3	3	3	0.3783	0.0252	0.2879	0.0006	0.136859	-0.790616	0.226639	-0.700835	UNCHANGED	DOWN	UNCHANGED	DOWN
Zm00001eb360890_P001	GLYCOSYLTRANSFERASE	9	24.58	17042	15013	15655	21623	23602	18599	39344	42652	29391	46081	46223	34761	3	3	3	3	0.0269	0.0062	0.3962	0.0066	0.419788	1.22321	0.189994	0.993418	UNCHANGED	UP	UNCHANGED	UP
Zm00001eb360480_P004	GLUTAMATE SYNTHASE 1 [NADH] CHLOROPLASTIC	55	41.21	6821	4285	4445	10636	7661	6002	11988	8368	9420	12818	6932	8546	3	3	3	3	0.1396	0.0247	0.8223	0.5804	0.643793	0.937152	-0.0735818	0.219777	UNCHANGED	UP	UNCHANGED	UNCHANGED
Zm00001eb408850_P001	ABA-RESPONSIVE PROTEIN	3	20.96	9036	14858	4617	5500	6550	6810	16403	15525	15944	10105	15049	12048	3	3	3	3	0.3429	0.096	0.0715	0.0149	-0.596164	0.747679	-0.363798	0.980044	UNCHANGED	UNCHANGED	UNCHANGED	UP
Zm00001eb328530_P001	RAS-RELATED PROTEIN RABA5A	3	13.51	94707	101866	109420	106289	155428	160101	103757	96170	90863	140282	153084	155407	3	3	3	3	0.095	0.4213	0.0009	0.641	0.463123	-0.0735213	0.626005	0.0893606	UNCHANGED	UNCHANGED	UP	UNCHANGED
Zm00001eb251340_P001	PEROXIDASE	3	9.5	6946	6953	7920	5503	6293	8893	9857	7750	10533	5283	6000	7084	3	3	3	3	0.7436	0.0788	0.03	0.5377	-0.0766681	0.36708	-0.61553	-0.171782	UNCHANGED	UNCHANGED	DOWN	UNCHANGED
Zm00001eb288760_P001	GLYCOSYL HYDROLASE FAMILY PROTEIN	4	8.24	4524	4559	5068	6646	5903	7144	7108	8526	7522	6371	6217	6885	3	3	3	3	0.01	0.0028	0.0583	0.8676	0.476767	0.710413	-0.249876	-0.0162308	UNCHANGED	UP	UNCHANGED	UNCHANGED
Zm00001eb171190_P001	GABA PYRUVATE TRANSAMINASE	9	37.6	10953	10874	10823	8518	11983	12610	14225	18334	18188	9762	12805	12306	3	3	3	3	0.9097	0.011	0.0323	0.7294	0.0202364	0.63627	-0.541214	0.0748196	UNCHANGED	UP	UNCHANGED	UNCHANGED
Zm00001eb209000_P001	PUTATIVE ATP SYNTHASE 24 KDA SUBUNIT MITOCHONDRIAL	4	29.63	29421	21791	17492	11647	29083	22571	7681	7873	11489	8067	9442	8462	3	3	3	3	0.7848	0.0199	0.7977	0.0713	-0.118189	-1.34514	-0.0583536	-1.2853	UNCHANGED	DOWN	UNCHANGED	UNCHANGED
Zm00001eb017950_P001	PEROXIDASE	9	43.45	36970	70659	47754	48150	65174	70090	8470	11832	14898	18290	25364	12728	3	3	3	3	0.478	0.0166	0.1602	0.0051	0.239276	-2.14221	0.679689	-1.70179	UNCHANGED	DOWN	UNCHANGED	DOWN
Zm00001eb187280_P002	OIL BODY-ASSOCIATED PROTEIN 1A	2	12.18	13276	19804	17549	14331	12495	13652	25358	31533	31920	22256	23893	32500	3	3	3	3	0.1639	0.0113	0.4256	0.0168	-0.322797	0.810795	-0.175311	0.958281	UNCHANGED	UP	UNCHANGED	UP
Zm00001eb103720_P001	PROTEASOME SUBUNIT ALPHA TYPE	9	46.18	35201	33722	32375	33991	37138	37418	44563	49046	57070	0	0	0	3	3	3	0	0.1522	0.0118	-	-	0.0997152	0.572879	-	-	UNCHANGED	UNCHANGED	UNIQUE_A	UNIQUE_B
Zm00001eb375490_P001	RIBONUCLEOSIDE-DIPHOSPHATE REDUCTASE	11	22.09	20973	18269	9330	18683	16133	9562	31449	26193	31950	30715	24718	29654	3	3	3	3	0.7689	0.0262	0.5956	0.0145	-0.13025	0.88327	-0.0744422	0.939078	UNCHANGED	UP	UNCHANGED	UP
Zm00001eb014010_P001	PATHOGENESIS-RELATED PROTEIN 10	10	80	118067	209866	97755	102152	151414	93669	236124	204449	170330	189097	263535	204349	3	3	3	3	0.5383	0.192	0.6312	0.0235	-0.29388	0.521146	0.10491	0.919937	UNCHANGED	UNCHANGED	UNCHANGED	UP
Zm00001eb361700_P001	40S RIBOSOMAL PROTEIN S24	3	27.01	44169	40445	26930	31628	18516	20694	37603	36464	51904	46973	36433	50601	3	3	3	3	0.1099	0.5418	0.703	0.0231	-0.655028	0.175467	0.0892228	0.919718	UNCHANGED	UNCHANGED	UNCHANGED	UP
Zm00001eb280950_P001	GLYCOSYLTRANSFERASE	16	43.06	50994	46650	44952	57319	50651	56167	66676	81400	80887	67717	69981	69709	3	3	3	3	0.0584	0.005	0.2147	0.0027	0.202967	0.683178	-0.142655	0.337557	UNCHANGED	UP	UNCHANGED	UNCHANGED
Zm00001eb358310_P002	PUTATIVE ALDO-KETO REDUCTASE 4	9	34.2	17920	17833	20288	18410	19887	26609	22672	36890	34311	24608	26503	23440	3	3	3	3	0.3271	0.0471	0.2225	0.2959	0.211843	0.744217	-0.332478	0.199896	UNCHANGED	UP	UNCHANGED	UNCHANGED
Zm00001eb417240_P002	PEROXIDASE	8	32.49	22437	23810	36449	18316	21911	23608	37375	30582	27845	47411	39009	34220	3	3	3	3	0.254	0.4548	0.1586	0.0104	-0.373497	0.212227	0.332585	0.918308	UNCHANGED	UNCHANGED	UNCHANGED	UP
Zm00001eb363000_P001	GUANOSINE NUCLEOTIDE DIPHOSPHATE DISSOCIATION INHIBITOR 2	4	19.59	26367	28450	26463	26688	29850	35332	20846	22331	31367	19267	18520	21161	3	3	3	3	0.2484	0.5402	0.1989	0.0143	0.176697	-0.124821	-0.338629	-0.640147	UNCHANGED	UNCHANGED	UNCHANGED	DOWN
Zm00001eb248960_P001	CYTOCHROME B5	3	30.22	16205	21458	10736	29380	22033	14888	22059	16593	14512	0	18631	4715	3	3	3	2	0.3154	0.6994	-	-	0.454083	0.135502	-	-	UNCHANGED	UNCHANGED	-	-
Zm00001eb348800_P001	PATELLIN-1	9	44.24	17528	18514	20637	13291	17063	17844	25929	28997	26932	14838	16583	13008	3	3	3	3	0.1674	0.0029	0.0008	0.5111	-0.233832	0.530303	-0.881611	-0.117476	UNCHANGED	UNCHANGED	DOWN	UNCHANGED
Zm00001eb282430_P002	PEROXIDASE	8	30.03	8788	8550	9317	6138	12473	13542	8116	8880	9777	4781	7611	4972	3	3	3	3	0.474	0.9442	0.0384	0.1182	0.270558	0.00640573	-0.624666	-0.888819	UNCHANGED	UNCHANGED	DOWN	UNCHANGED
Zm00001eb172970_P002	EXTERNAL ALTERNATIVE NAD(P)H-UBIQUINONE OXIDOREDUCTASE B4 MITOCHONDRIAL	9	19.97	17984	14987	9946	18234	15062	7495	22690	16245	19629	27700	24642	23945	3	3	3	3	0.8665	0.1565	0.0542	0.0251	-0.0732866	0.448473	0.381415	0.903175	UNCHANGED	UNCHANGED	UNCHANGED	UP
Zm00001eb129910_P002	PEROXIDASE	10	54.38	44370	54533	71657	39157	53558	74633	19054	25836	39832	24743	35735	29820	3	3	3	3	0.9384	0.0464	0.8007	0.0758	-0.0274337	-1.00948	0.0919687	-0.890082	UNCHANGED	DOWN	UNCHANGED	UNCHANGED
Zm00001eb110430_P002	NADH DEHYDROGENASE [UBIQUINONE] FLAVOPROTEIN 1	12	52.04	17312	12835	6675	11709	11166	5142	7479	6346	7626	0	0	0	3	3	3	0	0.4757	0.1748	-	-	-0.394265	-0.77951	-	-	UNCHANGED	UNCHANGED	UNIQUE_A	UNIQUE_B
Zm00001eb050970_P001	PHENYLALANINE AMMONIA-LYASE	18	34.53	32445	29688	30682	51040	31195	69564	58826	69302	61786	79852	89779	74494	3	3	3	3	0.1514	0.0006	0.0296	0.0616	0.709734	1.03292	0.362272	0.685457	UNCHANGED	UP	UNCHANGED	UNCHANGED
Zm00001eb340430_P001	PEROXIDASE	8	26.52	54850	57904	91767	43743	60504	76829	45814	54490	65021	33832	38964	30400	3	3	3	3	0.6343	0.374	0.0272	0.0582	-0.175653	-0.306945	-0.679918	-0.811209	UNCHANGED	UNCHANGED	DOWN	UNCHANGED
Zm00001eb302400_P001	PLASMA MEMBRANE ATPASE	16	24.06	11675	12465	11475	12220	9097	12455	6241	8203	8570	8713	11692	7626	3	3	3	3	0.6136	0.0058	0.3024	0.305	-0.0766815	-0.629989	0.284555	-0.268752	UNCHANGED	DOWN	UNCHANGED	UNCHANGED
Zm00001eb193100_P001	PUTATIVE SUBTILASE FAMILY PROTEIN	16	42.31	53449	79976	73281	65558	75336	114995	41697	35350	34974	44947	34629	42216	3	3	3	3	0.3916	0.0187	0.4374	0.0442	0.307938	-0.883804	0.120654	-1.07109	UNCHANGED	DOWN	UNCHANGED	DOWN
Zm00001eb220790_P001	MEMBRANE STEROID-BINDING PROTEIN 2	4	46.98	30009	29922	38758	53411	47254	39315	49224	56052	55579	51905	82902	46177	3	3	3	3	0.0519	0.0048	0.5945	0.3223	0.504251	0.704794	0.170107	0.37065	UNCHANGED	UP	UNCHANGED	UNCHANGED
Zm00001eb351810_P002	PYRUVATE DECARBOXYLASE1	7	21.77	12044	26389	9914	15165	12369	9504	3099	4468	4354	2360	3494	2187	3	3	3	3	0.5254	0.0795	0.0975	0.0046	-0.384396	-2.01985	-0.567976	-2.20343	UNCHANGED	UNCHANGED	UNCHANGED	DOWN
Zm00001eb168350_P001	CHITINASE 1	4	15.38	16200	18416	6511	22254	23065	20283	42502	37289	32666	26722	55061	30642	3	3	3	3	0.0951	0.0068	0.9991	0.1545	0.673617	1.45119	-0.000408601	0.777168	UNCHANGED	UP	UNCHANGED	UNCHANGED
Zm00001eb347380_P002	60S RIBOSOMAL PROTEIN L11-1	5	42.74	68385	55974	37985	52705	37613	30682	70573	51652	60049	83000	69541	73453	3	3	3	3	0.2771	0.5571	0.098	0.0101	-0.424037	0.167054	0.310184	0.901275	UNCHANGED	UNCHANGED	UNCHANGED	UP
Zm00001eb364750_P004	RNA-BINDING (RRM/RBD/RNP MOTIFS) FAMILY PROTEIN	3	35.82	21783	20975	31388	24354	32043	35835	18497	10455	17562	15839	13097	18230	3	3	3	3	0.2734	0.0933	0.9446	0.0152	0.314892	-0.672731	0.0200927	-0.96753	UNCHANGED	UNCHANGED	UNCHANGED	DOWN
Zm00001eb404790_P001	AGMATINE COUMAROYLTRANSFERASE	3	8.33	6187	6457	8152	4708	6958	3820	14313	10828	11710	9840	10303	8773	3	3	3	3	0.1886	0.0116	0.0811	0.0125	-0.425342	0.825398	-0.349836	0.900903	UNCHANGED	UP	UNCHANGED	UP
Zm00001eb054990_P003	GLUTAMINE SYNTHETASE	5	26.25	14308	10623	10803	11139	8346	9648	11525	14784	17192	17045	20704	16438	3	3	3	3	0.2026	0.2719	0.1674	0.0058	-0.294635	0.283742	0.316915	0.895292	UNCHANGED	UNCHANGED	UNCHANGED	UP
Zm00001eb365520_P003	OPAQUE ENDOSPERM7	18	51.05	7445	7429	8658	5619	4561	5486	9685	8976	9355	8662	10354	10015	3	3	3	3	0.0076	0.0305	0.576	0.0019	-0.586986	0.251631	0.0513195	0.889937	UNCHANGED	UNCHANGED	UNCHANGED	UP
Zm00001eb021600_P001	GLUTATHIONE S-TRANSFERASE GSTU6	6	31.51	39594	19473	6006	18344	36645	31402	26345	28117	27489	11798	22269	11122	3	3	3	3	0.5594	0.5957	0.0283	0.1032	0.408813	0.332688	-0.85879	-0.934915	UNCHANGED	UNCHANGED	DOWN	UNCHANGED
Zm00001eb242100_P003	CYTOCHROME B-C1 COMPLEX SUBUNIT RIESKE	9	35	71710	74943	37706	35563	65959	37998	25413	25226	24984	34624	32716	36147	3	3	3	3	0.3865	0.0383	0.0007	0.2877	-0.402042	-1.28563	0.452573	-0.431012	UNCHANGED	DOWN	UNCHANGED	UNCHANGED
Zm00001eb156190_P002	GLUTATHIONE S-TRANSFERASE GSTU6	3	16.6	6119	8290	3879	8214	4951	6745	7645	7887	7042	13854	13131	9873	3	3	3	3	0.7501	0.3329	0.019	0.0217	0.12261	0.303741	0.70734	0.888472	UNCHANGED	UNCHANGED	UP	UP
Zm00001eb333890_P002	PUTATIVE TCP-1/CPN60 CHAPERONIN FAMILY PROTEIN	15	45.9	46183	44364	52065	53707	70944	89816	25591	23987	31586	32305	44338	38471	3	3	3	3	0.0884	0.0033	0.0534	0.0394	0.588659	-0.813188	0.504155	-0.897692	UNCHANGED	DOWN	UNCHANGED	DOWN
Zm00001eb212200_P001	PEPTIDYL-PROLYL CIS-TRANS ISOMERASE	4	26.37	12781	13219	15164	16566	16868	19728	17122	22665	16806	12232	11922	12737	3	3	3	3	0.0325	0.0652	0.0266	0.0063	0.369054	0.459234	-0.617356	-0.527175	UNCHANGED	UNCHANGED	DOWN	UNCHANGED
Zm00001eb340280_P001	ADENINE NUCLEOTIDE ALPHA HYDROLASE-LIKE SUPERFAMILY PROTEIN	2	18.18	30389	75217	29133	39735	46800	46366	22820	40647	43765	14797	22943	18928	3	3	3	3	0.97	0.6081	0.072	0.0015	-0.0198211	-0.329428	-0.920135	-1.22974	UNCHANGED	UNCHANGED	UNCHANGED	DOWN
Zm00001eb359780_P003	60S RIBOSOMAL PROTEIN L18A	6	47.41	8974	9700	7463	7912	7259	5932	9534	9333	11232	0	0	0	3	3	3	0	0.129	0.2132	-	-	-0.308669	0.203603	-	-	UNCHANGED	UNCHANGED	UNIQUE_A	UNIQUE_B
Zm00001eb202860_P001	26S PROTEASOME NON-ATPASE REGULATORY SUBUNIT 3 HOMOLOG A	7	16.5	20759	14676	9864	13718	8798	8867	20322	13215	18418	23511	14822	19097	3	3	3	3	0.2612	0.5907	0.6083	0.044	-0.529455	0.197794	0.144534	0.871782	UNCHANGED	UNCHANGED	UNCHANGED	UP
Zm00001eb060260_P001	ALDEHYDE OXIDASE4	31	33.97	22254	19005	18917	21238	19584	18840	35111	40065	38136	22557	33784	26997	3	3	3	3	0.9022	0.0006	0.0488	0.0775	-0.0123465	0.913048	-0.44325	0.482144	UNCHANGED	UP	UNCHANGED	UNCHANGED
Zm00001eb012860_P002	CALCIUM PUMP2	4	5.32	15854	13121	12513	10711	9875	8453	17364	13627	15190	17486	18472	17102	3	3	3	3	0.0273	0.3539	0.1188	0.0005	-0.514657	0.154634	0.200303	0.869594	UNCHANGED	UNCHANGED	UNCHANGED	UP
Zm00001eb355660_P001	PROTEIN TRANSPORT PROTEIN SEC61 SUBUNIT BETA	2	28.04	31378	26615	27133	14015	25089	22942	14459	16762	15812	14836	18227	12312	3	3	3	3	0.1069	0.0015	0.7788	0.2173	-0.45623	-0.855932	-0.0517646	-0.451467	UNCHANGED	DOWN	UNCHANGED	UNCHANGED
Zm00001eb114840_P001	PYRUVATE DEHYDROGENAS	3	28.26	1917	1790	1967	2211	2776	2610	4523	4119	3476	3355	3823	3892	3	3	3	3	0.0218	0.0023	0.3728	0.0082	0.421035	1.09447	-0.130471	0.542962	UNCHANGED	UP	UNCHANGED	UNCHANGED
Zm00001eb386290_P002	SERINE/THREONINE-PROTEIN PHOSPHATASE 2A 65 KDA REGULATORY SUBUNIT A BETA ISOFORM	9	23.68	36210	35894	29182	27138	32797	29318	46795	44289	33251	26288	30478	25158	3	3	3	3	0.2283	0.1811	0.034	0.3498	-0.18247	0.295805	-0.60189	-0.123615	UNCHANGED	UNCHANGED	DOWN	UNCHANGED
Zm00001eb054230_P001	BETA-GLUCOSIDASE 44	9	21.12	19377	21786	22137	19068	24756	15624	5544	16722	10105	14213	15058	16275	3	3	3	3	0.6703	0.0373	0.254	0.1647	-0.0906107	-0.967541	0.49264	-0.38429	UNCHANGED	DOWN	UNCHANGED	UNCHANGED
Zm00001eb076210_P001	PEROXIDASE 12	4	46.05	13778	14738	14830	11794	14923	14925	6846	10779	7111	8880	7047	7669	3	3	3	3	0.6318	0.0091	0.7966	0.0069	-0.057848	-0.809335	-0.0680213	-0.819509	UNCHANGED	DOWN	UNCHANGED	DOWN
Zm00001eb115870_P001	HEAT SHOCK 70 KDA PROTEIN 3	4	15.57	6916	6044	7056	7819	7173	6055	5973	5058	6439	10251	9990	9922	3	3	3	3	0.6002	0.1744	0.0005	0.0044	0.0724933	-0.196297	0.787931	0.519141	UNCHANGED	UNCHANGED	UP	UNCHANGED
Zm00001eb167520_P001	PUTATIVE DEAD-BOX ATP-DEPENDENT RNA HELICASE FAMILY PROTEIN	16	37.17	22126	23852	26554	20780	23394	28887	18860	17910	16782	17177	15178	14946	3	3	3	3	0.9513	0.0112	0.0883	0.0262	0.010491	-0.437691	-0.17904	-0.627222	UNCHANGED	UNCHANGED	UNCHANGED	DOWN
Zm00001eb074350_P001	GLUTATHIONE PEROXIDASE	5	38.69	114941	100834	96037	39781	94387	67386	55064	46016	84789	58993	70161	64419	3	3	3	3	0.0933	0.0321	0.8429	0.8767	-0.629504	-0.746391	0.0585869	-0.0582998	UNCHANGED	DOWN	UNCHANGED	UNCHANGED
Zm00001eb095360_P001	NAD(P)H DEHYDROGENASE (QUINONE) FQR1	11	62.74	49969	38147	28379	32972	27643	36032	59027	89393	57405	51107	71956	52823	3	3	3	3	0.3797	0.0701	0.4648	0.0206	-0.26949	0.821146	-0.226775	0.863861	UNCHANGED	UNCHANGED	UNCHANGED	UP
Zm00001eb322650_P001	REACTIVE INTERMEDIATE DEAMINASE A CHLOROPLASTIC	6	49.72	14712	9841	10624	14583	17846	21879	10756	17508	8849	11009	8415	11554	3	3	3	3	0.0699	0.8417	0.5056	0.0286	0.626557	0.077299	-0.260665	-0.809923	UNCHANGED	UNCHANGED	UNCHANGED	DOWN
Zm00001eb307650_P001	CALCIUM-DEPENDENT LIPID-BINDING (CALB DOMAIN) FAMILY PROTEIN	5	24.28	80976	60350	57834	71628	71008	90177	42663	53813	29537	37421	55662	31716	3	3	3	3	0.3101	0.0741	0.9699	0.0198	0.225239	-0.66036	-0.0139662	-0.899565	UNCHANGED	UNCHANGED	UNCHANGED	DOWN
Zm00001eb411520_P001	ZINC FINGER	12	37.18	7173	8540	6794	21553	11467	10558	37318	27518	42632	30231	26585	22301	3	3	3	3	0.12	0.0031	0.1309	0.0479	0.953183	2.25544	-0.441846	0.860407	UNCHANGED	UP	UNCHANGED	UP
Zm00001eb119130_P001	PLASMA MEMBRANE-ASSOCIATED CATION-BINDING PROTEIN 1	3	21.14	13294	17378	25178	6181	18076	21680	6382	5665	7908	4019	4887	3829	3	3	3	3	0.6016	0.028	0.0309	0.0778	-0.281913	-1.48483	-0.647991	-1.85091	UNCHANGED	DOWN	DOWN	UNCHANGED
Zm00001eb102760_P001	PROTEASOME SUBUNIT BETA	5	39.81	13505	14287	15128	13003	18760	18096	10766	13537	18511	11087	10646	7779	3	3	3	3	0.2855	0.9885	0.1498	0.0317	0.2162	-0.00357794	-0.536767	-0.756545	UNCHANGED	UNCHANGED	UNCHANGED	DOWN
Zm00001eb268660_P002	60S RIBOSOMAL PROTEIN L9-1	5	47.37	6575	5680	2339	17341	7271	6802	5336	7914	8903	47838	22775	27199	3	3	3	3	0.2014	0.206	0.0318	0.0589	1.10614	0.602152	2.14255	1.63856	UNCHANGED	UNCHANGED	UP	UNCHANGED
Zm00001eb288110_P003	ISOPENTENYL PYROPHOSPHATE ISOMERASE3	4	25.65	3000	3130	3596	3149	5350	4549	3271	3222	3874	0	0	0	3	3	3	0	0.1728	0.4828	-	-	0.423874	0.0922029	-	-	UNCHANGED	UNCHANGED	UNIQUE_A	UNIQUE_B
Zm00001eb239710_P001	ADENYLATE KINASE 4	3	23.56	14476	13098	13909	6625	15801	11629	5936	4575	7171	4558	6459	4747	3	3	3	3	0.4083	0.0007	0.5432	0.0885	-0.284595	-1.23022	-0.165605	-1.11123	UNCHANGED	DOWN	UNCHANGED	UNCHANGED
Zm00001eb292370_P002	NADH DEHYDROGENASE FLAVOPROTEIN 2 MITOCHONDRIA	8	48.55	46692	51294	63933	37578	58647	60086	30908	31650	41752	35228	42439	35443	3	3	3	3	0.8442	0.0368	0.5257	0.1329	-0.0508529	-0.634389	0.11684	-0.466696	UNCHANGED	DOWN	UNCHANGED	UNCHANGED
Zm00001eb178950_P002	CELL DIVISION CONTROL PROTEIN 48 HOMOLOG D	5	8.1	11759	10846	7115	10890	11617	7279	7334	6206	8033	4767	5075	5526	3	3	3	3	0.9915	0.1479	0.0229	0.0241	0.00321287	-0.462191	-0.489231	-0.954634	UNCHANGED	UNCHANGED	UNCHANGED	DOWN
Zm00001eb039180_P001	ATP SYNTHASE SUBUNIT ALPHA, CHLOROPLASTIC	5	14.16	20215	23082	17118	17477	16809	18779	16260	12437	16323	11938	7347	13941	3	3	3	3	0.2488	0.0753	0.1678	0.0314	-0.187153	-0.424352	-0.438254	-0.675454	UNCHANGED	UNCHANGED	UNCHANGED	DOWN
Zm00001eb300670_P001	PUTATIVE CARBOXYLESTERASE 15	7	38.72	22740	9874	20072	27844	18278	23361	15040	17780	24809	16625	11798	10003	3	3	3	3	0.3079	0.7527	0.1429	0.0382	0.399236	0.129384	-0.584712	-0.854563	UNCHANGED	UNCHANGED	UNCHANGED	DOWN
Zm00001eb196100_P005	PUTATIVE ALPHA-L-ARABINOFURANOSIDASE FAMILY PROTEIN	3	10.86	26467	23413	26268	26486	29318	25440	34734	48299	31298	24364	21967	23086	3	3	3	3	0.3268	0.0736	0.046	0.0432	0.0934518	0.586359	-0.719882	-0.226975	UNCHANGED	UNCHANGED	DOWN	UNCHANGED
Zm00001eb002780_P001	GLUTATHIONE TRANSFERASE11	4	12.13	25569	20428	24007	13567	23984	16505	9359	13624	16336	7361	11891	10084	3	3	3	3	0.1986	0.0157	0.2411	0.0708	-0.372992	-0.832255	-0.422571	-0.881834	UNCHANGED	DOWN	UNCHANGED	UNCHANGED
Zm00001eb353180_P001	FOLATE GAMMA-GLUTAMYL HYDROLASE	6	33.63	16029	15879	15973	10278	17799	18369	15128	17129	15867	9947	9295	12461	3	3	3	3	0.8635	0.8966	0.0083	0.1519	-0.0438685	0.00731337	-0.602082	-0.5509	UNCHANGED	UNCHANGED	DOWN	UNCHANGED
Zm00001eb386740_P001	PLASMA MEMBRANE ATPASE	9	10.48	20856	19557	10520	12405	7703	6663	10994	10182	18428	0	0	0	3	3	3	0	0.0951	0.4171	-	-	-0.927971	-0.36296	-	-	UNCHANGED	UNCHANGED	UNIQUE_A	UNIQUE_B
Zm00001eb070280_P001	PEROXISOMAL (S)-2-HYDROXY-ACID OXIDASE GLO1	12	43.36	19453	21462	21380	26212	20494	26503	37725	34487	26272	23045	30626	25544	3	3	3	3	0.1527	0.0255	0.19	0.5368	0.232896	0.660758	-0.314122	0.11374	UNCHANGED	UP	UNCHANGED	UNCHANGED
Zm00001eb216870_P004	LIPOXYGENASE	10	16.69	3538	2975	1360	4853	3670	1952	3183	3436	3872	0	0	0	3	3	3	0	0.4613	0.2706	-	-	0.412024	0.414211	-	-	UNCHANGED	UNCHANGED	UNIQUE_A	UNIQUE_B
Zm00001eb082560_P002	ASCORBATE PEROXIDASE	5	36.73	23462	25924	25386	11861	31796	18495	10459	11527	15531	15130	16983	13561	3	3	3	3	0.5158	0.0019	0.2121	0.4078	-0.26672	-0.994962	0.283846	-0.444395	UNCHANGED	DOWN	UNCHANGED	UNCHANGED
Zm00001eb283530_P003	PHOSPHOTRANSFERASE	8	29.41	27215	34793	21590	26582	30775	38711	20930	19737	18065	16392	16374	16755	3	3	3	3	0.4707	0.1016	0.0217	0.0121	0.200582	-0.509336	-0.246088	-0.956006	UNCHANGED	UNCHANGED	UNCHANGED	DOWN
Zm00001eb353970_P001	TRIACYLGLYCEROL LIPASE-LIKE 1	14	32.22	55630	53549	53819	55896	62775	62518	98677	105012	96659	114432	111831	99641	3	3	3	3	0.0609	0.0001	0.1772	0.0007	0.152633	0.881773	0.117814	0.846954	UNCHANGED	UP	UNCHANGED	UP
Zm00001eb139130_P002	BETA-GALACTOSIDASE	13	22.33	50445	54033	65233	62096	55967	75395	44735	38029	36782	47089	39541	39737	3	3	3	3	0.3369	0.0304	0.5516	0.0232	0.188943	-0.505518	0.0800579	-0.614403	UNCHANGED	UNCHANGED	UNCHANGED	DOWN
Zm00001eb405040_P001	2-ISOPROPYLMALATE SYNTHASE	12	25.56	9777	7087	11025	8319	9680	10156	5172	5175	5001	8450	8022	6132	3	3	3	3	0.9484	0.0229	0.0277	0.109	0.0136694	-0.861675	0.558521	-0.316823	UNCHANGED	DOWN	UNCHANGED	UNCHANGED
Zm00001eb126690_P001	DEOXY XYLULOSE REDUCTOISOMERASE1	10	45.34	19890	31086	7997	11820	28460	14553	28802	22675	15787	5844	11582	4923	3	3	3	3	0.8778	0.7363	0.0253	0.1232	-0.105036	0.189765	-1.58955	-1.29475	UNCHANGED	UNCHANGED	DOWN	UNCHANGED
Zm00001eb249220_P001	GTP-BINDING PROTEIN YPTM2	5	45.32	6397	6918	5295	7921	7331	9256	10909	10963	9292	14252	16546	12885	3	3	3	3	0.0574	0.0045	0.0254	0.0062	0.39717	0.743814	0.487189	0.833833	UNCHANGED	UP	UNCHANGED	UP
Zm00001eb225820_P001	PHENOLIC GLUCOSIDE MALONYLTRANSFERASE 1	13	39.41	25752	27895	22412	27700	22144	30932	53499	40407	36181	38473	35144	29639	3	3	3	3	0.6303	0.0298	0.1988	0.1084	0.0868137	0.77429	-0.333269	0.354207	UNCHANGED	UP	UNCHANGED	UNCHANGED
Zm00001eb177440_P003	GRPE PROTEIN HOMOLOG	6	25.6	24454	21394	21495	24855	22975	26376	14200	18137	18376	14762	15865	16895	3	3	3	3	0.1789	0.0302	0.5141	0.0016	0.140002	-0.409175	-0.0937506	-0.642927	UNCHANGED	UNCHANGED	UNCHANGED	DOWN
Zm00001eb070170_P001	PUTATIVE CINNAMYL ALCOHOL DEHYDROGENASE 1	6	18.56	5823	10585	8393	3409	6340	6563	6522	7994	9075	10189	9657	9197	3	3	3	3	0.1734	0.8089	0.0838	0.0159	-0.60444	-0.0721932	0.299972	0.832219	UNCHANGED	UNCHANGED	UNCHANGED	UP
Zm00001eb051070_P002	GLYCOSYLTRANSFERASE	5	18.02	21356	22180	24898	30709	25931	36301	16177	21970	15552	16500	17205	21741	3	3	3	3	0.0622	0.1003	0.8351	0.0216	0.441633	-0.349806	0.0461884	-0.745251	UNCHANGED	UNCHANGED	UNCHANGED	DOWN
Zm00001eb350690_P003	GDSL ESTERASE/LIPASE	7	39.67	36247	45146	49021	60652	45543	53021	37234	33017	35018	31950	37602	31552	3	3	3	3	0.1716	0.1025	0.5791	0.0154	0.287898	-0.309012	-0.0582265	-0.655136	UNCHANGED	UNCHANGED	UNCHANGED	DOWN
Zm00001eb339460_P001	NUCLEIC ACID-BINDING OB-FOLD-LIKE PROTEIN	3	29.45	22025	13810	15468	6025	16617	9431	6988	7285	6913	4827	5629	4439	3	3	3	3	0.1847	0.0162	0.0047	0.1424	-0.677682	-1.2759	-0.508338	-1.10656	UNCHANGED	DOWN	UNCHANGED	UNCHANGED
Zm00001eb152160_P001	GLUTATHIONE S-TRANSFERASE IV	4	29.02	17155	19522	17941	8849	17023	16963	12668	7047	6494	9293	14348	9333	3	3	3	3	0.2337	0.0106	0.4331	0.3613	-0.350598	-1.0593	0.331248	-0.37745	UNCHANGED	DOWN	UNCHANGED	UNCHANGED
Zm00001eb038370_P002	ATP SYNTHASE SUBUNIT D, MITOCHONDRIAL	4	35.88	13157	22081	19471	10828	22133	25648	7122	7329	9172	5886	14287	7542	3	3	3	3	0.8148	0.0191	0.634	0.1165	0.0993276	-1.21157	0.230454	-1.08044	UNCHANGED	DOWN	UNCHANGED	UNCHANGED
Zm00001eb384900_P001	PUTATIVE FAD-BINDING BERBERINE FAMILY PROTEIN	3	9.6	9327	16101	4818	8364	13586	10191	10131	12443	5446	3305	4663	5040	3	3	3	3	0.8699	0.8573	0.0781	0.0169	0.0876396	-0.110338	-1.1071	-1.30507	UNCHANGED	UNCHANGED	UNCHANGED	DOWN
Zm00001eb071140_P001	NECROTIC4	7	26.95	42520	47200	28657	40077	38715	29870	25693	29794	22989	25470	21716	23745	3	3	3	3	0.6406	0.0875	0.3274	0.0204	-0.123528	-0.593072	-0.145829	-0.615373	UNCHANGED	UNCHANGED	UNCHANGED	DOWN
Zm00001eb305710_P002	SPERMIDINE SYNTHASE 2	8	41.99	47742	50831	55099	41517	43808	47723	70222	74428	64640	80395	74744	78481	3	3	3	3	0.07	0.0064	0.069	0.0002	-0.2079	0.445654	0.158656	0.812211	UNCHANGED	UNCHANGED	UNCHANGED	UP
Zm00001eb368000_P001	HEAT SHOCK 70 KDA PROTEIN	33	56.94	14209	11574	10557	11726	10293	12356	18740	18047	18603	20797	19634	19862	3	3	3	3	0.6273	0.0046	0.0168	0.0003	-0.0802013	0.608056	0.122361	0.810618	UNCHANGED	UP	UNCHANGED	UP
Zm00001eb356910_P002	THIAMINE THIAZOLE SYNTHASE 1	5	25.91	14974	14270	18885	22765	16590	16032	10261	7296	9901	10732	11931	9492	3	3	3	3	0.4033	0.0158	0.2519	0.027	0.20264	-0.809647	0.227764	-0.784523	UNCHANGED	DOWN	UNCHANGED	DOWN
Zm00001eb121480_P001	EUKARYOTIC TRANSLATION INITIATION FACTOR 3 SUBUNIT A	10	14.09	24183	28401	22129	21836	18100	15868	35261	40584	33636	36080	32633	28807	3	3	3	3	0.0679	0.0143	0.2504	0.007	-0.421021	0.551228	-0.166907	0.805342	UNCHANGED	UNCHANGED	UNCHANGED	UP
Zm00001eb391400_P001	EXPANSIN-B4	4	20.45	8343	8584	11307	7615	7568	13153	6576	3224	5010	3828	4827	4932	3	3	3	3	0.9878	0.03	0.7128	0.0597	0.00520258	-0.930992	-0.124233	-1.06043	UNCHANGED	DOWN	UNCHANGED	UNCHANGED
Zm00001eb314770_P001	MITOCHONDRIAL PHOSPHATE CARRIER PROTEIN 2 MITOCHONDRIAL	4	10.29	4797	4373	3486	3018	3726	2654	2347	3588	3783	1129	1517	1345	3	3	3	3	0.0948	0.174	0.0146	0.0057	-0.429392	-0.380971	-1.28399	-1.23557	UNCHANGED	UNCHANGED	DOWN	DOWN
Zm00001eb079220_P001	GLUCOSE-6-PHOSPHATE 1-DEHYDROGENASE	11	27.42	9279	8083	5765	6509	7862	5591	9182	7338	9004	11322	10934	12426	3	3	3	3	0.4373	0.5379	0.0144	0.0035	-0.212363	0.142215	0.442361	0.796939	UNCHANGED	UNCHANGED	UNCHANGED	UP
Zm00001eb121180_P001	26S PROTEASOME NON-ATPASE REGULATORY SUBUNIT 8 HOMOLOG A	5	26.59	10750	11916	11274	10798	13092	15564	13242	13573	13966	4023	6247	4999	3	3	3	3	0.2643	0.0046	0.0002	0.0061	0.217186	0.264919	-1.41728	-1.36955	UNCHANGED	UNCHANGED	DOWN	DOWN
Zm00001eb362250_P001	CYTOCHROME B5 ISOFORM D	2	28.69	11457	10043	10214	7145	9798	10712	5537	7785	6429	6693	11776	5789	3	3	3	3	0.3079	0.0073	0.4892	0.6259	-0.197557	-0.683208	0.296512	-0.189139	UNCHANGED	DOWN	UNCHANGED	UNCHANGED
Zm00001eb162410_P001	UBIQUITIN CARBOXYL-TERMINAL HYDROLASE	9	28.66	64747	68591	38710	41636	55903	49832	67244	60596	55652	22128	26774	34905	3	3	3	3	0.4674	0.7214	0.0027	0.019	-0.223358	0.0929032	-1.13056	-0.814302	UNCHANGED	UNCHANGED	DOWN	DOWN
Zm00001eb327110_P001	SULFOTRANSFERASE	7	28.57	5954	4952	10354	9159	9619	12281	25844	20410	18510	18651	20773	14431	3	3	3	3	0.1646	0.0062	0.2756	0.0225	0.546901	1.60704	-0.26607	0.794065	UNCHANGED	UP	UNCHANGED	UP
Zm00001eb158800_P002	CARBONIC ANHYDRASE	4	23.76	9965	9472	6286	8610	8226	8651	6384	7147	7141	0	0	0	3	3	3	0	0.9493	0.2269	-	-	-0.0132827	-0.315426	-	-	UNCHANGED	UNCHANGED	UNIQUE_A	UNIQUE_B
Zm00001eb257670_P001	MEMBRANE STEROID-BINDING PROTEIN 1	2	29.81	28439	35915	35601	40009	33109	29621	33888	0	21721	41530	50607	40515	3	3	2	3	0.8239	0.2212	-	0.0875	0.0396549	-	-	0.368657	UNCHANGED	-	-	UNCHANGED
Zm00001eb064600_P001	FRIGIDA-LIKE PROTEIN	5	25	14584	18004	19360	9595	12675	12031	11604	9938	9644	9670	11545	8508	3	3	3	3	0.0259	0.011	0.6734	0.3021	-0.598794	-0.73613	-0.0693334	-0.206669	UNCHANGED	DOWN	UNCHANGED	UNCHANGED
Zm00001eb383830_P001	PEROXIDASE	14	71.57	55343	54368	45333	35524	57649	52703	96850	96248	65748	77909	101488	68696	3	3	3	3	0.7016	0.0323	0.8128	0.0452	-0.0879447	0.739408	-0.061215	0.766138	UNCHANGED	UP	UNCHANGED	UP
Zm00001eb142940_P001	DEK DOMAIN-CONTAINING CHROMATIN ASSOCIATED PROTEIN	2	5.18	11324	11669	13996	12578	10794	10410	16995	11441	18775	20295	18259	18789	3	3	3	3	0.3754	0.2227	0.2145	0.001	-0.130843	0.352046	0.280469	0.763359	UNCHANGED	UNCHANGED	UNCHANGED	UP
Zm00001eb017130_P001	BETA-ADAPTIN-LIKE PROTEIN	7	11.62	4860	4718	4815	4451	4113	4081	5046	5843	4642	7769	6706	6964	3	3	3	3	0.0097	0.3456	0.0145	0.001	-0.186687	0.109852	0.464969	0.761508	UNCHANGED	UNCHANGED	UNCHANGED	UP
Zm00001eb282120_P001	ACYL-CoA OXIDASE	9	34.87	30503	30591	25954	29529	29350	22719	48800	34900	37278	45591	45694	45828	3	3	3	3	0.5399	0.0681	0.2785	0.0012	-0.0932833	0.474858	0.180628	0.748769	UNCHANGED	UNCHANGED	UNCHANGED	UP
Zm00001eb232960_P003	4-HYDROXYPHENYLPYRUVATE DIOXYGENASE	3	15.63	15158	19405	18843	12676	16819	9002	14101	8972	12028	12134	17184	14822	3	3	3	3	0.1309	0.0379	0.2219	0.5226	-0.472293	-0.60549	0.330585	0.197389	UNCHANGED	DOWN	UNCHANGED	UNCHANGED
Zm00001eb018660_P002	BENZOXAZINONE SYNTHESIS10	5	25.07	33581	36871	22522	25741	32374	24703	25380	34220	13423	7769	14130	15378	3	3	3	3	0.5325	0.4212	0.1393	0.0107	-0.166869	-0.348448	-0.970092	-1.15167	UNCHANGED	UNCHANGED	UNCHANGED	DOWN
Zm00001eb046120_P002	CYANATE HYDRATASE	2	24.7	5548	8129	6329	7915	8191	8241	5981	5601	4789	8336	7688	9412	3	3	3	3	0.1337	0.2231	0.0079	0.5183	0.283311	-0.289378	0.635789	0.0630994	UNCHANGED	UNCHANGED	UP	UNCHANGED
Zm00001eb302930_P002	SURVIVAL PROTEIN SURE-LIKE PHOSPHATASE/NUCLEOTIDASE	3	19.55	9574	8989	17363	11756	9032	13135	13721	10854	10806	17599	18460	20801	3	3	3	3	0.8325	0.9525	0.0062	0.0077	-0.082722	-0.0220535	0.684401	0.74507	UNCHANGED	UNCHANGED	UP	UP
Zm00001eb079380_P002	PEPTIDE METHIONINE SULFOXIDE REDUCTASE	3	22.29	30825	21728	25296	15153	22913	11892	6388	8863	12186	10275	14024	5281	3	3	3	3	0.0916	0.0058	0.8257	0.1758	-0.63995	-1.50454	0.108499	-0.756094	UNCHANGED	DOWN	UNCHANGED	UNCHANGED
Zm00001eb228910_P001	NANA PLANT2	5	12.46	19403	21358	16428	18852	16908	15366	23028	22908	26715	30472	26075	29083	3	3	3	3	0.3131	0.0535	0.0742	0.0022	-0.161688	0.345222	0.237152	0.744061	UNCHANGED	UNCHANGED	UNCHANGED	UP
Zm00001eb318200_P006	ANKYRIN REPEAT DOMAIN-CONTAINING PROTEIN 2A	5	32.38	7563	8201	8864	12637	8984	13672	7728	7373	7598	7636	7507	8064	3	3	3	3	0.073	0.1741	0.4399	0.0482	0.519037	-0.117743	0.0319554	-0.604825	UNCHANGED	UNCHANGED	UNCHANGED	DOWN
Zm00001eb080480_P002	PLANT UBX DOMAIN-CONTAINING PROTEIN 4	2	15.04	13549	8370	11365	6203	9089	8728	6628	8894	6556	2205	3909	0	3	3	3	2	0.1532	0.0911	-	-	-0.470601	-0.592263	-	-	UNCHANGED	UNCHANGED	-	-
Zm00001eb160030_P001	CARBAMOYL-PHOSPHATE SYNTHASE LARGE CHAIN CHLOROPLASTIC	10	12.67	5272	5535	7173	5604	5561	6644	6713	6129	5707	0	0	0	3	3	3	0	0.9381	0.789	-	-	-0.0138367	0.0449075	-	-	UNCHANGED	UNCHANGED	UNIQUE_A	UNIQUE_B
Zm00001eb142130_P001	METHYL ESTERASE 10	5	26.64	5262	2287	2739	5528	6044	14618	20816	26788	15492	6728	10687	5401	3	3	3	3	0.1614	0.0066	0.0208	0.7539	1.34796	2.61655	-1.46753	-0.198945	UNCHANGED	UP	DOWN	UNCHANGED
Zm00001eb186820_P004	GLUTATHIONE PEROXIDASE	2	20.61	81641	78626	78891	42323	80840	61402	41077	46710	63907	50857	57886	55075	3	3	3	3	0.1783	0.0136	0.6028	0.5738	-0.373831	-0.656797	0.110925	-0.172041	UNCHANGED	DOWN	UNCHANGED	UNCHANGED
Zm00001eb418460_P002	ZINC FINGER	15	55.3	7991	11543	8821	18191	11876	13885	38423	30937	43863	26940	24174	22390	3	3	3	3	0.0729	0.0019	0.0291	0.0125	0.632302	1.99747	-0.623252	0.741916	UNCHANGED	UP	DOWN	UP
Zm00001eb074610_P001	ACETYLGLUTAMATE KINASE	6	23.19	46682	55249	48706	54359	34417	42007	34496	29454	26203	23964	39194	42044	3	3	3	3	0.3568	0.0047	0.4577	0.3507	-0.203905	-0.740634	0.222711	-0.314018	UNCHANGED	DOWN	UNCHANGED	UNCHANGED
Zm00001eb103900_P001	THIOREDOXIN SUPERFAMILY PROTEIN	4	30.67	12992	16019	22221	14938	14781	19274	19627	17457	21675	30822	25996	24721	3	3	3	3	0.821	0.4467	0.0268	0.0102	-0.0644499	0.197773	0.472678	0.734901	UNCHANGED	UNCHANGED	UNCHANGED	UP
Zm00001eb430780_P001	UDP-N-ACETYLGLUCOSAMINE DIPHOSPHORYLASE 2	9	28.19	12183	10939	16451	12543	14144	21578	9426	8175	6905	20804	19069	22305	3	3	3	3	0.4225	0.0509	0.0004	0.1894	0.286451	-0.691392	1.34326	0.365421	UNCHANGED	UNCHANGED	UP	UNCHANGED
Zm00001eb317440_P001	AUXIN-RESPONSIVE FAMILY PROTEIN	4	15.81	26927	24475	32302	21654	22999	34865	20712	15189	15672	20827	15854	15387	3	3	3	3	0.7854	0.0212	0.9502	0.1143	-0.0740036	-0.69866	0.0137578	-0.610898	UNCHANGED	DOWN	UNCHANGED	UNCHANGED
Zm00001eb315490_P001	GLUTATHIONE TRANSFERASE GST 23	4	30.18	8479	10442	3862	10491	13312	7715	30927	18320	4044	0	14807	12096	3	3	3	2	0.3143	0.2729	-	-	0.468271	1.22598	-	-	UNCHANGED	UNCHANGED	-	-
Zm00001eb041200_P001	TIL-2-ZEA MAYS TEMPERATURE-INDUCED LIPOCALIN-2	5	25.97	20210	13761	18333	13577	20214	16699	7446	9892	10051	8652	10231	10743	3	3	3	3	0.8343	0.0165	0.5176	0.0261	-0.0509239	-0.933298	0.11325	-0.769124	UNCHANGED	DOWN	UNCHANGED	DOWN
Zm00001eb063770_P001	GLYCINE-RICH RNA-BINDING PROTEIN RZ1A	2	13.66	26528	24847	21949	20272	20163	18971	0	17240	17278	18164	0	14929	3	3	2	2	0.0296	0.0937	-	-	-0.303647	-	-	-	UNCHANGED	-	-	-
Zm00001eb442850_P001	ULP_PROTEASE DOMAIN-CONTAINING PROTEIN	7	13.17	7837	7687	8861	9796	9131	8252	8396	6410	5986	18644	13616	12479	3	3	3	3	0.1835	0.2222	0.0172	0.0396	0.15649	-0.23001	1.10554	0.719042	UNCHANGED	UNCHANGED	UP	UP
Zm00001eb136540_P001	IMPORTIN SUBUNIT BETA-1	7	12.04	13340	14093	15083	11927	11985	12662	15544	14025	16021	18489	23100	18605	3	3	3	3	0.0237	0.262	0.0407	0.0069	-0.217168	0.100723	0.400877	0.718768	UNCHANGED	UNCHANGED	UNCHANGED	UP
Zm00001eb021710_P001	GLUTATHIONE S-TRANSFERASE GST 38	2	11.4	14248	11606	12657	12383	11048	13008	21911	9519	9419	16778	22010	21017	3	3	3	3	0.5121	0.8625	0.2284	0.0103	-0.079807	0.0849949	0.550001	0.714803	UNCHANGED	UNCHANGED	UNCHANGED	UP
Zm00001eb199330_P001	RNA-BINDING (RRM/RBD/RNP MOTIFS) FAMILY PROTEIN	2	9.79	14366	18580	23939	9634	20634	22164	0	13138	12444	16160	15122	15631	3	3	2	3	0.7736	0.1096	-	0.6662	-0.117588	-	-	-0.16046	UNCHANGED	-	-	UNCHANGED
Zm00001eb144930_P001	LIPOXYGENASE	41	60.35	122526	138465	196635	131437	146968	139918	191861	190730	162594	231658	230396	219746	3	3	3	3	0.5989	0.2989	0.0115	0.0001	-0.129551	0.252579	0.3226	0.704729	UNCHANGED	UNCHANGED	UNCHANGED	UP
Zm00001eb039650_P001	VIGNAIN	5	22.55	19178	22403	18205	20611	21736	27714	11131	11563	12888	11489	13900	15864	3	3	3	3	0.2494	0.0042	0.2401	0.0195	0.228773	-0.748684	0.213363	-0.764094	UNCHANGED	DOWN	UNCHANGED	DOWN
Zm00001eb086880_P002	PUTATIVE TRANSLATION ELONGATION/INITIATION FACTOR FAMILY PROTEIN	12	30.31	24733	25726	20626	30620	21306	19289	31287	22860	33876	39596	36426	39693	3	3	3	3	0.9915	0.1991	0.0575	0.0153	0.00262345	0.308336	0.394625	0.700337	UNCHANGED	UNCHANGED	UNCHANGED	UP
Zm00001eb139060_P001	CALCIUM-DEPENDENT PROTEIN KINASE ZMCPK11	3	9.71	15558	12049	9414	13511	13204	11406	18141	15744	18718	10094	9295	8565	3	3	3	3	0.8561	0.0602	0.0013	0.0128	0.0422616	0.50683	-0.912151	-0.447583	UNCHANGED	UNCHANGED	DOWN	UNCHANGED
Zm00001eb092770_P002	BENZOXAZINONE SYNTHESIS14	2	6.6	16749	20730	10734	16549	19478	12248	13733	15443	10028	5174	7703	5997	3	3	3	3	0.9956	0.4164	0.0184	0.0117	0.00187066	-0.298403	-1.05466	-1.35493	UNCHANGED	UNCHANGED	DOWN	DOWN
Zm00001eb277770_P001	PUTATIVE FAD-BINDING BERBERINE FAMILY PROTEIN	4	9.02	32148	29597	46333	38189	43562	57033	17893	21981	17285	19588	15136	22686	3	3	3	3	0.2519	0.0349	0.9762	0.0108	0.360774	-0.919028	0.00632983	-1.27347	UNCHANGED	DOWN	UNCHANGED	DOWN
Zm00001eb356160_P001	12-OXO-PHYTODIENOIC ACID REDUCTASE	12	46.74	98225	41225	32736	24250	25707	34867	53559	66071	64439	37993	49130	48858	3	3	3	3	0.2346	0.8591	0.0406	0.0262	-1.02143	0.096276	-0.436842	0.680866	UNCHANGED	UNCHANGED	UNCHANGED	UP
Zm00001eb203230_P001	NICOTIANAMINE AMINOTRANSFERASE1	5	13.13	8394	8818	14182	10139	14559	7983	6695	4914	5096	9351	11915	12676	3	3	3	3	0.8809	0.0657	0.0076	0.8565	0.0579332	-0.910253	1.02282	0.0546342	UNCHANGED	UNCHANGED	UP	UNCHANGED
Zm00001eb404800_P001	HXXXD-TYPE ACYL-TRANSFERASE FAMILY PROTEIN	5	19.7	10685	8230	13426	7958	7185	6793	19082	18403	13970	11827	11489	11778	3	3	3	3	0.0873	0.044	0.0274	0.0003	-0.560038	0.669962	-0.552101	0.677899	UNCHANGED	UP	UNCHANGED	UP
Zm00001eb135810_P001	26S PROTEASOME NON-ATPASE REGULATORY SUBUNIT 11-LIKE PROTEIN	9	30.52	8459	8454	8797	6098	5361	6174	11956	12914	11436	9030	10259	8873	3	3	3	3	0.0007	0.0014	0.0116	0.0023	-0.544006	0.497907	-0.366486	0.675427	UNCHANGED	UNCHANGED	UNCHANGED	UP
Zm00001eb172680_P001	ALDOLASE SUPERFAMILY PROTEIN	2	10.15	5420	6970	9442	7054	6602	10197	0	7904	6595	9646	8653	9793	3	3	2	3	0.7001	0.4184	-	0.2993	0.127762	-	-	0.235993	UNCHANGED	-	-	UNCHANGED
Zm00001eb389420_P002	PUTATIVE AMP-DEPENDENT SYNTHETASE AND LIGASE SUPERFAMILY PROTEIN	5	20.91	7969	8080	5082	6802	4364	8825	12098	13494	6814	10054	11115	10605	3	3	3	3	0.8261	0.1714	0.9233	0.0414	-0.0800128	0.616915	-0.028446	0.668482	UNCHANGED	UNCHANGED	UNCHANGED	UP
Zm00001eb046870_P001	TROPINONE REDUCTASE	12	59.39	35005	59959	33206	35010	34415	44766	69432	67671	61297	50278	60395	69628	3	3	3	3	0.6414	0.0596	0.3794	0.0278	-0.166605	0.630352	-0.137999	0.658958	UNCHANGED	UNCHANGED	UNCHANGED	UP
Zm00001eb228370_P001	GDSL ESTERASE/LIPASE	9	38.96	34003	28674	34745	33026	39485	49356	41859	34251	47382	65422	67004	59375	3	3	3	3	0.1866	0.1109	0.007	0.0116	0.322979	0.342105	0.635178	0.654304	UNCHANGED	UNCHANGED	UP	UP
Zm00001eb420880_P001	3-OXOACYL-[ACYL-CARRIER-PROTEIN] REDUCTASE	14	52.52	29278	37733	34751	31911	25650	42343	37471	42460	35910	49284	57687	49438	3	3	3	3	0.9152	0.2125	0.0165	0.0283	-0.0265921	0.186957	0.433174	0.646723	UNCHANGED	UNCHANGED	UNCHANGED	UP
Zm00001eb315130_P002	PUTATIVE CARBOXYLESTERASE 2	3	13.97	3617	3741	3695	5546	3915	3774	5934	7685	6132	7570	5956	6018	3	3	3	3	0.2707	0.0064	0.9323	0.0535	0.259988	0.837579	-0.0152374	0.562354	UNCHANGED	UP	UNCHANGED	UNCHANGED
Zm00001eb373120_P001	PUTATIVE CARBOXYLESTERASE 2	7	37.58	35109	40029	44054	41348	41762	42990	64605	64170	61111	62385	68528	64677	3	3	3	3	0.4313	0.0011	0.417	0.0002	0.0812652	0.671836	0.0426991	0.63327	UNCHANGED	UP	UNCHANGED	UP
Zm00001eb281180_P002	PEROXIDASE	2	7.99	5610	3862	7458	4725	6650	2603	0	0	0	3421	1664	2617	3	3	0	3	0.5632	0.0056	-	0.176	-0.276421	-	-	-0.859826	UNCHANGED	UNIQUE_C	UNIQUE_AB	UNCHANGED
Zm00001eb408280_P001	ASCORBATE PEROXIDASE	3	12.78	15929	15423	19770	10625	17502	18951	9207	11281	11907	11685	11338	10648	3	3	3	3	0.6674	0.0174	0.6508	0.1591	-0.118908	-0.658187	0.0557419	-0.483537	UNCHANGED	DOWN	UNCHANGED	UNCHANGED
Zm00001eb136710_P009	DIAMINOPIMELATE EPIMERASE CHLOROPLASTIC	4	18.24	7902	8555	8172	5432	7182	9179	8030	5889	7191	0	9052	6520	3	3	3	2	0.4382	0.1458	-	-	-0.176491	-0.222469	-	-	UNCHANGED	UNCHANGED	-	-
Zm00001eb256470_P002	D-CYSTEINE DESULFHYDRASE	3	10.26	14530	17257	23059	16952	16511	17768	21734	20796	18104	24757	29760	24735	3	3	3	3	0.6602	0.5201	0.0358	0.0055	-0.0983477	0.144755	0.386329	0.629432	UNCHANGED	UNCHANGED	UNCHANGED	UP
Zm00001eb013710_P001	EUKARYOTIC TRANSLATION INITIATION FACTOR 2 SUBUNIT ALPHA	6	25.66	22657	22076	16503	16969	16071	15219	22009	19498	20705	21850	23987	28755	3	3	3	3	0.0996	0.8838	0.1294	0.014	-0.343582	0.0228276	0.261836	0.628245	UNCHANGED	UNCHANGED	UNCHANGED	UP
Zm00001eb213000_P002	THIOREDOXIN-LIKE PROTEIN 1	2	22.68	13430	15484	14267	18185	8011	9611	0	10438	7286	14644	11644	0	3	3	2	2	0.4871	-	-	-	-0.270144	-	-	-	UNCHANGED	-	-	-
Zm00001eb125900_P002	PECTIN ACETYLESTERASE	3	11.06	7862	9556	12603	8811	11753	10215	8221	4771	6676	6580	6484	2834	3	3	3	3	0.8841	0.1135	0.4725	0.0296	0.0359583	-0.610113	-0.307075	-0.953146	UNCHANGED	UNCHANGED	UNCHANGED	DOWN
Zm00001eb351280_P005	SUCROSE-PHOSPHATASE 1	2	10.74	16767	14409	15808	14453	19881	14487	14972	22397	20549	9527	0	49861	3	3	3	2	0.7668	0.1935	-	-	0.0553323	0.301842	-	-	UNCHANGED	UNCHANGED	-	-
Zm00001eb381870_P002	UNCHARACTERIZED CONSERVED PROTEIN (UCP030210)	2	8.77	5445	7379	8298	8836	6347	8398	8343	9195	10195	7622	0	7962	3	3	3	2	0.5112	0.0915	-	-	0.158882	0.392891	-	-	UNCHANGED	UNCHANGED	-	-
Zm00001eb323410_P001	RECEPTOR-LIKE PROTEIN KINASE RK20-1	4	10.8	17416	21428	12891	8186	20538	18459	7560	6508	7067	4598	12328	5725	3	3	3	3	0.7552	0.0148	0.8453	0.1444	-0.132897	-1.29159	0.0999877	-1.05871	UNCHANGED	DOWN	UNCHANGED	UNCHANGED
Zm00001eb420170_P001	PUTATIVE TRANSLATION ELONGATION/INITIATION FACTOR FAMILY PROTEIN	10	26.29	21961	23989	19187	26787	16145	16025	26636	16480	26941	28372	29733	32859	3	3	3	3	0.6192	0.6812	0.1316	0.0487	-0.143807	0.105034	0.376773	0.625614	UNCHANGED	UNCHANGED	UNCHANGED	UP
Zm00001eb016780_P001	PUTATIVE NUCLEOLAR PROTEIN 5-1	6	14.54	13242	14418	11001	14831	11608	10067	19427	16539	17626	19035	20473	16760	3	3	3	3	0.6986	0.0191	0.5508	0.0205	-0.0826941	0.471173	0.0702624	0.624129	UNCHANGED	UNCHANGED	UNCHANGED	UP
Zm00001eb117930_P002	TETRATRICOPEPTIDE REPEAT (TPR)-LIKE SUPERFAMILY PROTEIN	2	6.7	4860	5791	8896	5508	6214	6977	3970	6716	0	4413	5474	5098	3	3	2	3	0.8375	0.2683	-	0.0781	-0.0639861	-	-	-0.319442	UNCHANGED	-	-	UNCHANGED
Zm00001eb067710_P003	LIPOXYGENASE	16	27.91	14731	15293	32913	14849	23195	23254	25118	17985	24217	27055	36464	30605	3	3	3	3	0.9379	0.83	0.0652	0.049	-0.0380682	0.097112	0.483529	0.61871	UNCHANGED	UNCHANGED	UNCHANGED	UP
Zm00001eb327790_P002	40S RIBOSOMAL PROTEIN S6	6	47.26	111967	110082	91657	105434	95493	85086	142775	114980	140324	141253	154637	142295	3	3	3	3	0.3507	0.0628	0.247	0.0022	-0.133339	0.343638	0.138481	0.615458	UNCHANGED	UNCHANGED	UNCHANGED	UP
Zm00001eb035260_P001	AMINOACYLASE-1	2	6.28	14118	13755	14018	8116	12377	13552	8002	7778	10298	9471	12791	10504	3	3	3	3	0.1892	0.0029	0.1539	0.8352	-0.299184	-0.683773	0.329344	-0.0552442	UNCHANGED	DOWN	UNCHANGED	UNCHANGED
Zm00001eb040890_P001	D-3-PHOSPHOGLYCERATE DEHYDROGENASE 2 CHLOROPLASTIC	20	47.12	35737	30989	48122	36551	32951	26737	47426	44893	36883	43011	50252	53577	3	3	3	3	0.3492	0.4708	0.2572	0.0164	-0.255034	0.169911	0.184617	0.609561	UNCHANGED	UNCHANGED	UNCHANGED	UP
Zm00001eb081140_P001	PUTATIVE PLASTID-LIPID-ASSOCIATED PROTEIN 2 CHLOROPLASTIC	2	8.18	5980	6970	6184	8708	6018	8580	12247	11223	9152	8901	10779	11504	3	3	3	3	0.2077	0.0094	0.7089	0.0882	0.284614	0.76982	-0.0650624	0.420143	UNCHANGED	UP	UNCHANGED	UNCHANGED
Zm00001eb125460_P001	Transmembrane protein 214-B	5	10	10828	11022	7523	9944	7068	7258	13999	13002	11361	12093	13015	11720	3	3	3	3	0.3107	0.0943	0.5842	0.0141	-0.275317	0.385175	-0.0588754	0.601616	UNCHANGED	UNCHANGED	UNCHANGED	UP
Zm00001eb284520_P001	CARBOXYPEPTIDASE	2	4.89	13871	19406	10358	14015	23161	20031	8769	10289	17301	9600	10666	12151	3	3	3	3	0.2952	0.55	0.6555	0.0412	0.390726	-0.26318	-0.165545	-0.819451	UNCHANGED	UNCHANGED	UNCHANGED	DOWN
Zm00001eb057290_P001	TUBULIN BETA CHAIN	22	65.17	0	0	0	0	0	0	6525	7930	7502	0	0	0	0	0	3	0	-	0.0001	-	-	-	-	-	-	-	UNIQUE_A	UNIQUE_A	-
Zm00001eb044960_P001	SECRETORY PROTEIN	4	24.56	6227	0	3209	5318	6838	7727	21246	31791	30383	21051	34276	19310	2	3	3	3	-	0.0028	0.6384	0.0188	-	-	-0.160495	1.90834	-	-	UNCHANGED	UP
Zm00001eb115060_P001	PATATIN	4	12.78	4563	0	7618	1929	4787	3871	8797	10620	15686	12946	13285	8705	2	3	3	3	-	0.0649	0.9834	0.0088	-	-	-0.00692794	1.72247	-	-	UNCHANGED	UP
Zm00001eb116690_P001	ACTIN FILAMENT PROTEIN	3	7	0	0	0	0	0	0	1087	1012	986	0	0	0	0	0	3	0	-	0	-	-	-	-	-	-	-	UNIQUE_A	UNIQUE_A	-
Zm00001eb317720_P001	PROTEASOME SUBUNIT BETA	12	70.18	0	0	0	0	0	0	0	0	0	2632	2826	2274	0	0	0	3	-	-	-	-	-	-	-	-	-	-	UNIQUE_AB	UNIQUE_AB
Zm00001eb321960_P001	UBIQUITIN-60S RIBOSOMAL PROTEIN L40-1	4	29.08	0	0	0	0	0	0	8780	10655	9168	0	0	0	0	0	3	0	-	0.0001	-	-	-	-	-	-	-	UNIQUE_A	UNIQUE_A	-
Zm00001eb207850_P002	TYROSINE-SULFATED GLYCOPEPTIDE RECEPTOR 1	6	31.89	0	0	0	0	0	0	0	0	0	7890	8065	7504	0	0	0	3	-	-	-	-	-	-	-	-	-	-	UNIQUE_AB	UNIQUE_AB
Zm00001eb096250_P001	CELL DIVISION CONTROL PROTEIN 48 HOMOLOG E	6	48.48	0	0	0	0	0	0	0	0	0	5882	3982	4868	0	0	0	3	-	-	-	-	-	-	-	-	-	-	UNIQUE_AB	UNIQUE_AB
Zm00001eb417340_P001	PEROXIDASE	3	16.91	0	0	0	0	0	0	1845	1180	1572	0	0	0	0	0	3	0	-	0.0014	-	-	-	-	-	-	-	UNIQUE_A	UNIQUE_A	-
Zm00001eb349250_P003	GUANOSINE NUCLEOTIDE DIPHOSPHATE DISSOCIATION INHIBITOR	12	44.55	0	0	0	0	0	0	5412	5286	5708	0	0	0	0	0	3	0	-	0	-	-	-	-	-	-	-	UNIQUE_A	UNIQUE_A	-
Zm00001eb282610_P001	PYROPHOSPHATE-ENERGIZED VACUOLAR MEMBRANE PROTON PUMP	4	9.54	0	0	0	0	0	0	3010	2320	3271	0	0	0	0	0	3	0	-	0.0005	-	-	-	-	-	-	-	UNIQUE_A	UNIQUE_A	-
Zm00001eb280200_P001	PUTATIVE CARBOXYLESTERASE 2	2	9.88	4551	0	0	5203	4271	4618	11000	10620	8373	7972	8776	9247	1	3	3	3	-	0.0079	0.2128	0.001	-	-	-0.206428	0.883347	-	-	UNCHANGED	UP
Zm00001eb117690_P001	PUTATIVE MITOCHONDRIAL-PROCESSING PEPTIDASE SUBUNIT BETA MITOCHONDRIAL	6	47.56	0	0	0	0	0	0	2512	4021	3320	0	0	0	0	0	3	0	-	0.0017	-	-	-	-	-	-	-	UNIQUE_A	UNIQUE_A	-
Zm00001eb122460_P001	AMINOTRANSFERASE CLASS I/CLASSII LARGE DOMAIN-CONTAINING PROTEIN	8	30.46	0	0	0	0	0	0	0	0	0	1851	2278	1748	0	0	0	3	-	-	-	-	-	-	-	-	-	-	UNIQUE_AB	UNIQUE_AB
Zm00001eb308230_P001	RAN GTPASE-ACTIVATING PROTEIN 2	6	22.85	0	0	0	0	0	0	3859	3077	3478	0	0	0	0	0	3	0	-	0.0001	-	-	-	-	-	-	-	UNIQUE_A	UNIQUE_A	-
Zm00001eb068370_P001	UDP-GLYCOSYLTRANSFERASE 89B1	2	13.72	5020	0	6820	8711	4654	5548	9713	8715	8159	9746	10391	12153	2	3	3	3	-	0.0784	0.0892	0.0352	-	-	0.280371	0.771725	-	-	UNCHANGED	UP
Zm00001eb434140_P001	HARPIN INDUCING PROTEIN	2	20.39	24976	22228	42629	0	18958	22918	34967	37485	29973	25074	27145	33427	3	2	3	3	0.1689	0.5684	0.1697	-	-	0.189267	-0.25811	-	-	UNCHANGED	UNCHANGED	-
Zm00001eb150050_P001	OSMOTIN-LIKE PROTEIN OSM34	3	20.45	3721	4502	3928	3734	0	5604	7344	12389	6579	4704	10458	10492	3	2	3	3	0.603	0.062	0.938	-	-	1.11472	-0.0365741	-	-	UNCHANGED	UNCHANGED	-
Zm00001eb255720_P001	PHENYLALANINE--TRNA LIGASE ALPHA SUBUNIT CYTOPLASMIC	2	4.82	0	14763	15569	14527	10024	15724	14775	20531	13557	11264	17005	15381	2	3	3	3	-	0.3241	0.5613	0.6681	-	-	-0.162761	0.116097	-	-	UNCHANGED	UNCHANGED
Zm00001eb078640_P001	CYTOCHROME B561 AND DOMON DOMAIN-CONTAINING PROTEIN	2	6.35	6145	7936	10026	0	6126	7954	7313	8282	5947	12862	9996	9708	3	2	3	3	0.2764	0.5496	0.0389	-	-	-0.162333	0.596204	-	-	UNCHANGED	UNCHANGED	-
Zm00001eb152950_P003	GROES-LIKE ZINC-BINDING ALCOHOL DEHYDROGENASE FAMILY PROTEIN	2	13.26	9774	8306	9892	0	9822	6888	8986	11119	10438	8190	9620	8848	3	2	3	3	0.2729	0.3498	0.1604	-	-	0.126837	-0.196307	-	-	UNCHANGED	UNCHANGED	-
Zm00001eb357140_P001	PROTEIN ROOT HAIR DEFECTIVE 3 HOMOLOG	8	14.8	0	0	0	0	0	0	7479	10963	7871	0	0	0	0	0	3	0	-	0.0013	-	-	-	-	-	-	-	UNIQUE_A	UNIQUE_A	-
Zm00001eb186330_P002	UBIQUITIN CARBOXYL-TERMINAL HYDROLASE	2	11.35	0	16818	0	25654	0	19728	27533	21963	23834	22919	28891	28219	1	2	3	3	0.376	0.0321	0.422	-	-	-	0.12613	-	-	-	UNCHANGED	-
Zm00001eb109570_P001	GLABRA2 EXPRESSION MODULATOR	2	10.74	11824	0	16345	14312	7579	15836	9078	14592	11736	10639	15030	14659	2	3	3	3	-	0.6625	0.4829	0.7799	-	-	0.187811	0.0961666	-	-	UNCHANGED	UNCHANGED
Zm00001eb132880_P001	UBIQUITIN CARBOXYL-TERMINAL HYDROLASE 13	3	5.3	7734	8217	7975	0	6191	4529	4261	3747	5766	4003	4690	4864	3	2	3	3	0.0766	0.0055	0.9179	-	-	-0.796594	-0.0229442	-	-	DOWN	UNCHANGED	-
Zm00001eb196320_P002	PENTATRICOPEPTIDE REPEAT-CONTAINING PROTEIN	2	12.6	8111	4716	7564	4822	0	5726	6716	6715	4452	6908	6403	4884	3	2	3	3	0.1874	0.5535	0.9196	-	-	-0.189424	0.0249943	-	-	UNCHANGED	UNCHANGED	-
Zm00001eb161710_P001	PUTATIVE INACTIVE RECEPTOR KINASE	2	6.77	17075	8961	11097	0	8570	8510	6854	8260	8082	0	7800	7063	3	2	3	2	0.1486	0.1329	-	-	-	-0.678826	-	-	-	UNCHANGED	-	-
Zm00001eb134600_P001	METHYL BINDING DOMAIN105	2	7.14	6183	4036	10783	0	7310	9766	6002	3782	3025	0	2984	3546	3	2	3	2	0.7307	0.2788	-	-	-	-0.713447	-	-	-	UNCHANGED	-	-
Zm00001eb295320_P002	DYNAMIN-RELATED PROTEIN 1A	2	7.72	8605	0	0	10081	3796	0	6105	928	984	10059	2428	5099	1	2	3	3	0.6907	0.9561	0.321	-	-	-	1.1333	-	-	-	UNCHANGED	-
Zm00001eb060760_P002	PLASTIDIAL PYRUVATE KINASE	6	19.32	0	0	0	0	0	0	5649	6901	5652	5024	4375	4565	0	0	3	3	-	0.0001	0.0371	-	-	-	-0.38242	-	-	UNIQUE_A	UNCHANGED	UNIQUE_AB
Zm00001eb018350_P003	RNA-BINDING KH DOMAIN-CONTAINING PROTEIN	2	7.9	4811	3809	5476	4603	0	4292	4668	4601	6767	4548	4537	3809	3	2	3	3	0.3293	0.4942	0.2361	-	-	0.185984	-0.314569	-	-	UNCHANGED	UNCHANGED	-
Zm00001eb165560_P001	BENZOXAZINONE SYNTHESIS4	2	3.4	1543	1374	0	0	0	0	9427	10994	7698	11594	11372	12568	2	0	3	3	-	0.0014	0.0726	-	-	-	0.337614	-	-	-	UNCHANGED	UNIQUE_AB
Zm00001eb397180_P002		16	70	509020	474426	483799	492552	497711	518673	453048	415147	499175	433150	460806	428626	3	3	3	3	0.3472	0.2758	0.6005	0.0084	0.040421	-0.101706	-0.0480475	-0.190174	UNCHANGED	UNCHANGED	UNCHANGED	UNCHANGED
Zm00001eb377870_P007		30	86.53	624837	665063	653389	616391	633467	648932	608520	614719	615702	626028	621654	600090	3	3	3	3	0.3844	0.0459	0.7415	0.2406	-0.0334209	-0.0796263	0.00691182	-0.0392936	UNCHANGED	UNCHANGED	UNCHANGED	UNCHANGED
Zm00001eb013080_P001		15	74.11	308630	298019	292445	309718	315597	327699	279119	254769	307537	300723	322280	286988	3	3	3	3	0.0648	0.2951	0.2817	0.2824	0.0840264	-0.0956375	0.113019	-0.066645	UNCHANGED	UNCHANGED	UNCHANGED	UNCHANGED
Zm00001eb421480_P001		10	91.6	223763	223738	256700	181557	208891	213935	188175	202685	186719	215592	231440	242180	3	3	3	3	0.0892	0.0252	0.0158	0.0896	-0.220523	-0.285967	0.254927	0.189483	UNCHANGED	UNCHANGED	UNCHANGED	UNCHANGED
Zm00001eb150420_P001		25	71.08	68494	73510	85891	57527	56747	61455	58736	63555	59466	63658	65021	72159	3	3	3	3	0.0318	0.0461	0.104	0.0499	-0.375022	-0.326362	0.14403	0.19269	UNCHANGED	UNCHANGED	UNCHANGED	UNCHANGED
Zm00001eb369310_P001		25	70.76	43477	46000	57297	48647	46812	50853	46200	54310	50558	49579	43325	50045	3	3	3	3	0.9738	0.7827	0.4442	0.6724	-0.00455138	0.0415941	-0.0797014	-0.0335559	UNCHANGED	UNCHANGED	UNCHANGED	UNCHANGED
Zm00001eb332520_P001		25	71.4	194016	192063	259607	219109	228005	250036	239090	245693	236542	221765	222631	234135	3	3	3	3	0.5146	0.3226	0.0418	0.5692	0.110637	0.159817	-0.0882362	-0.0390564	UNCHANGED	UNCHANGED	UNCHANGED	UNCHANGED
Zm00001eb043800_P001		31	85.41	71500	77557	88923	90013	75720	84835	83529	147897	107808	74653	77003	76594	3	3	3	3	0.5594	0.1577	0.1202	0.1542	0.0743589	0.51144	-0.571665	-0.134584	UNCHANGED	UNCHANGED	UNCHANGED	UNCHANGED
Zm00001eb267260_P001		29	74.8	221198	236621	265928	274025	252936	272371	169171	286391	211510	270358	281191	271283	3	3	3	3	0.1631	0.6338	0.2062	0.3613	0.143307	-0.117643	0.302756	0.0418059	UNCHANGED	UNCHANGED	UNCHANGED	UNCHANGED
Zm00001eb232910_P001		23	71.17	25292	25945	29537	19818	19026	21749	27070	30155	25935	25145	26253	26397	3	3	3	3	0.0122	0.6855	0.2474	0.0031	-0.41476	0.0419965	-0.0962018	0.360554	UNCHANGED	UNCHANGED	UNCHANGED	UNCHANGED
Zm00001eb218000_P001		24	71.36	77328	81619	99507	79120	83293	87852	72823	71591	70271	82609	81889	88123	3	3	3	3	0.7255	0.0996	0.0038	0.8181	-0.0464532	-0.267677	0.234746	0.0135222	UNCHANGED	UNCHANGED	UNCHANGED	UNCHANGED
Zm00001eb052540_P001		21	64.49	83962	88561	107106	83038	80464	92912	98761	100318	90842	87288	87911	93948	3	3	3	3	0.3896	0.6774	0.1284	0.3843	-0.125041	0.0521446	-0.107273	0.0699126	UNCHANGED	UNCHANGED	UNCHANGED	UNCHANGED
Zm00001eb202400_P001		28	78.78	98847	102280	112736	96643	89510	95944	73175	132385	99190	91193	95013	90269	3	3	3	3	0.0899	0.8716	0.6128	0.5252	-0.153945	-0.0425072	-0.140474	-0.0290367	UNCHANGED	UNCHANGED	UNCHANGED	UNCHANGED
Zm00001eb274110_P001		25	71.24	116588	117330	131236	116321	121830	124080	126974	144389	136759	132756	139374	144806	3	3	3	3	0.8629	0.1078	0.6566	0.012	-0.0115918	0.160496	0.0308247	0.202913	UNCHANGED	UNCHANGED	UNCHANGED	UNCHANGED
Zm00001eb000490_P001		20	59.38	40930	43302	50434	31777	32215	36192	37983	46766	38862	31956	34026	36623	3	3	3	3	0.0225	0.4085	0.0869	0.6999	-0.426742	-0.123582	-0.268707	0.0344542	UNCHANGED	UNCHANGED	UNCHANGED	UNCHANGED
Zm00001eb055850_P001		25	71.84	416805	437395	490427	437899	413832	505987	468868	502775	432301	483065	486334	483076	3	3	3	3	0.9075	0.5448	0.4717	0.3165	0.0139768	0.0622788	0.0490278	0.0973298	UNCHANGED	UNCHANGED	UNCHANGED	UNCHANGED
Zm00001eb144240_P002		30	89.58	733548	897024	887103	809148	831340	888863	677481	805476	729423	817251	772344	761921	3	3	3	3	0.9497	0.1907	0.3197	0.1122	0.00667539	-0.186494	0.0879927	-0.105176	UNCHANGED	UNCHANGED	UNCHANGED	UNCHANGED
Zm00001eb055330_P005		21	75.6	315088	323455	368187	330284	329704	345367	255717	442122	329762	327328	335986	323220	3	3	3	3	0.9801	0.9082	0.8134	0.3797	-0.00197022	0.0296051	-0.0588402	-0.0272649	UNCHANGED	UNCHANGED	UNCHANGED	UNCHANGED
Zm00001eb295050_P002		28	70.89	491347	518726	562693	544543	516914	591419	436866	498391	426953	355852	385474	358624	3	3	3	3	0.4248	0.0829	0.0227	0.0015	0.0716753	-0.207354	-0.30851	-0.587539	UNCHANGED	UNCHANGED	UNCHANGED	UNCHANGED
Zm00001eb260710_P001		25	79.7	434994	472457	531758	499347	496503	572968	515910	486173	513981	518451	497644	488869	3	3	3	3	0.3155	0.4379	0.7902	0.4672	0.124401	0.0750545	-0.0106017	-0.0599478	UNCHANGED	UNCHANGED	UNCHANGED	UNCHANGED
Zm00001eb365200_P001		28	85.35	251291	311159	287844	258607	256281	288673	217238	233827	203300	252553	257011	249689	3	3	3	3	0.4858	0.0287	0.0183	0.2377	-0.0815539	-0.377867	0.214485	-0.0818276	UNCHANGED	UNCHANGED	UNCHANGED	UNCHANGED
Zm00001eb045790_P004		21	79.52	452378	471650	521413	553249	506730	571362	434215	474665	472891	455427	456945	460587	3	3	3	3	0.0927	0.4341	0.8359	0.0112	0.174548	-0.0649916	-0.00922929	-0.248769	UNCHANGED	UNCHANGED	UNCHANGED	UNCHANGED
Zm00001eb092070_P001		27	77.45	44036	46284	50180	41133	38718	39931	45074	76481	54253	47074	48792	46937	3	3	3	3	0.023	0.2829	0.3043	0.0011	-0.230164	0.323418	-0.299978	0.253605	UNCHANGED	UNCHANGED	UNCHANGED	UNCHANGED
Zm00001eb184000_P001		24	80.42	722311	867496	765492	816814	786353	778941	685977	738992	667771	735997	756675	665835	3	3	3	3	0.8509	0.1427	0.5631	0.0669	0.016329	-0.170517	0.0446402	-0.142206	UNCHANGED	UNCHANGED	UNCHANGED	UNCHANGED
Zm00001eb076170_P002		18	65.93	228355	262320	266270	273944	276067	365213	235188	250623	216400	244771	256456	214928	3	3	3	3	0.1787	0.3066	0.7837	0.1109	0.273937	-0.108283	0.0283657	-0.353854	UNCHANGED	UNCHANGED	UNCHANGED	UNCHANGED
Zm00001eb009090_P001		21	73.95	273906	275405	318372	326788	314318	328046	240777	271971	278597	310390	309247	275371	3	3	3	3	0.0904	0.2445	0.1024	0.1148	0.159553	-0.132862	0.177594	-0.114821	UNCHANGED	UNCHANGED	UNCHANGED	UNCHANGED
Zm00001eb229550_P001		11	73.65	281976	270331	265000	259152	264547	274419	263290	273966	312554	245009	281010	277713	3	3	3	3	0.3948	0.5301	0.4613	0.8867	-0.034276	0.0562628	-0.0804264	0.0101125	UNCHANGED	UNCHANGED	UNCHANGED	UNCHANGED
Zm00001eb170040_P001		25	63.71	501622	454934	425335	492947	456205	424005	448555	476785	557767	517662	539433	504840	3	3	3	3	0.9269	0.4417	0.4858	0.0479	-0.00914724	0.101978	0.0747118	0.185837	UNCHANGED	UNCHANGED	UNCHANGED	UNCHANGED
Zm00001eb063720_P001		25	73.21	123072	131028	135142	128926	116943	133006	96660	126720	116888	122713	127046	130452	3	3	3	3	0.5944	0.1619	0.2184	0.9372	-0.038948	-0.193993	0.160127	0.00508233	UNCHANGED	UNCHANGED	UNCHANGED	UNCHANGED
Zm00001eb333240_P001		12	78.45	234925	254544	255770	277422	238909	298087	285953	317862	261618	285361	307009	283148	3	3	3	3	0.283	0.0855	0.8608	0.3427	0.128066	0.21572	0.0167125	0.104366	UNCHANGED	UNCHANGED	UNCHANGED	UNCHANGED
Zm00001eb247590_P001		20	83.33	401844	433833	485142	449192	403110	532987	496870	553893	520212	525021	568818	514800	3	3	3	3	0.6586	0.0469	0.6203	0.147	0.0687545	0.250228	0.0341803	0.215653	UNCHANGED	UNCHANGED	UNCHANGED	UNCHANGED
Zm00001eb013990_P001		17	98.13	499586	660756	559517	638088	578995	569923	574513	557165	622701	563085	710721	607362	3	3	3	3	0.6872	0.8324	0.4277	0.5542	0.0552531	0.0286699	0.100668	0.0740848	UNCHANGED	UNCHANGED	UNCHANGED	UNCHANGED
Zm00001eb056510_P004		18	66.05	438907	445660	429619	483697	475502	458608	421888	459334	433158	383464	454692	412830	3	3	3	3	0.0167	0.996	0.4186	0.0644	0.109492	0.00021287	-0.0713158	-0.180595	UNCHANGED	UNCHANGED	UNCHANGED	UNCHANGED
Zm00001eb144910_P001		29	86.38	212037	239438	277333	275691	247277	298530	256347	241324	225232	236314	262470	236749	3	3	3	3	0.2682	0.9297	0.7526	0.1703	0.172718	-0.0117378	0.0249901	-0.159466	UNCHANGED	UNCHANGED	UNCHANGED	UNCHANGED
Zm00001eb132870_P001		8	53.69	4400	3896	4582	2995	4189	3938	2703	4051	4339	3800	3924	4010	3	3	3	3	0.2334	0.336	0.6958	0.6089	-0.211581	-0.215161	0.0809951	0.0774151	UNCHANGED	UNCHANGED	UNCHANGED	UNCHANGED
Zm00001eb136490_P001		35	69.8	369750	363349	368166	363224	326298	336985	397560	358131	395657	406516	443921	397098	3	3	3	3	0.0889	0.2678	0.1705	0.015	-0.101419	0.0641629	0.115755	0.281337	UNCHANGED	UNCHANGED	UNCHANGED	UNCHANGED
Zm00001eb175390_P001		7	53.93	8970	7570	6834	4634	7923	5318	8407	6803	9780	8748	8818	8840	3	3	3	3	0.1958	0.6394	0.6126	0.047	-0.386985	0.096441	0.0795032	0.562929	UNCHANGED	UNCHANGED	UNCHANGED	UNCHANGED
Zm00001eb417370_P001		21	77.83	429175	420884	448132	427027	425223	442244	369849	351396	363178	355904	366459	363508	3	3	3	3	0.905	0.0018	0.9421	0.0004	-0.00411592	-0.259575	0.00192448	-0.253535	UNCHANGED	UNCHANGED	UNCHANGED	UNCHANGED
Zm00001eb303720_P004		6	81.43	305790	319660	341919	342929	334627	368105	246181	292083	307113	337064	404936	333294	3	3	3	3	0.1476	0.1267	0.0609	0.7168	0.112278	-0.19447	0.347065	0.0403161	UNCHANGED	UNCHANGED	UNCHANGED	UNCHANGED
Zm00001eb368990_P001		32	83.36	308116	295831	292946	247790	267278	235283	240931	311142	299118	223369	284052	254740	3	3	3	3	0.0094	0.5298	0.347	0.8524	-0.257369	-0.075451	-0.159389	0.0225285	UNCHANGED	UNCHANGED	UNCHANGED	UNCHANGED
Zm00001eb369750_P001		11	70.44	160054	174510	172166	198280	187680	211277	198988	184539	219801	219970	230485	213322	3	3	3	3	0.0209	0.0449	0.1516	0.0586	0.237084	0.251724	0.137756	0.152396	UNCHANGED	UNCHANGED	UNCHANGED	UNCHANGED
Zm00001eb049960_P002		28	86.26	224922	228038	253417	224535	228361	229512	209250	236992	232231	227822	250674	237781	3	3	3	3	0.4318	0.4962	0.309	0.1714	-0.049802	-0.0581472	0.0782237	0.0698785	UNCHANGED	UNCHANGED	UNCHANGED	UNCHANGED
Zm00001eb296550_P001		15	68.24	200728	225206	252660	262198	224690	231973	240115	230006	200101	240340	237209	232885	3	3	3	3	0.5166	0.8916	0.3338	0.8218	0.0831642	-0.0179089	0.0840598	-0.0170134	UNCHANGED	UNCHANGED	UNCHANGED	UNCHANGED
Zm00001eb370330_P001		9	54.67	532479	499133	492698	455153	446378	569636	539765	545872	597676	585854	731044	541169	3	3	3	3	0.692	0.0747	0.3879	0.138	-0.0511956	0.143147	0.142499	0.336842	UNCHANGED	UNCHANGED	UNCHANGED	UNCHANGED
Zm00001eb366720_P001		24	66.22	79277	79116	80788	90928	101226	106564	80882	85897	86611	96102	99481	97065	3	3	3	3	0.0127	0.0654	0.0032	0.6889	0.32068	0.0832596	0.207806	-0.0296144	UNCHANGED	UNCHANGED	UNCHANGED	UNCHANGED
Zm00001eb029200_P001		33	66.72	144679	144840	147953	136899	129341	130930	174453	150959	168792	143877	155991	142146	3	3	3	3	0.0061	0.0575	0.1045	0.0386	-0.139432	0.175921	-0.161016	0.154337	UNCHANGED	UNCHANGED	UNCHANGED	UNCHANGED
Zm00001eb340450_P001		22	83.42	157807	151413	164941	171024	162298	185275	179913	177460	166367	191033	200856	199567	3	3	3	3	0.1287	0.0444	0.0121	0.0301	0.129241	0.143476	0.175421	0.189656	UNCHANGED	UNCHANGED	UNCHANGED	UNCHANGED
Zm00001eb032290_P004		38	62.93	435211	447526	489058	476271	452030	461144	455935	425469	462118	466234	434752	464780	3	3	3	3	0.757	0.6596	0.6529	0.5608	0.0184443	-0.0300452	0.0236905	-0.024799	UNCHANGED	UNCHANGED	UNCHANGED	UNCHANGED
Zm00001eb130870_P001		23	85.79	150095	149463	169969	168087	168394	186769	157488	165722	152481	147704	156816	160244	3	3	3	3	0.1216	0.8043	0.5352	0.0541	0.156292	0.018819	-0.0335309	-0.171004	UNCHANGED	UNCHANGED	UNCHANGED	UNCHANGED
Zm00001eb149730_P001		32	83.09	144739	165245	155428	131697	158105	143979	138935	131930	145255	126655	136912	141809	3	3	3	3	0.3363	0.0805	0.5762	0.3444	-0.101541	-0.161512	-0.037742	-0.0977134	UNCHANGED	UNCHANGED	UNCHANGED	UNCHANGED
Zm00001eb076180_P001		19	70.42	509690	436766	360082	344750	436505	419285	361801	312519	358108	285070	346691	323775	3	3	3	3	0.5308	0.118	0.3452	0.0709	-0.122068	-0.339708	-0.111659	-0.3293	UNCHANGED	UNCHANGED	UNCHANGED	UNCHANGED
Zm00001eb334740_P003		20	51.16	85170	84376	89892	74180	75652	91581	83115	82467	71058	81699	77665	82027	3	3	3	3	0.361	0.1502	0.7227	0.999	-0.103885	-0.132699	0.0286819	-0.00013182	UNCHANGED	UNCHANGED	UNCHANGED	UNCHANGED
Zm00001eb221790_P001		17	71.75	190192	184064	214390	251095	209216	240021	178825	181724	195148	208074	203715	177775	3	3	3	3	0.0752	0.356	0.3514	0.0783	0.250637	-0.0831009	0.0853481	-0.24839	UNCHANGED	UNCHANGED	UNCHANGED	UNCHANGED
Zm00001eb026940_P001		28	83.63	305933	332842	327641	281289	320481	361643	310453	328852	308806	305034	301115	301511	3	3	3	3	0.9695	0.5906	0.1084	0.4686	-0.00449045	-0.0275899	-0.0629035	-0.086003	UNCHANGED	UNCHANGED	UNCHANGED	UNCHANGED
Zm00001eb261430_P001		21	79.66	475436	412282	455104	536884	475824	502565	474532	523729	485822	513621	550915	507487	3	3	3	3	0.0886	0.1193	0.2192	0.4437	0.174309	0.144303	0.0830515	0.0530452	UNCHANGED	UNCHANGED	UNCHANGED	UNCHANGED
Zm00001eb201570_P001		13	53.36	115480	122239	125606	141570	117902	132579	128782	133676	121543	127427	117575	106339	3	3	3	3	0.2715	0.2095	0.1968	0.2144	0.109784	0.0798515	-0.12824	-0.158172	UNCHANGED	UNCHANGED	UNCHANGED	UNCHANGED
Zm00001eb233070_P001		24	83.58	473118	437046	466635	530575	414224	518692	494715	497485	453973	478350	463235	472127	3	3	3	3	0.4956	0.2664	0.5034	0.6788	0.088096	0.0709222	-0.032752	-0.0499258	UNCHANGED	UNCHANGED	UNCHANGED	UNCHANGED
Zm00001eb404830_P001		68	54.89	83806	78287	77560	82637	74893	67097	83333	90884	78654	104008	111059	109884	3	3	3	3	0.3645	0.3401	0.0045	0.0026	-0.0934211	0.0774517	0.361823	0.532696	UNCHANGED	UNCHANGED	UNCHANGED	UNCHANGED
Zm00001eb126080_P001		18	45.74	112910	114118	128624	121880	126153	155435	136769	156059	131906	147142	140984	139197	3	3	3	3	0.2445	0.0616	0.9168	0.503	0.181986	0.256092	0.00876854	0.0828742	UNCHANGED	UNCHANGED	UNCHANGED	UNCHANGED
Zm00001eb344340_P001		15	65.19	9219	9106	9703	12695	11020	11705	9453	10278	9242	11716	10369	11271	3	3	3	3	0.009	0.4372	0.045	0.3343	0.337657	0.04784	0.203203	-0.0866143	UNCHANGED	UNCHANGED	UNCHANGED	UNCHANGED
Zm00001eb229930_P001		32	59.05	75271	66529	67859	68860	72782	67626	111706	94568	88722	64213	69358	70814	3	3	3	3	0.9688	0.0185	0.0136	0.5558	-0.00269736	0.492657	-0.529409	-0.0340548	UNCHANGED	UNCHANGED	UNCHANGED	UNCHANGED
Zm00001eb209550_P001		31	56.56	113444	100598	102262	96466	102476	95262	102297	86540	80639	115224	124551	127103	3	3	3	3	0.1852	0.1099	0.0118	0.0047	-0.104496	-0.231157	0.445145	0.318484	UNCHANGED	UNCHANGED	UNCHANGED	UNCHANGED
Zm00001eb094250_P002		69	55.79	86209	80533	79785	80926	73342	65708	90982	99226	85874	64958	69361	68627	3	3	3	3	0.1414	0.0881	0.0041	0.2846	-0.164394	0.16335	-0.443999	-0.116256	UNCHANGED	UNCHANGED	UNCHANGED	UNCHANGED
Zm00001eb158270_P002		14	75.88	47846	52534	48052	55804	47134	57026	56221	68880	50497	43835	52799	51414	3	3	3	3	0.33	0.1838	0.2069	0.3956	0.107943	0.242466	-0.246206	-0.111682	UNCHANGED	UNCHANGED	UNCHANGED	UNCHANGED
Zm00001eb242390_P001		12	82.56	634496	669091	668905	628343	640704	683664	620451	562272	677185	638664	643872	643457	3	3	3	3	0.7619	0.3453	0.5435	0.625	-0.0145408	-0.0847877	0.0503712	-0.0198757	UNCHANGED	UNCHANGED	UNCHANGED	UNCHANGED
Zm00001eb349240_P001		22	67.64	128902	132698	115838	117643	117993	139284	126984	116746	128344	139972	142806	135087	3	3	3	3	0.9286	0.7901	0.0238	0.129	-0.00965359	-0.0206476	0.167447	0.156453	UNCHANGED	UNCHANGED	UNCHANGED	UNCHANGED
Zm00001eb213760_P005		19	60.09	30309	33771	35928	44158	33624	42024	41617	53649	43813	33048	34124	36796	3	3	3	3	0.1414	0.0323	0.0388	0.1957	0.260579	0.47578	-0.419769	-0.204568	UNCHANGED	UNCHANGED	UNCHANGED	UNCHANGED
Zm00001eb063840_P001		42	67.14	226661	220320	187876	175837	154696	135873	209802	178764	201115	189436	171555	186354	3	3	3	3	0.028	0.3767	0.2602	0.1026	-0.444848	-0.106501	-0.107482	0.230865	UNCHANGED	UNCHANGED	UNCHANGED	UNCHANGED
Zm00001eb371200_P001		42	66.88	191018	181325	153554	185768	161518	138728	177005	148155	172798	169930	152642	165470	3	3	3	3	0.4926	0.5527	0.7662	0.9651	-0.113782	-0.0787554	-0.0290161	0.0060106	UNCHANGED	UNCHANGED	UNCHANGED	UNCHANGED
Zm00001eb107490_P001		23	66	177873	210239	250421	257551	195807	261769	239657	232421	184063	230938	223476	278369	3	3	3	3	0.4415	0.8402	0.3559	0.8404	0.163437	0.0392422	0.15938	0.0351851	UNCHANGED	UNCHANGED	UNCHANGED	UNCHANGED
Zm00001eb294990_P001		17	69.46	236437	254780	278230	261941	271599	280269	255063	274068	281896	259072	274544	263463	3	3	3	3	0.3254	0.3928	0.6399	0.4711	0.0808677	0.0759257	-0.0250269	-0.0299689	UNCHANGED	UNCHANGED	UNCHANGED	UNCHANGED
Zm00001eb108410_P001		11	71.25	247744	245749	262431	279015	232869	285249	197497	245385	223502	247821	257266	227627	3	3	3	3	0.4725	0.1141	0.2482	0.3146	0.076579	-0.181888	0.136898	-0.121569	UNCHANGED	UNCHANGED	UNCHANGED	UNCHANGED
Zm00001eb012470_P001		32	67.18	28631	29635	32917	23953	23313	25097	28641	26792	31203	32428	34882	36477	3	3	3	3	0.0109	0.4517	0.0303	0.0012	-0.333511	-0.0737946	0.260583	0.5203	UNCHANGED	UNCHANGED	UNCHANGED	UNCHANGED
Zm00001eb285220_P004		24	70.69	268815	183807	145299	287500	214138	145440	198162	189756	192967	270764	184322	229158	3	3	3	3	0.7802	0.8841	0.2415	0.8091	0.113983	-0.041701	0.236255	0.0805713	UNCHANGED	UNCHANGED	UNCHANGED	UNCHANGED
Zm00001eb385900_P001		19	65.77	134196	108101	80560	127309	101034	72970	114831	103799	111569	135780	98978	114569	3	3	3	3	0.7609	0.8846	0.5982	0.4464	-0.0996332	0.0324421	0.0812426	0.213318	UNCHANGED	UNCHANGED	UNCHANGED	UNCHANGED
Zm00001eb124410_P001		15	90.91	341779	395860	378918	393149	359958	426520	390369	429314	379066	394737	399414	424974	3	3	3	3	0.4475	0.2821	0.7235	0.5715	0.0792751	0.102474	0.0243163	0.0475155	UNCHANGED	UNCHANGED	UNCHANGED	UNCHANGED
Zm00001eb320800_P002		30	73.56	174100	177720	197602	156604	159525	153527	192011	207443	194153	169762	179079	173401	3	3	3	3	0.024	0.1678	0.0127	0.0055	-0.226307	0.111596	-0.184789	0.153115	UNCHANGED	UNCHANGED	UNCHANGED	UNCHANGED
Zm00001eb253820_P001		17	60.96	128320	152252	136636	110054	139342	144206	231147	197337	199638	186254	196050	206743	3	3	3	3	0.571	0.0056	0.3531	0.0059	-0.0840318	0.590278	-0.0926612	0.581649	UNCHANGED	UNCHANGED	UNCHANGED	UNCHANGED
Zm00001eb109330_P001		14	53.75	69535	79669	91224	72341	70693	91092	76839	71327	76888	78374	77464	76178	3	3	3	3	0.828	0.4766	0.3004	0.92	-0.038326	-0.0953327	0.0439492	-0.0130575	UNCHANGED	UNCHANGED	UNCHANGED	UNCHANGED
Zm00001eb401700_P002		14	58.1	157735	180722	206934	171286	167386	215684	196319	182236	196445	187584	185406	182326	3	3	3	3	0.8938	0.5458	0.2561	0.9846	0.0235234	0.0762726	-0.0502504	0.00249882	UNCHANGED	UNCHANGED	UNCHANGED	UNCHANGED
Zm00001eb002640_P001		14	45.59	43645	50006	57259	42509	41542	53528	54588	50672	54623	49737	49159	48343	3	3	3	3	0.4644	0.5106	0.0372	0.4517	-0.13343	0.0833128	-0.118852	0.0978907	UNCHANGED	UNCHANGED	UNCHANGED	UNCHANGED
Zm00001eb057810_P001		32	85.42	213164	223826	246751	211983	205527	229063	225358	225215	201615	243666	236820	229944	3	3	3	3	0.3653	0.453	0.0928	0.0576	-0.0806381	-0.0681609	0.123402	0.135879	UNCHANGED	UNCHANGED	UNCHANGED	UNCHANGED
Zm00001eb076190_P001		15	70.92	289361	306756	311736	324874	362418	403193	349311	382171	281721	347050	397701	369885	3	3	3	3	0.0614	0.3115	0.3635	0.78	0.26444	0.158393	0.137648	0.0316018	UNCHANGED	UNCHANGED	UNCHANGED	UNCHANGED
Zm00001eb296110_P001		10	17.45	15441	14986	15820	18106	16246	17502	17605	19583	17252	16869	17075	17052	3	3	3	3	0.0354	0.0233	0.1902	0.6315	0.165093	0.235288	-0.0942749	-0.0240798	UNCHANGED	UNCHANGED	UNCHANGED	UNCHANGED
Zm00001eb214560_P001		28	82.92	206658	211298	235695	215615	210474	235842	207850	221200	196550	195894	193910	195355	3	3	3	3	0.8277	0.4612	0.1324	0.0301	0.0181591	-0.063284	-0.0964107	-0.177854	UNCHANGED	UNCHANGED	UNCHANGED	UNCHANGED
Zm00001eb226920_P001		28	75.12	256652	270306	287608	264363	244972	244955	296421	255123	257798	296349	297329	291176	3	3	3	3	0.1431	0.9189	0.1352	0.003	-0.110912	-0.00928311	0.128691	0.23032	UNCHANGED	UNCHANGED	UNCHANGED	UNCHANGED
Zm00001eb199590_P002		36	62.95	190357	175902	158101	205310	170636	166008	242068	231647	238330	236978	233632	233974	3	3	3	3	0.7247	0.0031	0.4841	0.0121	0.0476154	0.44141	-0.0151936	0.378601	UNCHANGED	UNCHANGED	UNCHANGED	UNCHANGED
Zm00001eb072850_P001		8	60.19	283358	267885	225525	299192	251297	225055	268849	194538	256509	321343	227340	276808	3	3	3	3	0.989	0.5459	0.3785	0.6569	-0.00227637	-0.109697	0.197466	0.0900451	UNCHANGED	UNCHANGED	UNCHANGED	UNCHANGED
Zm00001eb104400_P001		32	82.03	63470	82537	62454	56536	93393	73035	72934	64434	61285	76456	95862	53306	3	3	3	3	0.7187	0.6815	0.5206	0.9592	0.0970295	-0.0695296	0.18367	0.0171109	UNCHANGED	UNCHANGED	UNCHANGED	UNCHANGED
Zm00001eb028030_P002		31	82.16	151194	144347	147648	144019	150727	167101	141387	181623	148582	130538	157080	132988	3	3	3	3	0.4326	0.4924	0.3207	0.2756	0.0594931	0.0896181	-0.165072	-0.134947	UNCHANGED	UNCHANGED	UNCHANGED	UNCHANGED
Zm00001eb033030_P001		20	56.71	340149	344762	351828	365295	321959	338469	375749	371026	344432	402739	393269	396630	3	3	3	3	0.7928	0.1534	0.0289	0.0126	-0.0154139	0.0738711	0.128231	0.217516	UNCHANGED	UNCHANGED	UNCHANGED	UNCHANGED
Zm00001eb434640_P001		24	61.02	312503	330421	372505	338563	319664	376992	360641	352799	353388	346250	385208	366311	3	3	3	3	0.8011	0.3941	0.4215	0.3618	0.0278476	0.0712398	0.0412476	0.0846398	UNCHANGED	UNCHANGED	UNCHANGED	UNCHANGED
Zm00001eb205670_P002		12	58.41	225389	206544	182431	249261	190190	169610	255263	221899	248509	274518	267329	242066	3	3	3	3	0.9508	0.0822	0.2423	0.0869	-0.0125099	0.240221	0.111376	0.364107	UNCHANGED	UNCHANGED	UNCHANGED	UNCHANGED
Zm00001eb185220_P001		15	64.33	55151	50734	59311	42374	43114	50989	51237	54389	50893	42311	48386	58753	3	3	3	3	0.0611	0.3467	0.6574	0.4783	-0.275513	-0.0778373	-0.066678	0.130997	UNCHANGED	UNCHANGED	UNCHANGED	UNCHANGED
Zm00001eb032380_P001		14	64.97	204375	214523	208628	220403	181243	202127	164962	147076	168221	209029	185353	205800	3	3	3	3	0.5353	0.0024	0.0157	0.9337	-0.0556677	-0.385865	0.321589	-0.00860834	UNCHANGED	UNCHANGED	UNCHANGED	UNCHANGED
Zm00001eb179490_P001		15	78.13	83712	87995	104299	92504	94458	119997	86296	84539	89893	94110	99865	101618	3	3	3	3	0.3956	0.475	0.0136	0.6998	0.15335	-0.0821484	0.18106	-0.0544386	UNCHANGED	UNCHANGED	UNCHANGED	UNCHANGED
Zm00001eb345190_P001		11	46.76	46551	55459	46137	38613	54490	49711	45960	49219	52267	45772	44406	47557	3	3	3	3	0.7669	0.9506	0.1872	0.7416	-0.0528753	-0.0068387	-0.0982921	-0.0522555	UNCHANGED	UNCHANGED	UNCHANGED	UNCHANGED
Zm00001eb062600_P001		10	82.73	108993	104655	102722	69307	103238	93935	70005	68344	84721	65872	90629	58114	3	3	3	3	0.1814	0.0049	0.8121	0.2872	-0.247588	-0.504121	-0.0557514	-0.312284	UNCHANGED	UNCHANGED	UNCHANGED	UNCHANGED
Zm00001eb218320_P001		38	58.43	208031	196595	219552	180158	195737	189403	262579	248792	249161	215283	222408	227406	3	3	3	3	0.0707	0.0048	0.0052	0.0044	-0.142946	0.285053	-0.193448	0.234551	UNCHANGED	UNCHANGED	UNCHANGED	UNCHANGED
Zm00001eb101750_P001		35	60.89	168283	160578	145207	181811	151519	141122	165770	146894	181836	155790	165009	154939	3	3	3	3	0.9931	0.6054	0.5869	0.9745	0.00116459	0.0608772	-0.0558062	0.00390642	UNCHANGED	UNCHANGED	UNCHANGED	UNCHANGED
Zm00001eb090830_P001		18	58.4	342121	351716	413527	332283	326730	339730	313963	386294	392854	375819	420365	391447	3	3	3	3	0.1858	0.8949	0.3301	0.0098	-0.148942	-0.0186883	0.119646	0.2499	UNCHANGED	UNCHANGED	UNCHANGED	UNCHANGED
Zm00001eb415410_P001		19	77.73	229618	198394	130441	141547	183989	123811	164002	156588	188000	176160	147062	183090	3	3	3	3	0.3487	0.6178	0.9609	0.4168	-0.313612	-0.134935	-0.00647743	0.1722	UNCHANGED	UNCHANGED	UNCHANGED	UNCHANGED
Zm00001eb320800_P004		25	85.03	99408	101550	115830	77580	98809	80417	95553	110239	93644	124398	132695	126926	3	3	3	3	0.0764	0.4754	0.0082	0.0039	-0.302841	-0.0812709	0.358931	0.580501	UNCHANGED	UNCHANGED	UNCHANGED	UNCHANGED
Zm00001eb397600_P001		24	49.85	21961	22178	28054	27683	22955	26104	32699	40480	35848	26482	26885	26083	3	3	3	3	0.5666	0.0152	0.0123	0.5567	0.0881905	0.594763	-0.456564	0.050008	UNCHANGED	UNCHANGED	UNCHANGED	UNCHANGED
Zm00001eb342960_P001		17	69.46	214465	236214	253357	192639	205787	214344	198217	223294	210154	202284	206908	202089	3	3	3	3	0.0779	0.1458	0.4111	0.9429	-0.200306	-0.156489	-0.0473251	-0.00350889	UNCHANGED	UNCHANGED	UNCHANGED	UNCHANGED
Zm00001eb233450_P001		38	77.94	111281	120757	137403	103039	108151	114155	123316	119847	106759	124023	114607	104651	3	3	3	3	0.1506	0.5163	0.7834	0.4064	-0.183371	-0.0783107	-0.0276391	0.077421	UNCHANGED	UNCHANGED	UNCHANGED	UNCHANGED
Zm00001eb032380_P006		14	69.01	145434	137074	110405	93486	126454	100827	86478	74227	135134	73455	67979	70977	3	3	3	3	0.1735	0.2049	0.2105	0.0234	-0.292682	-0.4094	-0.477946	-0.594664	UNCHANGED	UNCHANGED	UNCHANGED	UNCHANGED
Zm00001eb392880_P001		43	59.68	805882	727853	351970	800781	639549	364172	590674	508413	652245	644596	575334	662409	3	3	3	3	0.8933	0.7746	0.4267	0.8518	-0.0635033	-0.106651	0.104074	0.0609265	UNCHANGED	UNCHANGED	UNCHANGED	UNCHANGED
Zm00001eb172130_P001		20	66.79	120515	106865	59244	91108	97732	65070	80491	79133	103713	97194	81395	98756	3	3	3	3	0.6322	0.7205	0.6559	0.5311	-0.174834	-0.122245	0.074771	0.127359	UNCHANGED	UNCHANGED	UNCHANGED	UNCHANGED
Zm00001eb369510_P001		10	65.81	139529	144245	148423	150932	145534	128607	158581	159830	167679	168104	160471	156586	3	3	3	3	0.7581	0.0094	0.9475	0.0564	-0.0239779	0.169536	-0.00276216	0.190752	UNCHANGED	UNCHANGED	UNCHANGED	UNCHANGED
Zm00001eb206930_P001		36	74.62	171933	173292	183311	174617	172474	171122	174054	187190	168759	165649	152412	163010	3	3	3	3	0.4083	0.9441	0.0748	0.0412	-0.0284579	0.00399471	-0.139746	-0.107294	UNCHANGED	UNCHANGED	UNCHANGED	UNCHANGED
Zm00001eb397580_P001		22	76.29	106057	114183	124019	94920	134739	123953	104623	139229	105407	105953	106482	103450	3	3	3	3	0.8219	0.9006	0.3861	0.3512	0.0386729	0.0208022	-0.144901	-0.162772	UNCHANGED	UNCHANGED	UNCHANGED	UNCHANGED
Zm00001eb348450_P002		22	70.74	70305	67062	70162	67134	65176	71888	90781	108824	103286	96679	100871	103738	3	3	3	3	0.6485	0.0043	0.93	0.0003	-0.0233431	0.545491	-0.00765684	0.561177	UNCHANGED	UNCHANGED	UNCHANGED	UNCHANGED
Zm00001eb080570_P003		18	72.8	94165	111530	117830	119008	108044	120128	115495	106992	112492	106981	105055	99913	3	3	3	3	0.3832	0.6376	0.0783	0.0557	0.101806	0.0501897	-0.102756	-0.154372	UNCHANGED	UNCHANGED	UNCHANGED	UNCHANGED
Zm00001eb340580_P001		8	58.71	154335	159266	164082	179392	172649	152165	157221	158096	154742	181370	173436	169668	3	3	3	3	0.3648	0.4429	0.0072	0.4893	0.0779609	-0.0232121	0.158029	0.0568558	UNCHANGED	UNCHANGED	UNCHANGED	UNCHANGED
Zm00001eb359330_P001		10	63.35	268244	265009	256257	254667	252624	243394	249578	254811	276448	281652	270351	282505	3	3	3	3	0.0603	0.7634	0.121	0.0059	-0.0727498	-0.0159357	0.095905	0.152719	UNCHANGED	UNCHANGED	UNCHANGED	UNCHANGED
Zm00001eb144960_P001		47	59.04	210151	256352	354292	249274	280549	256437	336481	331625	285603	359356	317272	333559	3	3	3	3	0.8045	0.3852	0.4066	0.0085	-0.0620186	0.216526	0.0830017	0.361546	UNCHANGED	UNCHANGED	UNCHANGED	UNCHANGED
Zm00001eb374090_P003		39	64.59	241596	250517	171091	269696	267542	198841	206923	284068	225743	151300	186583	183374	3	3	3	3	0.5172	0.6295	0.065	0.0503	0.150408	0.111986	-0.45944	-0.497863	UNCHANGED	UNCHANGED	UNCHANGED	UNCHANGED
Zm00001eb172420_P001		21	79.95	351185	330898	346170	370337	367224	384412	467666	423896	426427	421451	487426	422453	3	3	3	3	0.018	0.0033	0.8727	0.036	0.125844	0.358144	0.0145295	0.246829	UNCHANGED	UNCHANGED	UNCHANGED	UNCHANGED
Zm00001eb411380_P001		25	62.01	589325	598356	620545	565940	595210	609354	578481	574169	642868	623134	577237	555467	3	3	3	3	0.4705	0.8689	0.6806	0.8466	-0.0304149	-0.010175	-0.0322405	-0.0120006	UNCHANGED	UNCHANGED	UNCHANGED	UNCHANGED
Zm00001eb329960_P001		12	75.34	236674	253661	281797	303258	241480	299375	298289	300225	278017	287952	279795	274942	3	3	3	3	0.3726	0.0805	0.2339	0.9825	0.128588	0.182958	-0.0568054	-0.00243585	UNCHANGED	UNCHANGED	UNCHANGED	UNCHANGED
Zm00001eb041780_P001		14	78.13	38346	41673	47620	48429	48000	60213	49769	50031	51620	61558	65729	66326	3	3	3	3	0.1161	0.046	0.0009	0.0448	0.295412	0.246488	0.354625	0.305701	UNCHANGED	UNCHANGED	UNCHANGED	UNCHANGED
Zm00001eb282590_P001		8	80.84	137629	125381	109750	136554	131063	141497	115130	138136	129559	123046	162818	125577	3	3	3	3	0.2321	0.7652	0.5466	0.956	0.134256	0.0384342	0.104007	0.008185	UNCHANGED	UNCHANGED	UNCHANGED	UNCHANGED
Zm00001eb424290_P001		18	72.8	45991	54080	55505	58318	50446	57295	47405	43226	47293	42754	41712	41855	3	3	3	3	0.4163	0.146	0.0521	0.006	0.0940769	-0.173751	-0.126762	-0.39459	UNCHANGED	UNCHANGED	UNCHANGED	UNCHANGED
Zm00001eb111420_P001		14	58.75	149532	127685	212149	96760	268723	321768	147343	166049	144523	126566	140683	138769	3	3	3	3	0.4142	0.7095	0.0988	0.2404	0.489922	-0.0958371	-0.173532	-0.75929	UNCHANGED	UNCHANGED	UNCHANGED	UNCHANGED
Zm00001eb276860_P003		19	66.67	89572	76378	56020	105613	79879	52976	86256	72114	75070	110999	76622	87323	3	3	3	3	0.7759	0.7381	0.2781	0.5423	0.103432	0.0726864	0.236082	0.205337	UNCHANGED	UNCHANGED	UNCHANGED	UNCHANGED
Zm00001eb225230_P003		15	57.89	153387	173619	218430	146030	141960	194002	124049	126054	119570	147114	145984	142636	3	3	3	3	0.453	0.0386	0.0007	0.4097	-0.178403	-0.561161	0.237201	-0.145558	UNCHANGED	UNCHANGED	UNCHANGED	UNCHANGED
Zm00001eb129440_P001		8	46.33	398422	389326	443800	471783	426697	481426	445598	486089	585843	478089	460904	488924	3	3	3	3	0.1067	0.1013	0.5206	0.4412	0.164097	0.301251	-0.0878121	0.0493421	UNCHANGED	UNCHANGED	UNCHANGED	UNCHANGED
Zm00001eb012580_P001		22	76.29	112982	121049	122466	136580	132689	146007	110273	103678	105459	112029	115271	109429	3	3	3	3	0.0165	0.0253	0.0902	0.0037	0.220178	-0.158481	0.0761742	-0.302485	UNCHANGED	UNCHANGED	UNCHANGED	UNCHANGED
Zm00001eb190340_P001		18	60.39	11502	13680	12577	9114	10954	10998	10921	12461	10621	13308	13930	13954	3	3	3	3	0.065	0.2142	0.0169	0.0068	-0.281486	-0.151128	0.276651	0.407009	UNCHANGED	UNCHANGED	UNCHANGED	UNCHANGED
Zm00001eb378030_P004		33	66.71	278973	242067	272160	239071	219659	243220	258196	233604	231189	246115	275883	249267	3	3	3	3	0.0868	0.1758	0.2768	0.1244	-0.176316	-0.133711	0.093253	0.135858	UNCHANGED	UNCHANGED	UNCHANGED	UNCHANGED
Zm00001eb023820_P002		8	87.25	365015	422585	481555	457154	410215	502599	409294	438578	429619	403873	449704	427557	3	3	3	3	0.4775	0.9401	0.9425	0.3762	0.110275	0.00944523	0.00410901	-0.0967211	UNCHANGED	UNCHANGED	UNCHANGED	UNCHANGED
Zm00001eb196650_P001		29	74.76	161968	183023	197395	159949	143163	156603	171476	164107	151173	151244	162548	154846	3	3	3	3	0.0746	0.1934	0.425	0.6523	-0.238581	-0.156123	-0.0547256	0.027732	UNCHANGED	UNCHANGED	UNCHANGED	UNCHANGED
Zm00001eb057230_P001		26	53.05	251960	261708	342033	250416	313043	335538	283142	259502	280213	288083	329139	322544	3	3	3	3	0.7251	0.7293	0.0574	0.6581	0.07121	-0.0564662	0.19166	0.0639837	UNCHANGED	UNCHANGED	UNCHANGED	UNCHANGED
Zm00001eb173410_P005		22	74.94	183158	175312	174773	295273	230724	251262	191242	219191	271958	245320	215801	257389	3	3	3	3	0.0134	0.1052	0.6753	0.4369	0.543602	0.355805	0.074411	-0.113386	UNCHANGED	UNCHANGED	UNCHANGED	UNCHANGED
Zm00001eb285450_P005		11	68.02	170372	119169	76630	148124	108629	80829	109463	104277	102669	137439	91912	107526	3	3	3	3	0.7896	0.5746	0.6402	0.9926	-0.117284	-0.210733	0.0904361	-0.00301239	UNCHANGED	UNCHANGED	UNCHANGED	UNCHANGED
Zm00001eb365810_P001		27	87	19421	22931	24098	25128	21594	28315	25023	23043	19270	28596	31504	28338	3	3	3	3	0.2982	0.8994	0.0233	0.111	0.17534	0.0191374	0.393271	0.237069	UNCHANGED	UNCHANGED	UNCHANGED	UNCHANGED
Zm00001eb168550_P001		20	70.18	205031	234527	212161	230522	200911	243059	160459	184848	152256	136330	217426	141020	3	3	3	3	0.6465	0.0177	0.9752	0.1087	0.0495502	-0.389373	-0.00810144	-0.447025	UNCHANGED	UNCHANGED	UNCHANGED	UNCHANGED
Zm00001eb152450_P001		21	54.03	266390	285257	278710	281305	256578	278885	216847	271588	219188	192629	215227	224944	3	3	3	3	0.6622	0.094	0.286	0.0078	-0.023806	-0.230751	-0.16123	-0.368175	UNCHANGED	UNCHANGED	UNCHANGED	UNCHANGED
Zm00001eb294140_P001		3	26.51	427115	402678	274776	296013	380521	400684	311206	351154	348124	283298	298546	248812	3	3	3	3	0.8809	0.5566	0.0373	0.0803	-0.0361737	-0.128438	-0.282723	-0.374987	UNCHANGED	UNCHANGED	UNCHANGED	UNCHANGED
Zm00001eb374090_P008		28	58.83	343178	373880	266194	350117	353931	330543	278284	289662	297183	271239	291481	298874	3	3	3	3	0.6298	0.2923	0.9112	0.0063	0.073428	-0.184646	-0.00590724	-0.263981	UNCHANGED	UNCHANGED	UNCHANGED	UNCHANGED
Zm00001eb225230_P004		12	62.14	191063	245543	295062	243670	235013	288164	195709	234392	191683	228807	233564	221099	3	3	3	3	0.7493	0.3289	0.2183	0.1746	0.0677475	-0.234776	0.136463	-0.16606	UNCHANGED	UNCHANGED	UNCHANGED	UNCHANGED
Zm00001eb371740_P001		35	87.23	133680	152464	169897	157207	144234	144730	123369	139299	143832	120192	131259	113911	3	3	3	3	0.7852	0.246	0.1622	0.0152	-0.031565	-0.165909	-0.153931	-0.288275	UNCHANGED	UNCHANGED	UNCHANGED	UNCHANGED
Zm00001eb280120_P001		35	87.94	54367	66281	66788	61013	59634	68790	65427	64244	66448	63321	61858	62654	3	3	3	3	0.8995	0.52	0.0225	0.8618	0.015322	0.0653287	-0.062272	-0.0122654	UNCHANGED	UNCHANGED	UNCHANGED	UNCHANGED
Zm00001eb400820_P001		18	72.31	185028	187736	198631	179334	176414	161185	188528	151183	176488	188891	189463	195009	3	3	3	3	0.0604	0.1929	0.1634	0.0342	-0.144512	-0.146559	0.151521	0.149473	UNCHANGED	UNCHANGED	UNCHANGED	UNCHANGED
Zm00001eb385040_P001		25	75.36	231238	227759	251626	285254	245656	307724	242117	282043	236535	270708	265267	267797	3	3	3	3	0.0952	0.3597	0.3756	0.5581	0.238957	0.098235	0.0794688	-0.0612532	UNCHANGED	UNCHANGED	UNCHANGED	UNCHANGED
Zm00001eb056450_P001		11	75.12	225308	260956	238909	180523	244727	252851	142346	161808	175594	193023	233156	136158	3	3	3	3	0.5661	0.0045	0.4071	0.3473	-0.096825	-0.596048	0.229158	-0.270065	UNCHANGED	UNCHANGED	UNCHANGED	UNCHANGED
Zm00001eb376740_P001		6	58.02	294165	311935	358034	350191	338186	388284	336689	324074	306188	350422	321448	340237	3	3	3	3	0.1975	0.9665	0.2869	0.282	0.159258	0.0042093	0.065847	-0.0892019	UNCHANGED	UNCHANGED	UNCHANGED	UNCHANGED
Zm00001eb116930_P002		20	61.63	114446	114928	100158	87590	81030	71704	131256	106104	117176	111071	125428	123013	3	3	3	3	0.0113	0.3944	0.8552	0.0034	-0.455433	0.105514	0.0201101	0.581057	UNCHANGED	UNCHANGED	UNCHANGED	UNCHANGED
Zm00001eb151280_P002		10	58.87	131981	142116	117561	98704	104281	102155	121643	117557	111434	141474	164108	136415	3	3	3	3	0.0169	0.1511	0.0278	0.0062	-0.360126	-0.159629	0.33407	0.534567	UNCHANGED	UNCHANGED	UNCHANGED	UNCHANGED
Zm00001eb097240_P001		8	29.15	47936	50307	38919	37319	41538	47082	33365	39725	42498	31747	44631	45763	3	3	3	3	0.4502	0.1774	0.6985	0.8233	-0.123152	-0.24689	0.0795542	-0.044184	UNCHANGED	UNCHANGED	UNCHANGED	UNCHANGED
Zm00001eb171440_P002		45	62.21	302847	309931	350507	276951	317603	324726	266358	319936	319463	274000	303124	297678	3	3	3	3	0.5237	0.4543	0.6315	0.4412	-0.0674589	-0.0888389	-0.050167	-0.071547	UNCHANGED	UNCHANGED	UNCHANGED	UNCHANGED
Zm00001eb277320_P003		17	51.31	191152	186130	184054	180327	183881	182504	193926	174090	181158	193691	201965	178453	3	3	3	3	0.1064	0.5473	0.4083	0.2599	-0.0380845	-0.031603	0.0640608	0.0705423	UNCHANGED	UNCHANGED	UNCHANGED	UNCHANGED
Zm00001eb378000_P002		6	48.44	204362	159344	125148	176705	152088	138153	136348	114387	132749	167920	126842	141691	3	3	3	3	0.7893	0.216	0.2699	0.5705	-0.0661465	-0.350237	0.186661	-0.0974288	UNCHANGED	UNCHANGED	UNCHANGED	UNCHANGED
Zm00001eb261840_P001		14	62.38	197690	210356	236976	234797	202701	229321	261322	258613	225905	278211	269723	278981	3	3	3	3	0.6584	0.1072	0.0831	0.0067	0.0479458	0.209518	0.148872	0.310444	UNCHANGED	UNCHANGED	UNCHANGED	UNCHANGED
Zm00001eb142220_P001		9	63.8	296986	263172	315165	239831	304826	319085	226086	211834	265257	241062	299105	219871	3	3	3	3	0.8997	0.0601	0.5433	0.3668	-0.019215	-0.315928	0.112184	-0.184529	UNCHANGED	UNCHANGED	UNCHANGED	UNCHANGED
Zm00001eb367890_P001		14	66.02	173738	210244	161305	147474	167806	163664	162603	244424	230146	200353	126012	152865	3	3	3	3	0.2377	0.3533	0.1891	0.9968	-0.187158	0.22467	-0.410966	0.000861244	UNCHANGED	UNCHANGED	UNCHANGED	UNCHANGED
Zm00001eb047170_P001		45	75.06	77791	69965	44155	71139	75643	48890	69814	55044	64902	63875	55131	61472	3	3	3	3	0.9284	0.9514	0.5744	0.5905	0.0280015	-0.0162665	-0.0723494	-0.116617	UNCHANGED	UNCHANGED	UNCHANGED	UNCHANGED
Zm00001eb255600_P001		6	46.43	116592	116504	143956	124251	129425	133309	102660	115220	105043	114684	122660	110121	3	3	3	3	0.7451	0.1429	0.1987	0.0431	0.0375192	-0.223574	0.105681	-0.155413	UNCHANGED	UNCHANGED	UNCHANGED	UNCHANGED
Zm00001eb157900_P001		2	19.73	28217	44763	19706	26846	27616	24777	8280	42585	32102	17892	26750	18006	3	3	3	3	0.5776	0.8088	0.5564	0.1444	-0.226142	-0.159815	-0.40526	-0.338933	UNCHANGED	UNCHANGED	UNCHANGED	UNCHANGED
Zm00001eb127210_P001		17	71.72	87548	85011	90521	105951	91088	119777	112475	116757	121144	108610	111052	108368	3	3	3	3	0.1009	0.0006	0.048	0.6767	0.268142	0.413405	-0.0950727	0.0501908	UNCHANGED	UNCHANGED	UNCHANGED	UNCHANGED
Zm00001eb301420_P001		20	62.03	102956	112368	98500	103247	96505	75672	120792	94431	114504	135693	128157	134436	3	3	3	3	0.2387	0.585	0.0509	0.009	-0.1883	0.0713184	0.272529	0.532148	UNCHANGED	UNCHANGED	UNCHANGED	UNCHANGED
Zm00001eb330880_P002		18	64.69	220836	126602	46233	222836	104809	48588	139646	66110	94544	274756	69384	170275	3	3	3	3	0.9395	0.6005	0.3208	0.5886	-0.0653691	-0.390588	0.776529	0.451309	UNCHANGED	UNCHANGED	UNCHANGED	UNCHANGED
Zm00001eb036940_P001		11	30.83	147453	150602	163803	164056	133202	155337	161755	163611	161369	182046	173967	177079	3	3	3	3	0.7825	0.1763	0.0032	0.0473	-0.0292284	0.0756875	0.131245	0.236161	UNCHANGED	UNCHANGED	UNCHANGED	UNCHANGED
Zm00001eb222570_P001		44	72.87	70668	63559	40112	54019	57439	37205	65385	51552	60785	73421	63371	70659	3	3	3	3	0.4855	0.9164	0.1214	0.0475	-0.22985	0.0277176	0.223163	0.480731	UNCHANGED	UNCHANGED	UNCHANGED	UNCHANGED
Zm00001eb257760_P001		28	75.34	181740	131437	168512	141096	156789	148303	158340	157063	149070	156846	169549	166987	3	3	3	3	0.4936	0.7272	0.1175	0.0578	-0.11045	-0.0525102	0.0871117	0.145051	UNCHANGED	UNCHANGED	UNCHANGED	UNCHANGED
Zm00001eb003180_P002		9	80.8	261329	200146	117000	151547	175780	114751	93721	70701	105637	110582	85154	97474	3	3	3	3	0.3736	0.0754	0.5736	0.061	-0.387955	-1.09898	0.118667	-0.592361	UNCHANGED	UNCHANGED	UNCHANGED	UNCHANGED
Zm00001eb394670_P001		8	51.72	127539	139924	160608	147621	140038	161540	132009	119662	141629	156392	127648	129045	3	3	3	3	0.574	0.3725	0.5912	0.3459	0.0695079	-0.122214	0.0708043	-0.120918	UNCHANGED	UNCHANGED	UNCHANGED	UNCHANGED
Zm00001eb015620_P001		18	63.8	321651	271061	116156	336789	229846	131186	405233	233754	294700	479113	266627	360892	3	3	3	3	0.9678	0.3999	0.5078	0.186	-0.0226586	0.397423	0.245165	0.665246	UNCHANGED	UNCHANGED	UNCHANGED	UNCHANGED
Zm00001eb333980_P001		17	70.6	70495	68453	72889	70199	60351	75090	51514	53475	55485	69651	71218	69496	3	3	3	3	0.6714	0.0006	0.0002	0.7367	-0.0428323	-0.400616	0.390554	0.0327702	UNCHANGED	UNCHANGED	UNCHANGED	UNCHANGED
Zm00001eb208310_P004		7	38.55	235019	261459	314276	233512	271871	313458	236219	224035	232171	229097	244335	247140	3	3	3	3	0.9384	0.1696	0.2313	0.24	0.0143179	-0.227608	0.0574848	-0.184441	UNCHANGED	UNCHANGED	UNCHANGED	UNCHANGED
Zm00001eb327030_P001		15	49.58	2667	2713	3044	2820	2962	2900	2486	2437	2781	2364	2751	2694	3	3	3	3	0.5314	0.2078	0.8391	0.0846	0.0434474	-0.128897	0.0195168	-0.152828	UNCHANGED	UNCHANGED	UNCHANGED	UNCHANGED
Zm00001eb062180_P002		28	69.14	132320	139084	142118	133395	130860	149465	156673	175178	166266	152105	177466	175161	3	3	3	3	0.9924	0.0097	0.8313	0.0383	0.000687128	0.268515	0.0190358	0.286864	UNCHANGED	UNCHANGED	UNCHANGED	UNCHANGED
Zm00001eb293540_P001		21	67.54	74569	83363	88711	62258	73890	79430	80617	83204	77785	78718	86221	74028	3	3	3	3	0.1878	0.7228	0.8318	0.2758	-0.194209	-0.029764	-0.0158453	0.1486	UNCHANGED	UNCHANGED	UNCHANGED	UNCHANGED
Zm00001eb335870_P001		16	83.78	100289	116791	119439	119742	115565	124444	127447	127523	121400	107615	105060	117686	3	3	3	3	0.3004	0.1036	0.0244	0.1018	0.0963083	0.161463	-0.188104	-0.122949	UNCHANGED	UNCHANGED	UNCHANGED	UNCHANGED
Zm00001eb142730_P001		19	56.05	112148	108750	113406	108588	106014	116410	142733	122917	130087	129893	119633	114683	3	3	3	3	0.7645	0.0264	0.2245	0.1127	-0.0142779	0.243379	-0.119777	0.13788	UNCHANGED	UNCHANGED	UNCHANGED	UNCHANGED
Zm00001eb004170_P002		35	67.23	24738	22249	14041	23424	24907	16098	28693	22622	26674	32254	27839	31040	3	3	3	3	0.8018	0.2004	0.1195	0.0423	0.0782309	0.353772	0.224692	0.500233	UNCHANGED	UNCHANGED	UNCHANGED	UNCHANGED
Zm00001eb175220_P001		8	65.87	100437	107732	115197	99651	108154	120894	102463	93490	111784	106373	88542	90265	3	3	3	3	0.8243	0.4855	0.3871	0.1588	0.0235953	-0.0714711	-0.109827	-0.204893	UNCHANGED	UNCHANGED	UNCHANGED	UNCHANGED
Zm00001eb141930_P001		26	86.67	197114	181221	189438	166784	204906	201990	196737	190567	191969	193527	198663	199381	3	3	3	3	0.8876	0.4822	0.1933	0.6554	0.0149328	0.0289303	0.030306	0.0443035	UNCHANGED	UNCHANGED	UNCHANGED	UNCHANGED
Zm00001eb304290_P004		16	55.15	110240	107569	120025	97873	120176	116887	91159	90573	89518	87576	88504	86890	3	3	3	3	0.9088	0.0044	0.0146	0.0262	-0.0124255	-0.316689	-0.0447248	-0.348988	UNCHANGED	UNCHANGED	UNCHANGED	UNCHANGED
Zm00001eb199470_P001		14	73.79	135792	179768	202468	178300	184282	212563	255771	216402	196538	257288	242371	240957	3	3	3	3	0.4402	0.1276	0.2576	0.0095	0.150895	0.368354	0.147342	0.364801	UNCHANGED	UNCHANGED	UNCHANGED	UNCHANGED
Zm00001eb222300_P002		28	67.24	113276	118506	129485	131871	122515	148992	134049	134559	132252	146734	148785	134783	3	3	3	3	0.198	0.0522	0.0907	0.3702	0.159063	0.150035	0.102245	0.0932169	UNCHANGED	UNCHANGED	UNCHANGED	UNCHANGED
Zm00001eb406450_P001		26	67.74	79049	94770	87068	73338	70068	74852	96385	85867	83844	82609	79890	79193	3	3	3	3	0.0404	0.7858	0.1133	0.0112	-0.257392	0.0285221	-0.13877	0.147144	UNCHANGED	UNCHANGED	UNCHANGED	UNCHANGED
Zm00001eb296120_P001		14	42.55	52912	53231	58953	30719	56045	67226	62650	55534	55393	76946	72527	69263	3	3	3	3	0.7529	0.413	0.01	0.1219	-0.100467	0.0722768	0.333607	0.506352	UNCHANGED	UNCHANGED	UNCHANGED	UNCHANGED
Zm00001eb188040_P001		8	56.63	135963	133274	121665	146411	110326	118102	152958	115712	120510	117712	131069	133183	3	3	3	3	0.6738	0.9655	0.8586	0.8526	-0.0605327	-0.00637099	-0.0270008	0.027161	UNCHANGED	UNCHANGED	UNCHANGED	UNCHANGED
Zm00001eb046580_P001		28	64.24	108859	108642	121095	107376	96498	116657	112469	124656	110973	103077	104280	94552	3	3	3	3	0.446	0.6242	0.044	0.399	-0.0791037	0.0399279	-0.205378	-0.0863466	UNCHANGED	UNCHANGED	UNCHANGED	UNCHANGED
Zm00001eb060520_P001		21	67.15	153445	168664	198473	138295	177182	207441	203639	217839	216239	254452	263444	231877	3	3	3	3	0.9757	0.049	0.023	0.0268	0.0064593	0.292792	0.233533	0.519866	UNCHANGED	UNCHANGED	UNCHANGED	UNCHANGED
Zm00001eb144960_P004		41	67.79	154133	166981	235908	158267	195006	180388	216896	247320	174930	227126	210330	213802	3	3	3	3	0.7914	0.4527	0.8608	0.0297	-0.0618103	0.19841	0.0270839	0.287304	UNCHANGED	UNCHANGED	UNCHANGED	UNCHANGED
Zm00001eb170020_P001		19	60.84	288740	305114	329550	328837	299898	321485	366971	326099	300893	314833	307043	322526	3	3	3	3	0.5759	0.357	0.4503	0.8523	0.0412993	0.10623	-0.0737913	-0.00886022	UNCHANGED	UNCHANGED	UNCHANGED	UNCHANGED
Zm00001eb096980_P001		17	52.63	93149	90892	101417	75825	93103	90555	95604	94917	93884	85295	86199	84628	3	3	3	3	0.2391	0.9191	0.0002	0.8459	-0.137633	-0.00531945	-0.151123	-0.0188095	UNCHANGED	UNCHANGED	UNCHANGED	UNCHANGED
Zm00001eb296560_P003		5	57.89	42611	45263	42681	45251	39476	40752	54143	53203	57507	61383	56030	63329	3	3	3	3	0.436	0.0019	0.1057	0.0028	-0.0572078	0.336518	0.132759	0.526485	UNCHANGED	UNCHANGED	UNCHANGED	UNCHANGED
Zm00001eb072000_P001		8	56.63	55180	54089	49378	72363	50484	56920	59665	45917	47334	59577	65444	66500	3	3	3	3	0.3547	0.706	0.0574	0.5974	0.180299	-0.053086	0.324765	0.0913794	UNCHANGED	UNCHANGED	UNCHANGED	UNCHANGED
Zm00001eb186320_P002		6	45.32	31466	36709	29767	30513	33157	36752	39029	43300	34932	31854	36910	31576	3	3	3	3	0.7797	0.114	0.1307	0.9918	0.0360677	0.259713	-0.224823	-0.00117724	UNCHANGED	UNCHANGED	UNCHANGED	UNCHANGED
Zm00001eb131070_P001		25	59.64	134110	134773	137531	117367	124504	132524	119004	147285	130834	122649	123830	133542	3	3	3	3	0.0767	0.727	0.5566	0.7535	-0.118386	-0.0333628	-0.0635053	0.0215175	UNCHANGED	UNCHANGED	UNCHANGED	UNCHANGED
Zm00001eb173180_P001		13	62.38	83014	91293	102846	87013	75119	84984	66909	66215	60837	57753	55991	57913	3	3	3	3	0.2162	0.0102	0.021	0.0025	-0.165498	-0.514919	-0.176249	-0.52567	UNCHANGED	UNCHANGED	UNCHANGED	UNCHANGED
Zm00001eb410170_P001		6	60.23	120820	133912	110364	147861	111664	141855	131282	154281	128113	156761	176414	167581	3	3	3	3	0.4084	0.2046	0.0442	0.0577	0.136692	0.180224	0.275608	0.319141	UNCHANGED	UNCHANGED	UNCHANGED	UNCHANGED
Zm00001eb054980_P001		31	64.35	96779	116787	139715	89749	95089	111326	116610	113549	107619	108438	114528	117719	3	3	3	3	0.2454	0.7045	0.8109	0.1026	-0.25442	-0.0647385	0.0123619	0.202044	UNCHANGED	UNCHANGED	UNCHANGED	UNCHANGED
Zm00001eb247320_P001		8	75	86647	94070	65376	84209	66661	63617	88413	119985	76031	80961	125712	63740	3	3	3	3	0.3817	0.4602	0.8465	0.3944	-0.198309	0.208872	-0.0729109	0.33427	UNCHANGED	UNCHANGED	UNCHANGED	UNCHANGED
Zm00001eb189380_P001		19	46.77	243546	240302	230344	224446	260860	217350	289240	272157	265031	257467	287167	272847	3	3	3	3	0.7979	0.0104	0.803	0.0747	-0.023492	0.210578	-0.0157036	0.218366	UNCHANGED	UNCHANGED	UNCHANGED	UNCHANGED
Zm00001eb054040_P001		46	70.02	64709	100297	117739	77757	74812	97340	131739	91744	153121	121357	114647	140192	3	3	3	3	0.5576	0.2592	0.9948	0.0156	-0.178099	0.413546	-0.00156257	0.590082	UNCHANGED	UNCHANGED	UNCHANGED	UNCHANGED
Zm00001eb416430_P001		24	68.54	204571	214136	256108	212037	209700	213091	191365	184494	194705	211203	213821	201913	3	3	3	3	0.448	0.0972	0.0162	0.5216	-0.0881256	-0.242102	0.135931	-0.0180453	UNCHANGED	UNCHANGED	UNCHANGED	UNCHANGED
Zm00001eb121650_P001		19	61.39	217145	237043	271753	270388	232489	245329	208779	224823	209384	221081	227233	242423	3	3	3	3	0.7222	0.1751	0.1253	0.2091	0.0435839	-0.175065	0.10335	-0.115299	UNCHANGED	UNCHANGED	UNCHANGED	UNCHANGED
Zm00001eb418060_P001		8	42.15	250569	260266	256633	252338	218395	253748	294635	279891	278119	231996	278235	247440	3	3	3	3	0.2948	0.0088	0.0954	0.5688	-0.0831587	0.151839	-0.170375	0.0646224	UNCHANGED	UNCHANGED	UNCHANGED	UNCHANGED
Zm00001eb010700_P001		5	41.27	151052	129885	104733	131463	114588	96452	93652	95943	103601	118449	85925	99325	3	3	3	3	0.4394	0.088	0.7416	0.4026	-0.17125	-0.395501	0.0507768	-0.173475	UNCHANGED	UNCHANGED	UNCHANGED	UNCHANGED
Zm00001eb385150_P002		15	50.88	85087	84219	78080	88993	80729	78890	95092	74546	82754	99837	101937	87886	3	3	3	3	0.9198	0.8062	0.1686	0.0633	0.00712783	0.0289003	0.1987	0.220472	UNCHANGED	UNCHANGED	UNCHANGED	UNCHANGED
Zm00001eb333100_P001		9	98.71	264553	267918	261601	262732	233512	263993	224367	230731	228188	236343	264549	225744	3	3	3	3	0.3276	0.0001	0.2853	0.504	-0.0628211	-0.21678	0.0887409	-0.0652176	UNCHANGED	UNCHANGED	UNCHANGED	UNCHANGED
Zm00001eb216260_P001		31	66.15	85727	101804	128142	110837	118978	133240	131891	121210	130500	97337	104855	109154	3	3	3	3	0.322	0.1519	0.0075	0.0804	0.201755	0.281172	-0.301089	-0.221672	UNCHANGED	UNCHANGED	UNCHANGED	UNCHANGED
Zm00001eb013520_P001		26	60.89	351035	387787	358405	297758	350438	416041	397329	378727	335958	380800	393629	366253	3	3	3	3	0.7753	0.8288	0.6548	0.5082	-0.044043	0.0193129	0.0367221	0.100078	UNCHANGED	UNCHANGED	UNCHANGED	UNCHANGED
Zm00001eb363880_P002		17	63.64	125533	122974	124580	136166	124215	136380	160335	127423	135489	165319	172240	170148	3	3	3	3	0.1258	0.1676	0.0496	0.0012	0.0887589	0.181986	0.2625	0.355726	UNCHANGED	UNCHANGED	UNCHANGED	UNCHANGED
Zm00001eb102550_P001		12	43.85	64325	68328	76098	80612	67160	74641	76424	78805	73590	69529	65309	66327	3	3	3	3	0.4309	0.1507	0.0095	0.1587	0.0914667	0.132434	-0.185834	-0.144867	UNCHANGED	UNCHANGED	UNCHANGED	UNCHANGED
Zm00001eb202910_P001		3	45.35	225026	213956	229390	177479	201598	212664	196295	218682	185778	170460	208840	193696	3	3	3	3	0.0877	0.1037	0.5655	0.7029	-0.175685	-0.153876	-0.068251	-0.0464425	UNCHANGED	UNCHANGED	UNCHANGED	UNCHANGED
Zm00001eb434030_P002		20	64.6	159025	161367	184936	156702	127204	153016	192859	178727	182607	157581	188366	182210	3	3	3	3	0.1406	0.1543	0.4472	0.0828	-0.209843	0.133169	-0.0694183	0.273593	UNCHANGED	UNCHANGED	UNCHANGED	UNCHANGED
Zm00001eb169520_P001		21	69.05	216385	190790	236533	243919	190665	240699	234745	233838	255893	272339	244348	240724	3	3	3	3	0.6535	0.1486	0.4231	0.2414	0.0690844	0.170531	0.0641391	0.165585	UNCHANGED	UNCHANGED	UNCHANGED	UNCHANGED
Zm00001eb258230_P001		13	62.36	46922	51929	62722	49113	47371	63683	74162	72641	70297	71255	74660	79421	3	3	3	3	0.9495	0.0182	0.3541	0.0188	-0.0126152	0.426172	0.0537141	0.492501	UNCHANGED	UNCHANGED	UNCHANGED	UNCHANGED
Zm00001eb355570_P001		18	80.83	91045	94532	95026	115038	93226	107370	97416	110160	98764	110849	101274	105664	3	3	3	3	0.1473	0.1126	0.4795	0.9229	0.16972	0.1266	0.0529274	0.00980671	UNCHANGED	UNCHANGED	UNCHANGED	UNCHANGED
Zm00001eb356710_P001		8	59.11	31196	29906	36502	34465	28704	38990	50619	40778	32651	43089	52223	39273	3	3	3	3	0.6945	0.1889	0.6156	0.0902	0.0658213	0.345907	0.117614	0.397701	UNCHANGED	UNCHANGED	UNCHANGED	UNCHANGED
Zm00001eb312070_P001		16	62.57	194238	209971	266567	210022	245226	250142	232670	296611	263526	267917	245220	263694	3	3	3	3	0.6725	0.2292	0.8006	0.1742	0.072588	0.241138	-0.0293708	0.139179	UNCHANGED	UNCHANGED	UNCHANGED	UNCHANGED
Zm00001eb321790_P001		9	56.38	197754	200868	212425	222099	206595	226218	190611	185803	190244	186627	202483	185607	3	3	3	3	0.1214	0.0351	0.6608	0.0299	0.100019	-0.108804	0.0203734	-0.188449	UNCHANGED	UNCHANGED	UNCHANGED	UNCHANGED
Zm00001eb268830_P005		24	80.58	120882	109004	119451	117454	118315	140586	148768	149483	123287	133346	151994	140127	3	3	3	3	0.3464	0.0625	0.904	0.1541	0.107472	0.271041	0.0133845	0.176954	UNCHANGED	UNCHANGED	UNCHANGED	UNCHANGED
Zm00001eb270240_P002		10	68.69	65009	61217	61081	49131	56522	62992	47535	68104	62826	43899	48662	60637	3	3	3	3	0.2132	0.6643	0.3479	0.4655	-0.151409	-0.0697545	-0.220251	-0.138597	UNCHANGED	UNCHANGED	UNCHANGED	UNCHANGED
Zm00001eb178180_P001		13	55.38	187338	234128	284054	209658	245658	204290	194365	206686	237759	206275	201581	172212	3	3	3	3	0.6453	0.5098	0.3071	0.1897	-0.0970831	-0.143301	-0.139167	-0.185384	UNCHANGED	UNCHANGED	UNCHANGED	UNCHANGED
Zm00001eb352760_P001		7	55.49	17817	19367	18884	16158	16864	22817	24550	18900	22539	25939	29675	22072	3	3	3	3	0.9736	0.1261	0.2289	0.0751	-0.00587804	0.235059	0.235447	0.476385	UNCHANGED	UNCHANGED	UNCHANGED	UNCHANGED
Zm00001eb240090_P001		17	50.97	79810	78756	78439	65793	70815	68669	70780	65990	63001	64743	68505	63120	3	3	3	3	0.0022	0.0057	0.7031	0.2409	-0.207352	-0.246566	-0.0247971	-0.0640112	UNCHANGED	UNCHANGED	UNCHANGED	UNCHANGED
Zm00001eb432500_P001		37	47.11	57114	55838	39119	61753	42831	36747	44456	54979	56046	60973	55303	53721	3	3	3	3	0.7255	0.8767	0.3238	0.2901	-0.105666	0.0320017	0.12877	0.266438	UNCHANGED	UNCHANGED	UNCHANGED	UNCHANGED
Zm00001eb282790_P002		8	46.52	171015	190273	139524	170500	163227	123543	208230	150320	209872	218529	200946	185604	3	3	3	3	0.5233	0.4104	0.6046	0.0474	-0.131223	0.182692	0.0901602	0.404075	UNCHANGED	UNCHANGED	UNCHANGED	UNCHANGED
Zm00001eb334050_P001		10	69.14	90154	82428	50210	102654	76779	48068	70717	43757	68277	99253	69139	73129	3	3	3	3	0.9411	0.4227	0.2	0.8118	0.0301813	-0.285816	0.402272	0.0862756	UNCHANGED	UNCHANGED	UNCHANGED	UNCHANGED
Zm00001eb192050_P002		10	61.39	59392	63494	72701	60385	59909	78204	90516	88305	85473	85210	86335	92535	3	3	3	3	0.8992	0.0055	0.9802	0.0274	0.0213213	0.434335	-0.00116924	0.411844	UNCHANGED	UNCHANGED	UNCHANGED	UNCHANGED
Zm00001eb285610_P001		8	42.71	155172	130128	77133	153993	113815	78199	116590	67248	98259	128154	94294	101763	3	3	3	3	0.8715	0.3796	0.4718	0.7788	-0.0669139	-0.361524	0.200745	-0.093866	UNCHANGED	UNCHANGED	UNCHANGED	UNCHANGED
Zm00001eb154490_P001		15	48.19	107792	131312	107248	64239	83541	124240	109894	134872	101699	111136	109755	136248	3	3	3	3	0.2702	0.9978	0.8005	0.2226	-0.348532	0.000465872	0.0437813	0.392779	UNCHANGED	UNCHANGED	UNCHANGED	UNCHANGED
Zm00001eb233140_P001		20	61.31	77919	87734	79066	66574	63376	70260	89703	76878	64724	69167	63974	67314	3	3	3	3	0.0157	0.5994	0.2354	0.9754	-0.28962	-0.0813319	-0.206513	0.00177523	UNCHANGED	UNCHANGED	UNCHANGED	UNCHANGED
Zm00001eb098580_P001		14	71.01	137262	148958	176849	168152	160266	174054	143290	167486	142583	169238	165446	143686	3	3	3	3	0.3493	0.8322	0.5058	0.418	0.117818	-0.0305724	0.0774731	-0.0709176	UNCHANGED	UNCHANGED	UNCHANGED	UNCHANGED
Zm00001eb053470_P002		8	57.27	44807	52759	57072	43282	49928	68154	61433	59860	54801	63284	60474	88499	3	3	3	3	0.7994	0.1569	0.2573	0.2176	0.061424	0.187451	0.269471	0.395499	UNCHANGED	UNCHANGED	UNCHANGED	UNCHANGED
Zm00001eb185240_P002		20	53.01	164743	166177	183548	153334	163957	150496	197375	190602	172216	164018	174542	173112	3	3	3	3	0.1001	0.1892	0.1201	0.0497	-0.137233	0.122841	-0.130706	0.129368	UNCHANGED	UNCHANGED	UNCHANGED	UNCHANGED
Zm00001eb231490_P001		12	75.55	112739	111505	122252	113894	112177	130279	115660	116658	110953	121444	119344	114388	3	3	3	3	0.6494	0.7925	0.2201	0.9522	0.0404548	-0.0134977	0.0491916	-0.00476082	UNCHANGED	UNCHANGED	UNCHANGED	UNCHANGED
Zm00001eb301610_P001		7	54.59	16689	14228	13191	10947	12736	10797	18270	14935	16101	9175	12112	11437	3	3	3	3	0.0568	0.2908	0.0138	0.6182	-0.355288	0.160753	-0.59143	-0.075389	UNCHANGED	UNCHANGED	UNCHANGED	UNCHANGED
Zm00001eb119260_P001		12	78.46	109687	91463	75782	107763	104988	85349	88673	72713	95736	109298	77917	96957	3	3	3	3	0.5903	0.6094	0.4728	0.7079	0.106264	-0.107086	0.14431	-0.06904	UNCHANGED	UNCHANGED	UNCHANGED	UNCHANGED
Zm00001eb340590_P001		23	68.26	89590	88247	93326	78013	87361	99126	66564	72497	79257	81523	86484	70744	3	3	3	3	0.742	0.0114	0.3139	0.326	-0.0358914	-0.312731	0.129083	-0.147756	UNCHANGED	UNCHANGED	UNCHANGED	UNCHANGED
Zm00001eb049570_P004		12	50.45	136393	134693	119506	162857	113543	107501	146757	159791	162750	159911	174804	156951	3	3	3	3	0.909	0.0226	0.3703	0.1224	-0.0249306	0.264843	0.0671722	0.356946	UNCHANGED	UNCHANGED	UNCHANGED	UNCHANGED
Zm00001eb064580_P001		25	78.54	105219	116448	125806	124888	103440	136161	118486	268472	241581	118642	120358	130176	3	3	3	3	0.6419	0.1145	0.1353	0.8862	0.0689738	0.855101	-0.767694	0.0184331	UNCHANGED	UNCHANGED	UNCHANGED	UNCHANGED
Zm00001eb199800_P001		12	78.46	128944	107667	90423	97265	94950	82961	83046	72797	92124	96165	73582	84061	3	3	3	3	0.2228	0.1019	0.8317	0.4176	-0.249085	-0.399291	0.0335921	-0.116614	UNCHANGED	UNCHANGED	UNCHANGED	UNCHANGED
Zm00001eb102400_P001		12	74.66	88675	102372	110210	101235	92007	136003	117941	124168	109623	113122	109822	116245	3	3	3	3	0.5627	0.0904	0.4151	0.8184	0.128169	0.223483	-0.0523847	0.0429296	UNCHANGED	UNCHANGED	UNCHANGED	UNCHANGED
Zm00001eb130940_P001		21	74.93	158795	178814	172031	152926	162391	189565	120252	128793	140287	113770	135694	109149	3	3	3	3	0.9048	0.0083	0.3653	0.0236	-0.0135323	-0.388476	-0.11857	-0.493513	UNCHANGED	UNCHANGED	UNCHANGED	UNCHANGED
Zm00001eb296460_P001		22	56.87	294069	262200	227630	301391	270830	185758	273935	235824	266384	325080	280217	291762	3	3	3	3	0.8378	0.9138	0.0862	0.2798	-0.0485108	-0.0143467	0.208882	0.243046	UNCHANGED	UNCHANGED	UNCHANGED	UNCHANGED
Zm00001eb375510_P001		9	75.12	103915	108719	111313	91337	99317	109707	113621	118023	109939	105971	110218	113449	3	3	3	3	0.2428	0.1388	0.2795	0.1644	-0.10906	0.0764813	-0.0513536	0.134188	UNCHANGED	UNCHANGED	UNCHANGED	UNCHANGED
Zm00001eb002960_P002		42	61.87	112766	86239	105167	88690	103736	90273	86554	84181	88519	107341	94217	98369	3	3	3	3	0.4809	0.1341	0.0291	0.4031	-0.105619	-0.230522	0.210248	0.0853455	UNCHANGED	UNCHANGED	UNCHANGED	UNCHANGED
Zm00001eb333970_P001		14	69.27	182255	163391	183122	145724	162358	161307	180754	161979	138962	174036	176179	183393	3	3	3	3	0.0777	0.3157	0.2357	0.0244	-0.171854	-0.134515	0.147659	0.184998	UNCHANGED	UNCHANGED	UNCHANGED	UNCHANGED
Zm00001eb275340_P001		7	44.61	51758	65067	54241	51913	56753	78282	68934	74491	71972	56603	71257	64659	3	3	3	3	0.591	0.0281	0.1677	0.849	0.128089	0.332452	-0.162008	0.0423553	UNCHANGED	UNCHANGED	UNCHANGED	UNCHANGED
Zm00001eb068270_P001		22	47.28	208741	204549	232914	201324	199934	220400	229976	225733	214348	194680	202886	209316	3	3	3	3	0.4995	0.4709	0.0288	0.5641	-0.0558678	0.0522942	-0.142867	-0.0347051	UNCHANGED	UNCHANGED	UNCHANGED	UNCHANGED
Zm00001eb359420_P002		20	60.44	63293	60587	56919	74312	66989	55635	73965	57671	74530	72534	62489	70537	3	3	3	3	0.4017	0.2205	0.976	0.669	0.123338	0.189416	-0.00424786	0.0618307	UNCHANGED	UNCHANGED	UNCHANGED	UNCHANGED
Zm00001eb059070_P001		7	32.96	14276	15876	16388	18812	14188	17265	14066	15034	14071	18386	21357	18794	3	3	3	3	0.4544	0.1902	0.0065	0.1693	0.111089	-0.10844	0.439314	0.219785	UNCHANGED	UNCHANGED	UNCHANGED	UNCHANGED
Zm00001eb090820_P001		9	37.28	55765	82851	118460	58532	81978	90802	47327	78708	92810	104568	111758	133032	3	3	3	3	0.6975	0.6028	0.0524	0.0378	-0.152353	-0.232284	0.674796	0.594865	UNCHANGED	UNCHANGED	UNCHANGED	UNCHANGED
Zm00001eb419110_P002		37	59.56	81236	90878	86666	95908	104915	97085	100490	92409	87444	80214	96412	95168	3	3	3	3	0.0304	0.2022	0.6812	0.2156	0.203144	0.115466	-0.0446773	-0.132355	UNCHANGED	UNCHANGED	UNCHANGED	UNCHANGED
Zm00001eb041400_P001		17	71.57	48080	57230	56013	48733	46873	56386	46103	90976	39895	68308	73326	60447	3	3	3	3	0.489	0.7656	0.6391	0.0245	-0.0859586	0.133574	0.191396	0.410929	UNCHANGED	UNCHANGED	UNCHANGED	UNCHANGED
Zm00001eb343950_P001		16	48.26	50210	57292	52836	34801	49877	61002	49283	47694	43975	40861	39381	38797	3	3	3	3	0.5683	0.0676	0.0124	0.3085	-0.138314	-0.185903	-0.243769	-0.291358	UNCHANGED	UNCHANGED	UNCHANGED	UNCHANGED
Zm00001eb258600_P001		19	58.99	280004	273571	289576	283779	291084	267302	276824	281585	274830	267047	252750	261383	3	3	3	3	0.9708	0.5497	0.0198	0.0676	-0.00168582	-0.0170578	-0.0930771	-0.108449	UNCHANGED	UNCHANGED	UNCHANGED	UNCHANGED
Zm00001eb181260_P001		8	66.67	124177	212586	87137	121128	261124	180830	98229	200412	218768	134900	177658	109571	3	3	3	3	0.4468	0.5869	0.4958	0.3569	0.409625	0.287583	-0.293619	-0.415661	UNCHANGED	UNCHANGED	UNCHANGED	UNCHANGED
Zm00001eb007730_P001		15	71.27	71712	79647	104702	85734	90004	107487	84946	75154	59171	69134	89953	83221	3	3	3	3	0.4913	0.3807	0.4728	0.2063	0.145454	-0.223775	0.144127	-0.225102	UNCHANGED	UNCHANGED	UNCHANGED	UNCHANGED
Zm00001eb402710_P001		38	56.12	78218	72297	90424	60855	76416	73667	87316	87227	86192	76973	76526	83067	3	3	3	3	0.2358	0.2849	0.0197	0.1783	-0.191853	0.113916	-0.140345	0.165424	UNCHANGED	UNCHANGED	UNCHANGED	UNCHANGED
Zm00001eb254380_P001		13	23.14	64667	61112	58321	45652	59309	47517	49017	55734	62512	47278	51468	50200	3	3	3	3	0.0862	0.2625	0.2096	0.8045	-0.271888	-0.138373	-0.167331	-0.0338154	UNCHANGED	UNCHANGED	UNCHANGED	UNCHANGED
Zm00001eb289730_P003		10	33.88	87785	65598	73861	67571	72029	75857	55705	81071	65002	64185	78333	66778	3	3	3	3	0.5997	0.4369	0.785	0.7003	-0.076842	-0.17148	0.0527759	-0.041862	UNCHANGED	UNCHANGED	UNCHANGED	UNCHANGED
Zm00001eb019530_P001		23	52.37	243971	153520	179838	174223	190333	192997	251578	190112	237892	227888	256307	305921	3	3	3	3	0.8223	0.356	0.279	0.0301	-0.0502839	0.235255	0.217416	0.502954	UNCHANGED	UNCHANGED	UNCHANGED	UNCHANGED
Zm00001eb124070_P001		5	42.62	175609	178770	115804	155598	155231	101864	133217	117905	158868	178629	119930	113600	3	3	3	3	0.5195	0.4451	0.9773	0.9951	-0.188157	-0.197633	0.0076104	-0.00186636	UNCHANGED	UNCHANGED	UNCHANGED	UNCHANGED
Zm00001eb179730_P001		16	71.54	46492	51342	56149	50575	45919	59838	49755	61887	37850	44376	51910	42801	3	3	3	3	0.882	0.8511	0.6673	0.3113	0.0218359	-0.0426995	-0.104082	-0.168617	UNCHANGED	UNCHANGED	UNCHANGED	UNCHANGED
Zm00001eb168910_P001		27	59.92	139834	144271	140278	139184	147340	148231	134099	130046	130115	110455	144350	125639	3	3	3	3	0.3415	0.0067	0.6658	0.1511	0.0348346	-0.106219	-0.0514682	-0.192522	UNCHANGED	UNCHANGED	UNCHANGED	UNCHANGED
Zm00001eb199090_P003		12	59.07	12668	15291	11769	26341	15506	18240	19408	15400	16762	15242	16399	16805	3	3	3	3	0.1183	0.067	0.4569	0.3032	0.596901	0.376397	-0.0901837	-0.310687	UNCHANGED	UNCHANGED	UNCHANGED	UNCHANGED
Zm00001eb327430_P001		13	72.49	153532	157342	170101	157856	152966	166026	193247	172296	169408	163048	176696	191525	3	3	3	3	0.8377	0.1171	0.9176	0.1159	-0.0124337	0.153444	-0.00996498	0.155913	UNCHANGED	UNCHANGED	UNCHANGED	UNCHANGED
Zm00001eb238900_P002		18	58.14	123456	130663	138089	138313	129078	153627	120201	126723	105802	114011	115640	107652	3	3	3	3	0.3123	0.1536	0.4822	0.021	0.10226	-0.153073	-0.0645071	-0.319841	UNCHANGED	UNCHANGED	UNCHANGED	UNCHANGED
Zm00001eb205160_P001		15	43	50215	56398	50484	53570	50519	54207	58121	43724	49300	62494	69348	65728	3	3	3	3	0.8714	0.6916	0.0289	0.0046	0.0109701	-0.0557277	0.386434	0.319736	UNCHANGED	UNCHANGED	UNCHANGED	UNCHANGED
Zm00001eb063980_P001		21	72.45	65102	78497	57128	64015	71616	57270	60464	51591	91949	74663	69245	72385	3	3	3	3	0.745	0.9405	0.7567	0.1533	-0.0573891	0.0233581	0.0843881	0.165135	UNCHANGED	UNCHANGED	UNCHANGED	UNCHANGED
Zm00001eb332780_P003		16	60.27	99207	84024	103538	98020	87468	76483	100766	101923	85285	114234	103582	110799	3	3	3	3	0.39	0.9623	0.0948	0.0332	-0.13048	0.00605283	0.190459	0.326992	UNCHANGED	UNCHANGED	UNCHANGED	UNCHANGED
Zm00001eb148000_P001		17	61.61	123394	133235	129421	84592	128275	146945	77056	96312	105141	91005	99911	87175	3	3	3	3	0.6643	0.015	0.9885	0.2221	-0.101544	-0.471065	-0.00217036	-0.371691	UNCHANGED	UNCHANGED	UNCHANGED	UNCHANGED
Zm00001eb432170_P001		10	46.48	89258	94013	127499	103381	113140	154399	106080	85032	107264	119735	102086	117697	3	3	3	3	0.367	0.7831	0.2072	0.5625	0.255268	-0.0587123	0.186361	-0.127619	UNCHANGED	UNCHANGED	UNCHANGED	UNCHANGED
Zm00001eb077230_P001		27	57.75	108318	92939	112646	75843	105898	92573	110456	92450	88021	77127	90192	93525	3	3	3	3	0.2793	0.4474	0.3031	0.6776	-0.194488	-0.109665	-0.157463	-0.0726401	UNCHANGED	UNCHANGED	UNCHANGED	UNCHANGED
Zm00001eb169570_P001		22	57.46	172333	171815	196476	176079	161841	190608	151740	151350	160811	186673	177596	157209	3	3	3	3	0.7462	0.0424	0.1065	0.8547	-0.0326448	-0.220808	0.16879	-0.0193726	UNCHANGED	UNCHANGED	UNCHANGED	UNCHANGED
Zm00001eb068400_P001		5	20.85	61190	84909	89937	82364	74980	105704	97690	83300	89304	105651	93249	95254	3	3	3	3	0.5211	0.3085	0.2336	0.3595	0.156318	0.195524	0.122039	0.161245	UNCHANGED	UNCHANGED	UNCHANGED	UNCHANGED
Zm00001eb333190_P001		14	64.53	136104	115118	86379	99608	105671	160064	106282	143287	118007	80872	97043	91051	3	3	3	3	0.7199	0.61	0.0507	0.1799	0.113937	0.122728	-0.450619	-0.441828	UNCHANGED	UNCHANGED	UNCHANGED	UNCHANGED
Zm00001eb185300_P001		6	21.8	19953	26867	29561	21604	24472	23237	16819	15742	19907	25895	19534	24628	3	3	3	3	0.4734	0.0631	0.0641	0.9124	-0.14008	-0.541794	0.417099	0.0153843	UNCHANGED	UNCHANGED	UNCHANGED	UNCHANGED
Zm00001eb112040_P002		12	66.8	110685	126072	142943	112435	124761	137429	110205	125534	115574	112880	139541	122950	3	3	3	3	0.8928	0.412	0.4222	0.9824	-0.0194115	-0.112103	0.095559	0.00286745	UNCHANGED	UNCHANGED	UNCHANGED	UNCHANGED
Zm00001eb185030_P001		26	75.12	98354	85749	95710	101795	94475	109921	101027	101609	93430	100592	116736	97311	3	3	3	3	0.2094	0.3092	0.3985	0.7257	0.129971	0.0814563	0.0877803	0.0392653	UNCHANGED	UNCHANGED	UNCHANGED	UNCHANGED
Zm00001eb105120_P001		8	34.31	183666	178944	161715	186745	166778	138804	209652	187625	203435	226975	208581	199520	3	3	3	3	0.5272	0.0529	0.3327	0.0416	-0.0908455	0.196212	0.0802558	0.367313	UNCHANGED	UNCHANGED	UNCHANGED	UNCHANGED
Zm00001eb133810_P001		20	50.54	230188	243058	271473	235254	250395	256493	209742	175204	259933	228354	189754	197906	3	3	3	3	0.9531	0.2922	0.7419	0.0344	-0.00500087	-0.207668	-0.0660662	-0.268733	UNCHANGED	UNCHANGED	UNCHANGED	UNCHANGED
Zm00001eb067750_P002		27	48.2	131534	129570	118849	139571	115963	100592	107084	97791	107192	158205	145236	127998	3	3	3	3	0.5443	0.0108	0.0128	0.1544	-0.0934267	-0.283964	0.467303	0.276765	UNCHANGED	UNCHANGED	UNCHANGED	UNCHANGED
Zm00001eb247760_P001		4	14.24	57903	72799	87392	78954	84303	77180	70113	60821	82322	81070	71057	77361	3	3	3	3	0.444	0.8859	0.4755	0.3707	0.140714	-0.032359	0.105828	-0.0672452	UNCHANGED	UNCHANGED	UNCHANGED	UNCHANGED
Zm00001eb254060_P005		21	67.69	105605	100038	94293	95893	102344	80211	87920	84972	89993	79197	75856	78736	3	3	3	3	0.3843	0.026	0.0057	0.0889	-0.107244	-0.190222	-0.169218	-0.252197	UNCHANGED	UNCHANGED	UNCHANGED	UNCHANGED
Zm00001eb400330_P001		29	65.28	102297	108530	122210	106776	120021	122712	97399	103951	109665	96582	101553	100431	3	3	3	3	0.5137	0.3452	0.3418	0.03	0.0696488	-0.0986991	-0.0589282	-0.227276	UNCHANGED	UNCHANGED	UNCHANGED	UNCHANGED
Zm00001eb207780_P005		26	61.58	122023	127023	130993	102992	118467	125107	116208	130302	124413	103682	113939	122072	3	3	3	3	0.1885	0.5642	0.1957	0.7995	-0.13302	-0.035029	-0.126892	-0.0289015	UNCHANGED	UNCHANGED	UNCHANGED	UNCHANGED
Zm00001eb291240_P001		5	51.79	81093	80215	29666	51770	62274	29705	34929	38074	62284	51869	33109	57046	3	3	3	3	0.4652	0.3855	0.8521	0.9642	-0.409822	-0.497341	0.0701047	-0.0174137	UNCHANGED	UNCHANGED	UNCHANGED	UNCHANGED
Zm00001eb373980_P002		14	60.3	68798	75578	93449	64167	76011	91459	76466	91372	69488	75329	68553	76674	3	3	3	3	0.8577	0.9872	0.4649	0.679	-0.0380356	-0.0030309	-0.105726	-0.0707208	UNCHANGED	UNCHANGED	UNCHANGED	UNCHANGED
Zm00001eb066190_P002		23	67.25	159605	208301	173176	165628	174667	152667	162796	159062	135765	128311	144128	144382	3	3	3	3	0.3688	0.173	0.245	0.0378	-0.13437	-0.241688	-0.134729	-0.242047	UNCHANGED	UNCHANGED	UNCHANGED	UNCHANGED
Zm00001eb096070_P001		20	62.76	135390	157405	137815	169921	179895	192718	214834	165545	193700	165652	184699	173865	3	3	3	3	0.0177	0.0395	0.3385	0.5169	0.33333	0.414867	-0.131091	-0.0495549	UNCHANGED	UNCHANGED	UNCHANGED	UNCHANGED
Zm00001eb283640_P002		40	65.16	47567	43674	46949	37332	47242	38462	41649	43725	44326	37360	41216	38761	3	3	3	3	0.2068	0.1236	0.0412	0.5987	-0.167579	-0.0914699	-0.144542	-0.0684325	UNCHANGED	UNCHANGED	UNCHANGED	UNCHANGED
Zm00001eb238800_P001		11	45.1	87425	85168	129355	124020	115003	173055	100186	88863	69667	104659	87156	97485	3	3	3	3	0.1866	0.442	0.3764	0.0943	0.448618	-0.222934	0.161201	-0.510352	UNCHANGED	UNCHANGED	UNCHANGED	UNCHANGED
Zm00001eb027300_P001		7	66.67	6900	5722	7013	7369	9677	9580	5965	5506	5508	5990	7198	7005	3	3	3	3	0.0534	0.1144	0.0571	0.0635	0.439359	-0.209761	0.250138	-0.398983	UNCHANGED	UNCHANGED	UNCHANGED	UNCHANGED
Zm00001eb211010_P001		19	68.3	75901	88933	71381	80661	78829	64879	99309	88051	108498	106475	107220	99097	3	3	3	3	0.6148	0.0659	0.4313	0.0063	-0.0742248	0.324808	0.0802992	0.479332	UNCHANGED	UNCHANGED	UNCHANGED	UNCHANGED
Zm00001eb210740_P001		24	72	25734	28517	30678	24495	25270	29925	28250	68809	66547	23747	23232	27957	3	3	3	3	0.4752	0.1186	0.0894	0.5221	-0.0918772	0.945893	-1.12651	-0.0887445	UNCHANGED	UNCHANGED	UNCHANGED	UNCHANGED
Zm00001eb030440_P002		11	73.89	78003	81717	85577	84199	75804	85358	69769	96431	79030	86253	86928	98289	3	3	3	3	0.9957	0.9979	0.3734	0.1523	0.000374401	-0.000392148	0.146652	0.145885	UNCHANGED	UNCHANGED	UNCHANGED	UNCHANGED
Zm00001eb160340_P001		9	41.06	116700	112723	91389	112438	115553	99220	138312	98611	132218	127803	139476	133512	3	3	3	3	0.8302	0.3327	0.456	0.0153	0.0284927	0.202443	0.11868	0.292631	UNCHANGED	UNCHANGED	UNCHANGED	UNCHANGED
Zm00001eb352550_P001		15	55.14	14378	13060	13086	12667	14991	12701	11723	12554	10737	13514	14132	15022	3	3	3	3	0.9534	0.0545	0.0203	0.4334	-0.00588141	-0.210865	0.285255	0.080271	UNCHANGED	UNCHANGED	UNCHANGED	UNCHANGED
Zm00001eb089800_P001		33	55.36	61776	71323	68016	54923	60119	56250	70327	67963	64556	64950	74136	74280	3	3	3	3	0.0361	0.8682	0.3745	0.0154	-0.231553	0.0123674	0.0729455	0.316865	UNCHANGED	UNCHANGED	UNCHANGED	UNCHANGED
Zm00001eb047980_P001		17	62.37	84833	81311	69061	88322	76029	58018	77728	71975	74382	78717	75769	92051	3	3	3	3	0.6912	0.5046	0.2293	0.4708	-0.080959	-0.0698731	0.137759	0.148844	UNCHANGED	UNCHANGED	UNCHANGED	UNCHANGED
Zm00001eb077840_P001		5	64.29	101770	100390	128943	123895	107385	106363	86694	97994	102578	109667	126027	79400	3	3	3	3	0.8512	0.2337	0.5559	0.6381	0.0282171	-0.204897	0.133392	-0.0997224	UNCHANGED	UNCHANGED	UNCHANGED	UNCHANGED
Zm00001eb258950_P002		15	60.3	77241	81761	98761	78787	83656	101924	108801	94250	82583	90335	96116	80948	3	3	3	3	0.8302	0.4064	0.5267	0.9091	0.036497	0.148126	-0.0951789	0.0164502	UNCHANGED	UNCHANGED	UNCHANGED	UNCHANGED
Zm00001eb349470_P001		7	40.52	4034	3883	5369	4611	4733	4762	3573	4062	3693	4328	4340	4794	3	3	3	3	0.5952	0.2575	0.0288	0.2508	0.0864413	-0.22995	0.248877	-0.067514	UNCHANGED	UNCHANGED	UNCHANGED	UNCHANGED
Zm00001eb346940_P002		36	55.25	43915	42038	41919	35130	41237	30037	40179	37640	46921	39189	41383	36227	3	3	3	3	0.0961	0.7321	0.4476	0.3862	-0.265161	-0.0357838	-0.0948922	0.134485	UNCHANGED	UNCHANGED	UNCHANGED	UNCHANGED
Zm00001eb413370_P001		15	62.41	235342	240964	247643	254962	231803	250512	259740	256750	249800	248928	267085	279288	3	3	3	3	0.6055	0.0378	0.3571	0.1627	0.026318	0.082003	0.0536093	0.109294	UNCHANGED	UNCHANGED	UNCHANGED	UNCHANGED
Zm00001eb144760_P001		11	54.3	61396	69886	55422	70398	58520	48713	73766	64686	78047	91778	93943	81260	3	3	3	3	0.709	0.1595	0.0388	0.0157	-0.0718695	0.213606	0.302376	0.587851	UNCHANGED	UNCHANGED	UNCHANGED	UNCHANGED
Zm00001eb005960_P001		16	80.49	110312	125716	136700	112933	114642	133915	118785	141080	124191	122492	129366	123342	3	3	3	3	0.7318	0.7295	0.6971	0.553	-0.0441701	0.0431947	-0.0336568	0.053708	UNCHANGED	UNCHANGED	UNCHANGED	UNCHANGED
Zm00001eb199490_P002		5	31.3	3778	3731	5371	4371	2670	4064	5504	5797	5697	5125	6119	5561	3	3	3	3	0.4749	0.0657	0.8406	0.0335	-0.213943	0.400161	-0.0164963	0.597608	UNCHANGED	UNCHANGED	UNCHANGED	UNCHANGED
Zm00001eb169970_P001		8	82.39	60499	63477	66346	66099	51410	55572	61988	65366	57064	65917	79617	63514	3	3	3	3	0.2873	0.5403	0.2141	0.1459	-0.136987	-0.0454577	0.18085	0.272379	UNCHANGED	UNCHANGED	UNCHANGED	UNCHANGED
Zm00001eb094760_P001		11	33.76	12680	9959	12655	9991	13011	14725	16572	17909	14214	13169	16715	14788	3	3	3	3	0.649	0.0338	0.4188	0.2501	0.096236	0.464385	-0.124405	0.243744	UNCHANGED	UNCHANGED	UNCHANGED	UNCHANGED
Zm00001eb004390_P001		23	61.41	180166	170583	210166	214808	178729	180896	223843	147786	152267	188925	185659	170870	3	3	3	3	0.8006	0.6755	0.7901	0.4967	0.0343556	-0.0985017	0.0581771	-0.0746803	UNCHANGED	UNCHANGED	UNCHANGED	UNCHANGED
Zm00001eb194780_P002		18	58.87	50602	47132	45182	55259	59648	48613	39995	38654	39614	52990	52024	54000	3	3	3	3	0.1273	0.0073	0	0.6687	0.1943	-0.273155	0.427137	-0.0403186	UNCHANGED	UNCHANGED	UNCHANGED	UNCHANGED
Zm00001eb056090_P001		9	22.11	34572	36651	37391	35907	34707	35029	47569	40402	41171	36766	40381	41000	3	3	3	3	0.3409	0.0477	0.2356	0.0382	-0.0400098	0.249744	-0.128362	0.161392	UNCHANGED	UNCHANGED	UNCHANGED	UNCHANGED
Zm00001eb271480_P001		9	55.81	94238	99796	77026	98513	96823	103190	113168	119485	82773	109336	123450	114931	3	3	3	3	0.2675	0.3267	0.4223	0.0223	0.139243	0.218688	0.140609	0.220054	UNCHANGED	UNCHANGED	UNCHANGED	UNCHANGED
Zm00001eb278580_P001		14	57.7	34337	39732	48628	34526	44391	54201	33522	39154	32150	38275	35848	35181	3	3	3	3	0.6478	0.2724	0.5582	0.24	0.117598	-0.227121	0.0603507	-0.284368	UNCHANGED	UNCHANGED	UNCHANGED	UNCHANGED
Zm00001eb340370_P001		31	61.75	103284	109477	117636	103739	94762	106061	122748	115118	113636	123442	126712	122413	3	3	3	3	0.1859	0.234	0.0866	0.0035	-0.117469	0.0893321	0.0839648	0.290766	UNCHANGED	UNCHANGED	UNCHANGED	UNCHANGED
Zm00001eb345550_P001		10	42.02	75901	65792	67537	64327	69835	58962	43482	53749	71106	64842	64991	64756	3	3	3	3	0.2918	0.1899	0.3387	0.8838	-0.115568	-0.313741	0.20909	0.0109167	UNCHANGED	UNCHANGED	UNCHANGED	UNCHANGED
Zm00001eb230070_P001		24	65.74	39526	43739	55565	38302	45168	45655	55008	45667	44085	44637	41784	43373	3	3	3	3	0.5784	0.754	0.2279	0.9335	-0.104544	0.0603405	-0.157425	0.00745909	UNCHANGED	UNCHANGED	UNCHANGED	UNCHANGED
Zm00001eb380260_P003		24	67.51	110944	114326	151347	114933	108128	118078	148453	143829	135342	135722	157021	157720	3	3	3	3	0.4232	0.2763	0.4045	0.0095	-0.14274	0.183242	0.0750701	0.401052	UNCHANGED	UNCHANGED	UNCHANGED	UNCHANGED
Zm00001eb036640_P001		7	62.3	115839	122675	115655	144462	148919	157530	123332	114306	119730	131751	124679	151294	3	3	3	3	0.002	0.7756	0.1157	0.1786	0.348403	0.0129698	0.190186	-0.145247	UNCHANGED	UNCHANGED	UNCHANGED	UNCHANGED
Zm00001eb043000_P002		21	56.8	76577	97149	79505	74041	74537	75659	59332	87080	74345	68159	68563	65413	3	3	3	3	0.208	0.3516	0.4852	0.0026	-0.175431	-0.197993	-0.127139	-0.149701	UNCHANGED	UNCHANGED	UNCHANGED	UNCHANGED
Zm00001eb013940_P001		21	69.7	49296	54443	54954	50443	47316	62266	69230	61816	50028	62768	58418	66148	3	3	3	3	0.9321	0.273	0.7464	0.1472	0.0120709	0.19035	0.0490334	0.227312	UNCHANGED	UNCHANGED	UNCHANGED	UNCHANGED
Zm00001eb173490_P002		7	38.65	37672	41813	44489	34834	46607	52624	33771	36562	33666	33886	45315	37223	3	3	3	3	0.5797	0.0388	0.3049	0.3987	0.11289	-0.253478	0.162836	-0.203532	UNCHANGED	UNCHANGED	UNCHANGED	UNCHANGED
Zm00001eb012410_P001		22	48.07	184061	188797	172734	212749	175366	138508	184609	159223	231557	212132	209804	190135	3	3	3	3	0.7876	0.6712	0.6127	0.275	-0.0510547	0.0767143	0.089163	0.216932	UNCHANGED	UNCHANGED	UNCHANGED	UNCHANGED
Zm00001eb346960_P002		29	46.69	17128	17527	19155	18900	18443	19903	23568	21417	21490	20011	23419	20996	3	3	3	3	0.204	0.0109	0.6095	0.0953	0.0893056	0.304944	-0.0451596	0.170479	UNCHANGED	UNCHANGED	UNCHANGED	UNCHANGED
Zm00001eb176310_P002		11	40.95	76442	72460	83190	68002	67398	81387	70580	83891	57121	73831	66552	70483	3	3	3	3	0.409	0.4585	0.9774	0.7146	-0.0984155	-0.133414	-0.00495423	-0.0399526	UNCHANGED	UNCHANGED	UNCHANGED	UNCHANGED
Zm00001eb185510_P003		8	51.06	100582	118497	118433	144726	117138	147467	150528	124840	124039	152372	139859	132866	3	3	3	3	0.1031	0.1221	0.4567	0.6645	0.278333	0.24292	0.089936	0.0545229	UNCHANGED	UNCHANGED	UNCHANGED	UNCHANGED
Zm00001eb023420_P001		12	46.89	128573	136768	186700	124291	146094	191727	79678	117141	139846	117941	126352	184268	3	3	3	3	0.9068	0.2024	0.3238	0.7176	0.0317875	-0.425143	0.348187	-0.108743	UNCHANGED	UNCHANGED	UNCHANGED	UNCHANGED
Zm00001eb143000_P001		8	46.63	65610	65426	56495	70196	66817	56542	92303	68662	82099	90391	95646	90742	3	3	3	3	0.7133	0.0685	0.1863	0.0034	0.0456182	0.374211	0.18739	0.515983	UNCHANGED	UNCHANGED	UNCHANGED	UNCHANGED
Zm00001eb355470_P001		6	43.46	5228	6852	6746	5211	8501	8774	5392	4064	4719	4362	4562	4618	3	3	3	3	0.3875	0.0754	0.6189	0.0602	0.256291	-0.409437	-0.0657556	-0.731484	UNCHANGED	UNCHANGED	UNCHANGED	UNCHANGED
Zm00001eb207270_P001		19	65.58	53888	51492	56238	33514	60099	56325	36689	52145	41131	34872	40648	38794	3	3	3	3	0.6677	0.0926	0.347	0.2339	-0.108212	-0.314465	-0.185122	-0.391375	UNCHANGED	UNCHANGED	UNCHANGED	UNCHANGED
Zm00001eb297860_P001		7	41.35	28218	25276	28432	28624	30289	26236	24274	32120	39737	29822	28537	28914	3	3	3	3	0.5277	0.3595	0.5459	0.5976	0.0556739	0.230675	-0.139461	0.0355396	UNCHANGED	UNCHANGED	UNCHANGED	UNCHANGED
Zm00001eb059930_P001		11	41.96	150080	174590	153189	173896	143274	197919	170704	184172	193415	176211	223063	180668	3	3	3	3	0.5194	0.0816	0.5532	0.3765	0.108238	0.198356	0.080966	0.171084	UNCHANGED	UNCHANGED	UNCHANGED	UNCHANGED
Zm00001eb149860_P001		9	55.91	88162	96593	87712	97355	103703	50838	127245	85321	84375	111205	102671	90094	3	3	3	3	0.7059	0.602	0.8865	0.3837	-0.11325	0.124095	0.0337543	0.271099	UNCHANGED	UNCHANGED	UNCHANGED	UNCHANGED
Zm00001eb301640_P001		4	43.14	41562	42904	24889	34419	30095	15777	14177	20115	34211	25452	27113	20470	3	3	3	3	0.2968	0.1762	0.8214	0.7064	-0.445703	-0.67478	0.0924142	-0.136663	UNCHANGED	UNCHANGED	UNCHANGED	UNCHANGED
Zm00001eb193660_P001		29	66.83	123770	116625	118791	117881	113022	125873	100290	104424	109850	126149	118824	181356	3	3	3	3	0.8609	0.013	0.1349	0.3127	-0.00971553	-0.191375	0.438611	0.256952	UNCHANGED	UNCHANGED	UNCHANGED	UNCHANGED
Zm00001eb232520_P001		7	34.3	61371	62550	53760	54418	53053	43827	81118	57274	73924	72368	75877	69207	3	3	3	3	0.1114	0.2024	0.8265	0.0046	-0.231895	0.256927	0.0344882	0.52331	UNCHANGED	UNCHANGED	UNCHANGED	UNCHANGED
Zm00001eb288670_P004		22	53.15	112905	119993	151792	123638	122971	165579	97206	107267	90158	99658	110935	122170	3	3	3	3	0.6459	0.0813	0.1951	0.1632	0.0996089	-0.384784	0.175582	-0.308811	UNCHANGED	UNCHANGED	UNCHANGED	UNCHANGED
Zm00001eb376670_P005		11	84.07	77830	81629	97237	88329	95223	104894	102977	98034	95087	106476	98819	93614	3	3	3	3	0.2381	0.1082	0.8414	0.5973	0.168237	0.206017	0.0136235	0.0514035	UNCHANGED	UNCHANGED	UNCHANGED	UNCHANGED
Zm00001eb364190_P003		9	53.37	40025	41892	34473	39685	34823	30200	40920	30392	38070	39820	42652	38839	3	3	3	3	0.3319	0.5771	0.3003	0.1356	-0.152581	-0.0895888	0.149338	0.21233	UNCHANGED	UNCHANGED	UNCHANGED	UNCHANGED
Zm00001eb131280_P001		12	73.58	57045	69816	72352	62610	68596	80424	67003	71150	62820	70825	78874	71126	3	3	3	3	0.5891	0.9174	0.1372	0.6286	0.0872308	0.0126908	0.135897	0.0613571	UNCHANGED	UNCHANGED	UNCHANGED	UNCHANGED
Zm00001eb281730_P001		22	79.07	64668	62159	75356	61083	73343	56669	63208	55928	61294	52478	53225	46931	3	3	3	3	0.5958	0.1897	0.0347	0.0753	-0.0813643	-0.16422	-0.241361	-0.324217	UNCHANGED	UNCHANGED	UNCHANGED	UNCHANGED
Zm00001eb165400_P001		11	36.02	41327	41156	45631	48537	38047	38173	39646	39309	35192	43755	45125	44954	3	3	3	3	0.7815	0.0854	0.0118	0.4364	-0.0383042	-0.166529	0.229547	0.101322	UNCHANGED	UNCHANGED	UNCHANGED	UNCHANGED
Zm00001eb121370_P001		22	61.78	79313	90808	113466	100650	98746	106694	101765	113230	86358	109569	109284	97188	3	3	3	3	0.5074	0.6653	0.6072	0.5219	0.11016	0.0876596	0.0686588	0.0461589	UNCHANGED	UNCHANGED	UNCHANGED	UNCHANGED
Zm00001eb319770_P001		16	68.75	76280	80447	78922	85231	74445	92286	94260	102303	93508	96912	92072	91978	3	3	3	3	0.3652	0.0041	0.4034	0.1501	0.0965678	0.299766	-0.0460281	0.15717	UNCHANGED	UNCHANGED	UNCHANGED	UNCHANGED
Zm00001eb283870_P006		15	64.29	101121	108115	136820	107371	100553	140649	121283	129464	128241	108967	123990	119330	3	3	3	3	0.9619	0.3831	0.1571	0.9296	0.0104568	0.131146	-0.105399	0.0152899	UNCHANGED	UNCHANGED	UNCHANGED	UNCHANGED
Zm00001eb164750_P001		16	60.45	237250	202527	196330	218030	130643	280961	174204	147262	239630	219540	157118	99675	3	3	3	3	0.9644	0.4548	0.5571	0.4105	-0.0147545	-0.181019	-0.236279	-0.402544	UNCHANGED	UNCHANGED	UNCHANGED	UNCHANGED
Zm00001eb076120_P007		8	71.17	36961	39248	48956	32474	46529	60829	37939	42970	42681	34189	43118	36763	3	3	3	3	0.6148	0.9024	0.3659	0.3748	0.159857	-0.0182817	-0.115638	-0.293776	UNCHANGED	UNCHANGED	UNCHANGED	UNCHANGED
Zm00001eb297260_P001		15	59.42	48952	52628	56377	60740	54526	60332	51614	49302	47771	51915	46366	50556	3	3	3	3	0.1158	0.2702	0.9814	0.0269	0.152745	-0.0872527	0.00144787	-0.238549	UNCHANGED	UNCHANGED	UNCHANGED	UNCHANGED
Zm00001eb289460_P002		5	53.66	52318	44139	57268	17397	45619	42568	46679	27714	27457	18485	34147	16307	3	3	3	3	0.1743	0.0804	0.2659	0.3118	-0.541974	-0.593906	-0.563061	-0.614992	UNCHANGED	UNCHANGED	UNCHANGED	UNCHANGED
Zm00001eb336610_P001		6	33.33	14461	11775	19825	14325	9473	9902	9792	16893	16599	23604	12406	20939	3	3	3	3	0.219	0.7938	0.3285	0.1054	-0.4508	-0.0897268	0.39584	0.756914	UNCHANGED	UNCHANGED	UNCHANGED	UNCHANGED
Zm00001eb036440_P001		7	42.47	22471	19980	15585	14009	23421	18539	16839	21996	16968	15101	15712	12190	3	3	3	3	0.8485	0.7915	0.1017	0.2138	-0.0523281	-0.0566062	-0.37593	-0.380208	UNCHANGED	UNCHANGED	UNCHANGED	UNCHANGED
Zm00001eb258170_P001		17	54.6	31328	29200	36584	31117	33815	32822	27830	24255	25807	33284	30084	29877	3	3	3	3	0.9313	0.0575	0.0277	0.3296	0.00949753	-0.318198	0.259572	-0.0681236	UNCHANGED	UNCHANGED	UNCHANGED	UNCHANGED
Zm00001eb360070_P001		7	68.63	88769	92297	104825	85893	88197	110309	90632	83400	70253	88056	107341	77997	3	3	3	3	0.9594	0.1461	0.4067	0.7677	-0.00754542	-0.226902	0.162416	-0.0569399	UNCHANGED	UNCHANGED	UNCHANGED	UNCHANGED
Zm00001eb196640_P002		6	46.97	68063	107267	66799	54044	68965	78454	71309	89078	60824	42322	57388	58506	3	3	3	3	0.4191	0.6787	0.0978	0.1773	-0.265261	-0.130355	-0.483526	-0.34862	UNCHANGED	UNCHANGED	UNCHANGED	UNCHANGED
Zm00001eb167750_P001		19	59.84	55211	53588	46298	60579	55673	45475	50000	41711	50052	51137	47690	52608	3	3	3	3	0.694	0.3179	0.3614	0.5042	0.0603982	-0.129679	0.0952141	-0.0948634	UNCHANGED	UNCHANGED	UNCHANGED	UNCHANGED
Zm00001eb256020_P004		15	68.31	222793	213901	181787	184841	203559	166038	205879	205733	230853	203828	198421	192886	3	3	3	3	0.2655	0.6221	0.1519	0.2955	-0.157704	0.0548878	-0.110399	0.102193	UNCHANGED	UNCHANGED	UNCHANGED	UNCHANGED
Zm00001eb238930_P001		6	48.26	89105	75617	60827	89867	67964	49877	96207	82198	95050	103884	97606	95972	3	3	3	3	0.696	0.1617	0.1914	0.0644	-0.118885	0.277861	0.121399	0.518145	UNCHANGED	UNCHANGED	UNCHANGED	UNCHANGED
Zm00001eb130080_P002		32	63.21	29145	30893	33195	30652	27999	31338	30432	28148	28173	26264	26960	26070	3	3	3	3	0.5245	0.1967	0.0365	0.0277	-0.051105	-0.10392	-0.129713	-0.182528	UNCHANGED	UNCHANGED	UNCHANGED	UNCHANGED
Zm00001eb317470_P001		7	53.38	70094	70995	54084	74923	67728	61455	93122	57657	78402	104926	82066	93571	3	3	3	3	0.6811	0.3861	0.2337	0.0292	0.064566	0.231737	0.291834	0.459005	UNCHANGED	UNCHANGED	UNCHANGED	UNCHANGED
Zm00001eb002060_P001		13	33.68	23261	19675	18649	40225	24143	25574	24000	21209	25241	20785	19568	20588	3	3	3	3	0.1506	0.183	0.0643	0.1339	0.546407	0.19404	-0.209241	-0.561608	UNCHANGED	UNCHANGED	UNCHANGED	UNCHANGED
Zm00001eb198280_P002		10	50.22	4839	6089	5996	5882	5653	7004	6738	5360	5172	5878	6835	5631	3	3	3	3	0.4056	0.8649	0.5921	0.9126	0.131479	0.029243	0.0869969	-0.0152391	UNCHANGED	UNCHANGED	UNCHANGED	UNCHANGED
Zm00001eb377530_P001		11	60.08	26637	27226	29563	27281	32429	34746	34063	33960	37563	23057	31351	34158	3	3	3	3	0.1973	0.0076	0.184	0.649	0.179147	0.339846	-0.253585	-0.0928861	UNCHANGED	UNCHANGED	UNCHANGED	UNCHANGED
Zm00001eb056930_P001		9	64.71	86535	80809	95263	107598	88133	100737	66107	93184	78482	72165	69552	78947	3	3	3	3	0.1862	0.4041	0.5303	0.0164	0.174969	-0.143322	-0.107736	-0.426027	UNCHANGED	UNCHANGED	UNCHANGED	UNCHANGED
Zm00001eb060730_P001		12	40.84	19874	20706	16784	23435	22513	22140	19359	12384	17946	15480	18061	16910	3	3	3	3	0.0463	0.3537	0.9158	0.0022	0.24728	-0.207208	0.0219515	-0.432536	UNCHANGED	UNCHANGED	UNCHANGED	UNCHANGED
Zm00001eb064120_P001		14	52.66	147596	151966	142895	148302	170652	150045	114592	125125	138416	124883	137404	148681	3	3	3	3	0.3113	0.0438	0.3237	0.1234	0.0840475	-0.226643	0.120131	-0.19056	UNCHANGED	UNCHANGED	UNCHANGED	UNCHANGED
Zm00001eb158190_P002		21	47.67	133826	126509	128878	127221	128354	123153	149540	133384	137617	138628	140124	134569	3	3	3	3	0.2609	0.1199	0.6624	0.0073	-0.0394014	0.111684	-0.0249819	0.126103	UNCHANGED	UNCHANGED	UNCHANGED	UNCHANGED
Zm00001eb103580_P002		16	64.89	33869	37915	39286	43026	38015	48729	45362	46202	41376	43035	44904	43816	3	3	3	3	0.1492	0.0297	0.8155	0.8435	0.224482	0.259297	-0.0129106	0.021905	UNCHANGED	UNCHANGED	UNCHANGED	UNCHANGED
Zm00001eb312060_P001		12	48.49	98292	129466	131941	116302	108296	138827	117224	107846	135491	108508	81186	85907	3	3	3	3	0.9344	0.9841	0.0728	0.0781	0.0148688	0.00345454	-0.387665	-0.39908	UNCHANGED	UNCHANGED	UNCHANGED	UNCHANGED
Zm00001eb128890_P001		21	60.12	64745	64229	77745	63062	64409	59072	80831	72272	70211	67298	78682	71406	3	3	3	3	0.226	0.3706	0.6929	0.0497	-0.148162	0.111396	-0.0388147	0.220743	UNCHANGED	UNCHANGED	UNCHANGED	UNCHANGED
Zm00001eb004030_P001		13	69.62	60103	65958	66351	70222	63555	79835	86315	74826	66809	79074	75279	72499	3	3	3	3	0.2411	0.12	0.9541	0.4352	0.150791	0.244516	-0.00696179	0.0867629	UNCHANGED	UNCHANGED	UNCHANGED	UNCHANGED
Zm00001eb209960_P001		35	66.78	87107	84208	100285	62298	86685	103457	105670	110363	86529	90138	96534	97522	3	3	3	3	0.6473	0.3064	0.4682	0.4336	-0.105543	0.155746	-0.0903559	0.170933	UNCHANGED	UNCHANGED	UNCHANGED	UNCHANGED
Zm00001eb287550_P001		9	54.58	61501	58588	48681	56944	58064	62175	69168	72881	78636	63462	66196	63374	3	3	3	3	0.5403	0.022	0.0338	0.0454	0.0701787	0.38692	-0.193144	0.123597	UNCHANGED	UNCHANGED	UNCHANGED	UNCHANGED
Zm00001eb260390_P001		13	47.36	39821	41305	56306	27378	47005	68016	45086	45308	60350	49753	39592	36577	3	3	3	3	0.9038	0.5759	0.2679	0.6805	0.0512128	0.133384	-0.259573	-0.177402	UNCHANGED	UNCHANGED	UNCHANGED	UNCHANGED
Zm00001eb301500_P001		13	62.82	112642	146302	152231	124778	147905	193432	137126	167431	161611	144827	186208	126911	3	3	3	3	0.4817	0.3006	0.8969	0.9238	0.180932	0.181101	-0.0256756	-0.0255074	UNCHANGED	UNCHANGED	UNCHANGED	UNCHANGED
Zm00001eb176160_P001		21	63.05	114204	102868	101135	83514	100572	110074	103955	152539	115849	103963	116665	101653	3	3	3	3	0.4131	0.3004	0.3381	0.3595	-0.113366	0.226667	-0.208309	0.131724	UNCHANGED	UNCHANGED	UNCHANGED	UNCHANGED
Zm00001eb252870_P003		8	32.12	86461	80784	78446	95444	86132	74697	82074	71432	84121	102280	99417	94371	3	3	3	3	0.6138	0.5902	0.013	0.1081	0.0608376	-0.0481424	0.317224	0.208244	UNCHANGED	UNCHANGED	UNCHANGED	UNCHANGED
Zm00001eb305760_P001		9	49.23	213479	213722	181822	220534	181372	160401	213745	211920	248133	225148	244119	220156	3	3	3	3	0.491	0.2446	0.7261	0.0905	-0.115138	0.145822	0.0330718	0.294031	UNCHANGED	UNCHANGED	UNCHANGED	UNCHANGED
Zm00001eb098510_P001		7	55.36	110404	81398	61717	104662	63096	43684	90577	80222	79233	105421	85964	85422	3	3	3	3	0.573	0.9404	0.3005	0.3188	-0.261838	-0.019983	0.146764	0.38862	UNCHANGED	UNCHANGED	UNCHANGED	UNCHANGED
Zm00001eb172570_P001		2	25.56	127036	109612	88095	134598	86737	72594	110214	106550	126867	124293	106420	157546	3	3	3	3	0.6632	0.6506	0.4113	0.2604	-0.143834	0.0815606	0.176154	0.401549	UNCHANGED	UNCHANGED	UNCHANGED	UNCHANGED
Zm00001eb188910_P002		22	53.9	106698	130264	149929	124527	107682	114219	130030	126811	127686	108085	112025	102239	3	3	3	3	0.3719	0.9529	0.0023	0.2297	-0.159368	-0.00883977	-0.254461	-0.103933	UNCHANGED	UNCHANGED	UNCHANGED	UNCHANGED
Zm00001eb059850_P001		22	69.82	197476	193003	202682	193698	214229	194210	151893	191300	171625	168755	184846	174690	3	3	3	3	0.7035	0.0897	0.7337	0.0403	0.0216655	-0.204365	0.0372713	-0.188759	UNCHANGED	UNCHANGED	UNCHANGED	UNCHANGED
Zm00001eb062450_P001		4	40.85	98462	116834	107974	95155	110930	78862	118395	100748	133333	130162	120521	126444	3	3	3	3	0.2973	0.4187	0.4501	0.0337	-0.182044	0.124785	0.097528	0.404358	UNCHANGED	UNCHANGED	UNCHANGED	UNCHANGED
Zm00001eb332460_P001		5	39.25	32785	31576	46888	49068	44307	48120	47417	53823	53958	58338	53316	45872	3	3	3	3	0.1206	0.0525	0.8628	0.2428	0.346961	0.480308	0.021489	0.154836	UNCHANGED	UNCHANGED	UNCHANGED	UNCHANGED
Zm00001eb315420_P001		23	49.59	42433	39782	57260	38258	48584	49904	49538	44634	41562	40103	48310	37034	3	3	3	3	0.8966	0.8433	0.4489	0.4922	-0.0285	-0.0392151	-0.113713	-0.124428	UNCHANGED	UNCHANGED	UNCHANGED	UNCHANGED
Zm00001eb118030_P001		18	53.46	48603	47841	40423	43880	36141	44240	52503	47072	52106	49976	56894	52969	3	3	3	3	0.321	0.1909	0.3642	0.0232	-0.139405	0.148269	0.0755727	0.363246	UNCHANGED	UNCHANGED	UNCHANGED	UNCHANGED
Zm00001eb059230_P001		26	56.44	151028	172129	181550	148886	156150	165478	155420	151347	141237	143563	153067	153655	3	3	3	3	0.3273	0.1306	0.8936	0.3103	-0.101208	-0.171932	0.00732573	-0.0633982	UNCHANGED	UNCHANGED	UNCHANGED	UNCHANGED
Zm00001eb283870_P005		12	70	68531	77322	86311	86559	78139	85209	83184	74943	78280	82168	81072	89854	3	3	3	3	0.3625	0.8151	0.2027	0.7937	0.10624	0.0261231	0.0983996	0.0182827	UNCHANGED	UNCHANGED	UNCHANGED	UNCHANGED
Zm00001eb360190_P001		4	67.9	119063	133711	111866	117153	131477	161942	140378	139550	161712	134301	168089	149658	3	3	3	3	0.3561	0.0571	0.7897	0.4473	0.171161	0.276397	0.0336041	0.13884	UNCHANGED	UNCHANGED	UNCHANGED	UNCHANGED
Zm00001eb348520_P001		9	65.18	19588	20783	23360	12880	23480	24183	21439	18074	19111	11875	15191	18171	3	3	3	3	0.7947	0.3179	0.0977	0.2796	-0.0740526	-0.120497	-0.373983	-0.420427	UNCHANGED	UNCHANGED	UNCHANGED	UNCHANGED
Zm00001eb368020_P001		4	32.37	26640	30808	21572	28871	22290	20871	28188	18744	41357	19381	15390	13139	3	3	3	3	0.5564	0.6851	0.1191	0.0587	-0.133584	0.160021	-0.881912	-0.588307	UNCHANGED	UNCHANGED	UNCHANGED	UNCHANGED
Zm00001eb202580_P003		27	65.94	71321	73844	83063	70071	71777	79098	64971	66790	63655	61605	62630	68999	3	3	3	3	0.6195	0.0411	0.7843	0.0626	-0.0467845	-0.223917	-0.0162037	-0.193337	UNCHANGED	UNCHANGED	UNCHANGED	UNCHANGED
Zm00001eb033060_P001		13	61.35	39485	40420	38617	39391	38015	43217	30991	44387	36512	40123	34614	39793	3	3	3	3	0.6916	0.603	0.847	0.4393	0.025343	-0.0830787	0.0336404	-0.0747812	UNCHANGED	UNCHANGED	UNCHANGED	UNCHANGED
Zm00001eb016940_P001		4	46.71	42135	56718	50147	71813	51156	81070	47249	47882	69588	70604	48671	66508	3	3	3	3	0.1344	0.5695	0.5198	0.6131	0.453535	0.144699	0.173618	-0.135218	UNCHANGED	UNCHANGED	UNCHANGED	UNCHANGED
Zm00001eb016240_P001		23	66.67	63495	58979	59925	59892	67900	65432	64141	61803	57676	65038	62688	66956	3	3	3	3	0.258	0.8702	0.1777	0.8645	0.0831762	0.00962273	0.0843961	0.0108427	UNCHANGED	UNCHANGED	UNCHANGED	UNCHANGED
Zm00001eb365710_P003		6	37.55	50852	53183	41231	58446	43266	37195	55339	55617	65716	64185	61398	56946	3	3	3	3	0.7861	0.1046	0.652	0.0945	-0.0645671	0.282378	0.0470477	0.393993	UNCHANGED	UNCHANGED	UNCHANGED	UNCHANGED
Zm00001eb361610_P001		6	52.5	41105	45177	41110	43849	45833	57298	38247	46600	40444	40957	43122	41076	3	3	3	3	0.2125	0.8176	0.9869	0.1621	0.206345	-0.0239919	-0.0015707	-0.231908	UNCHANGED	UNCHANGED	UNCHANGED	UNCHANGED
Zm00001eb330650_P001		9	32.94	18816	22049	28786	26821	24649	37642	20732	23460	19466	9661	22353	14632	3	3	3	3	0.2624	0.5622	0.2172	0.0604	0.355474	-0.129786	-0.448642	-0.933903	UNCHANGED	UNCHANGED	UNCHANGED	UNCHANGED
Zm00001eb310830_P001		13	83.7	46586	48968	63030	60739	54197	64182	49096	55324	46294	55646	51937	48546	3	3	3	3	0.311	0.6736	0.6201	0.0987	0.175666	-0.0734367	0.0509314	-0.198171	UNCHANGED	UNCHANGED	UNCHANGED	UNCHANGED
Zm00001eb025690_P001		8	40.95	189336	161683	196039	174195	195943	227843	152506	197220	129928	175620	162854	188691	3	3	3	3	0.4175	0.3725	0.4953	0.2435	0.128406	-0.189699	0.13626	-0.181844	UNCHANGED	UNCHANGED	UNCHANGED	UNCHANGED
Zm00001eb185260_P001		16	45.53	16393	19924	26143	46904	52883	209389	115818	33531	34102	17147	18788	17560	3	3	3	3	0.1975	0.2161	0.1883	0.1844	2.30742	1.55439	-1.7779	-2.53093	UNCHANGED	UNCHANGED	UNCHANGED	UNCHANGED
Zm00001eb101090_P004		24	49.84	37623	34974	51375	51380	44852	42374	41227	41148	35938	42374	42160	37291	3	3	3	3	0.444	0.7434	0.6528	0.1512	0.160975	-0.0674046	0.0422005	-0.186179	UNCHANGED	UNCHANGED	UNCHANGED	UNCHANGED
Zm00001eb348660_P001		14	59	32956	31830	33904	30849	27419	35048	45788	47359	37575	38226	49325	46205	3	3	3	3	0.4771	0.026	0.8327	0.0275	-0.0807809	0.40552	0.0331011	0.519402	UNCHANGED	UNCHANGED	UNCHANGED	UNCHANGED
Zm00001eb143460_P001		22	67.75	51699	57334	52363	48873	64998	44731	74552	74583	68450	63707	68735	68351	3	3	3	3	0.8919	0.0023	0.0978	0.0926	-0.0251968	0.430974	-0.115877	0.340293	UNCHANGED	UNCHANGED	UNCHANGED	UNCHANGED
Zm00001eb116230_P001		8	43.42	161567	190461	140359	146576	178866	170536	208603	191445	205283	192099	209954	245531	3	3	3	3	0.9486	0.0713	0.443	0.0519	0.0104825	0.29793	0.0973432	0.38479	UNCHANGED	UNCHANGED	UNCHANGED	UNCHANGED
Zm00001eb247500_P007		20	62.16	36943	36595	41059	38543	36763	46206	39963	38646	39376	40237	44731	41045	3	3	3	3	0.5151	0.4886	0.1356	0.6646	0.0845432	0.0420532	0.0949586	0.0524686	UNCHANGED	UNCHANGED	UNCHANGED	UNCHANGED
Zm00001eb080890_P001		10	50.14	38376	33286	36939	26677	39504	38609	31024	41066	29981	51765	48759	38773	3	3	3	3	0.7873	0.6016	0.0786	0.1139	-0.0515306	-0.0894481	0.448581	0.410663	UNCHANGED	UNCHANGED	UNCHANGED	UNCHANGED
Zm00001eb138330_P001		11	57.73	70868	66548	74249	76566	67026	82494	56961	63150	43793	59472	61397	56278	3	3	3	3	0.3931	0.0602	0.4959	0.0264	0.0950888	-0.368943	0.112099	-0.351932	UNCHANGED	UNCHANGED	UNCHANGED	UNCHANGED
Zm00001eb085500_P004		18	80.06	90362	88634	104494	84715	98757	122152	112483	108169	102664	108160	98170	115302	3	3	3	3	0.5725	0.0829	0.9266	0.6795	0.108461	0.189645	-0.00753545	0.0736485	UNCHANGED	UNCHANGED	UNCHANGED	UNCHANGED
Zm00001eb019210_P002		17	66.83	78040	68659	53757	62779	56463	65437	52334	86859	61309	42791	46298	38951	3	3	3	3	0.5247	0.9991	0.0841	0.0052	-0.118261	0.000330684	-0.647023	-0.528431	UNCHANGED	UNCHANGED	UNCHANGED	UNCHANGED
Zm00001eb302330_P001		19	49.35	74835	74400	86106	60522	84035	84839	72399	90458	73322	96390	79804	82720	3	3	3	3	0.8337	0.9701	0.3855	0.3576	-0.0369167	0.00513209	0.132587	0.174635	UNCHANGED	UNCHANGED	UNCHANGED	UNCHANGED
Zm00001eb364000_P001		3	52.82	8628	7663	5622	63512	17609	12409	8124	9593	7828	12596	8487	9037	3	3	3	3	0.216	0.3093	0.3369	0.2642	2.09372	0.221316	0.237684	-1.63472	UNCHANGED	UNCHANGED	UNCHANGED	UNCHANGED
Zm00001eb183370_P002		13	60.48	29262	41692	38907	34322	40066	51861	44453	45527	44973	35273	45466	45485	3	3	3	3	0.4408	0.0913	0.4422	0.999	0.200595	0.296774	-0.0964619	-0.000282276	UNCHANGED	UNCHANGED	UNCHANGED	UNCHANGED
Zm00001eb344300_P001		21	47	115838	126124	143254	129369	131469	156411	151230	134791	111734	134111	135574	137796	3	3	3	3	0.4169	0.7797	0.7921	0.7288	0.115239	0.0462141	0.0348543	-0.0341702	UNCHANGED	UNCHANGED	UNCHANGED	UNCHANGED
Zm00001eb294130_P001		11	60.14	165198	160887	174353	169990	162851	179099	176615	176995	156768	167198	166280	165792	3	3	3	3	0.567	0.6918	0.6095	0.4214	0.0327843	0.0283748	-0.0317478	-0.0361574	UNCHANGED	UNCHANGED	UNCHANGED	UNCHANGED
Zm00001eb114130_P001		16	62.18	75749	49726	56793	40591	50118	54301	41328	74507	46360	35466	49483	36398	3	3	3	3	0.2294	0.6319	0.2936	0.2641	-0.329911	-0.168335	-0.418599	-0.257023	UNCHANGED	UNCHANGED	UNCHANGED	UNCHANGED
Zm00001eb378930_P001		26	63.21	20047	22206	23674	26704	26251	31922	23822	24880	22637	29674	32469	30401	3	3	3	3	0.0398	0.2184	0.0026	0.2711	0.364515	0.113823	0.375442	0.12475	UNCHANGED	UNCHANGED	UNCHANGED	UNCHANGED
Zm00001eb268910_P001		25	63.39	34846	38599	41151	29691	29187	35492	52175	54477	49444	39437	43151	40403	3	3	3	3	0.0689	0.0041	0.0038	0.0145	-0.280158	0.445877	-0.343877	0.382158	UNCHANGED	UNCHANGED	UNCHANGED	UNCHANGED
Zm00001eb400220_P001		13	42.42	80039	82285	82246	81303	83610	95718	78510	92729	88812	82467	93637	101281	3	3	3	3	0.3029	0.2968	0.4505	0.4731	0.0917608	0.088547	0.0930917	0.0898779	UNCHANGED	UNCHANGED	UNCHANGED	UNCHANGED
Zm00001eb044840_P001		18	69.5	271528	271907	313361	265251	255232	335052	278590	288543	294974	293885	330334	303725	3	3	3	3	0.989	0.9098	0.1385	0.4276	-0.00212655	0.00891408	0.106171	0.117212	UNCHANGED	UNCHANGED	UNCHANGED	UNCHANGED
Zm00001eb247630_P002		13	31.85	19937	12758	12111	12562	8641	7029	14165	15668	7598	7682	9614	15209	3	3	3	3	0.1391	0.524	0.6498	0.6368	-0.666398	-0.259436	-0.203629	0.203332	UNCHANGED	UNCHANGED	UNCHANGED	UNCHANGED
Zm00001eb185250_P001		16	34.96	17166	16718	19229	17841	17744	19222	26555	23421	20874	23903	20529	23614	3	3	3	3	0.5681	0.0312	0.6593	0.0202	0.0452862	0.41569	-0.0582458	0.312158	UNCHANGED	UNCHANGED	UNCHANGED	UNCHANGED
Zm00001eb301490_P001		10	39.74	158497	113477	147934	92477	169936	198396	103959	163939	174433	169412	154007	112148	3	3	3	3	0.7124	0.7866	0.9393	0.8266	0.134097	0.0750531	-0.0222317	-0.0812753	UNCHANGED	UNCHANGED	UNCHANGED	UNCHANGED
Zm00001eb077220_P001		13	27.97	13846	15027	17794	12387	14579	16897	15120	15849	14575	17540	16925	19057	3	3	3	3	0.6217	0.7754	0.0222	0.0903	-0.0893833	-0.0351608	0.232895	0.287117	UNCHANGED	UNCHANGED	UNCHANGED	UNCHANGED
Zm00001eb327530_P001		21	54.9	61272	66025	81416	65142	68568	91562	82016	83071	79974	81197	77451	82549	3	3	3	3	0.6199	0.12	0.5083	0.5632	0.110141	0.23162	-0.0229289	0.0985502	UNCHANGED	UNCHANGED	UNCHANGED	UNCHANGED
Zm00001eb045530_P001		6	46.06	43804	54362	52404	53642	42961	48640	48588	44710	44937	47542	49554	39771	3	3	3	3	0.7118	0.3026	0.8947	0.5508	-0.0519658	-0.123305	-0.0143553	-0.0856942	UNCHANGED	UNCHANGED	UNCHANGED	UNCHANGED
Zm00001eb200400_P002		28	61.13	59440	63850	55988	52796	49381	60605	60103	76703	72196	58727	60936	53568	3	3	3	3	0.2438	0.1434	0.0925	0.4304	-0.139261	0.221308	-0.270815	0.0897545	UNCHANGED	UNCHANGED	UNCHANGED	UNCHANGED
Zm00001eb205250_P001		7	33.99	14488	14278	13710	21141	14733	17529	16215	14889	16110	14942	16064	13475	3	3	3	3	0.1232	0.0312	0.3503	0.2113	0.330282	0.152557	-0.0860261	-0.263751	UNCHANGED	UNCHANGED	UNCHANGED	UNCHANGED
Zm00001eb179550_P001		4	66.02	31429	37308	52994	26510	35193	37630	29007	34715	35873	44260	42892	31431	3	3	3	3	0.3623	0.3374	0.2398	0.2915	-0.293364	-0.289569	0.251758	0.255553	UNCHANGED	UNCHANGED	UNCHANGED	UNCHANGED
Zm00001eb374100_P001		17	77.97	102990	113456	115378	106341	103656	113534	117842	101863	92286	115360	117249	103774	3	3	3	3	0.5991	0.4748	0.3961	0.4516	-0.0365112	-0.0889138	0.1086	0.0561979	UNCHANGED	UNCHANGED	UNCHANGED	UNCHANGED
Zm00001eb387780_P001		8	74.25	70496	81808	84546	91467	88097	113854	86153	108608	87006	95359	81536	104375	3	3	3	3	0.1085	0.1534	0.9875	0.7184	0.308981	0.250533	-0.00254784	-0.0609958	UNCHANGED	UNCHANGED	UNCHANGED	UNCHANGED
Zm00001eb192900_P001		20	75.59	100260	93261	114585	82539	98141	101541	83465	91271	86269	87942	87011	91014	3	3	3	3	0.3715	0.0784	0.5568	0.4157	-0.126602	-0.23935	0.0271717	-0.0855764	UNCHANGED	UNCHANGED	UNCHANGED	UNCHANGED
Zm00001eb080090_P001		11	36.44	16046	22516	18724	17069	22547	27500	22484	19603	20330	21603	25283	24943	3	3	3	3	0.4082	0.4544	0.0979	0.6525	0.228483	0.123771	0.202611	0.0978993	UNCHANGED	UNCHANGED	UNCHANGED	UNCHANGED
Zm00001eb287770_P002		31	61.69	122712	135222	87647	87100	102569	51053	43702	124521	114896	65097	25175	75479	3	3	3	3	0.1693	0.5152	0.2587	0.3123	-0.521651	-0.287614	-0.772394	-0.538357	UNCHANGED	UNCHANGED	UNCHANGED	UNCHANGED
Zm00001eb308620_P002		12	43.32	36829	33118	35933	36062	32824	38560	33797	41939	28774	40715	37499	38760	3	3	3	3	0.8071	0.9145	0.352	0.171	0.0211846	-0.0187908	0.16255	0.122574	UNCHANGED	UNCHANGED	UNCHANGED	UNCHANGED
Zm00001eb179750_P001		4	23.78	50887	60407	47057	61411	54980	45834	91196	53913	58313	72999	62720	81551	3	3	3	3	0.8405	0.2928	0.7397	0.0605	0.0348628	0.36135	0.0950083	0.421496	UNCHANGED	UNCHANGED	UNCHANGED	UNCHANGED
Zm00001eb306380_P003		2	14.04	97375	103830	100605	58204	90403	67935	61095	61494	81669	87835	76129	81728	3	3	3	3	0.043	0.0099	0.1428	0.3912	-0.478999	-0.563247	0.266456	0.182208	UNCHANGED	UNCHANGED	UNCHANGED	UNCHANGED
Zm00001eb332160_P001		11	48.56	10636	21491	59869	28113	37060	51679	29998	62408	49885	56687	40924	36107	3	3	3	3	0.6407	0.3963	0.8128	0.5766	0.34503	0.6292	-0.0896469	0.194523	UNCHANGED	UNCHANGED	UNCHANGED	UNCHANGED
Zm00001eb419190_P003		10	44.4	83548	79390	71778	72691	66700	87681	111291	108190	86488	77799	112674	95160	3	3	3	3	0.7388	0.0496	0.6228	0.1747	-0.0477622	0.382473	-0.0992278	0.331007	UNCHANGED	UNCHANGED	UNCHANGED	UNCHANGED
Zm00001eb342070_P001		13	61	52015	56788	71823	52207	68611	45959	31895	49029	46760	35804	47058	26989	3	3	3	3	0.6355	0.0929	0.4943	0.1002	-0.115094	-0.500434	-0.21703	-0.602371	UNCHANGED	UNCHANGED	UNCHANGED	UNCHANGED
Zm00001eb108800_P002		8	37.26	82882	78553	78698	67560	105419	88032	69762	67492	90034	55907	61400	55483	3	3	3	3	0.5624	0.5893	0.0704	0.0571	0.120276	-0.0793097	-0.395505	-0.595091	UNCHANGED	UNCHANGED	UNCHANGED	UNCHANGED
Zm00001eb247310_P001		20	50.18	19600	21566	22455	21731	20383	24545	22443	21268	21833	21349	22922	22573	3	3	3	3	0.5335	0.5198	0.5002	0.965	0.0673019	0.0429539	0.0283327	0.00398464	UNCHANGED	UNCHANGED	UNCHANGED	UNCHANGED
Zm00001eb138230_P001		8	52.06	69408	63300	48310	71864	57844	51309	83608	75119	82778	83577	82092	85431	3	3	3	3	1	0.0418	0.3274	0.019	-2.65664e-06	0.415923	0.056209	0.472134	UNCHANGED	UNCHANGED	UNCHANGED	UNCHANGED
Zm00001eb095540_P001		24	57.72	65603	72511	87262	56753	68385	74428	67621	79307	77526	65704	79083	68702	3	3	3	3	0.3548	0.9686	0.5388	0.5196	-0.175474	-0.00591499	-0.072253	0.0973058	UNCHANGED	UNCHANGED	UNCHANGED	UNCHANGED
Zm00001eb234730_P001		14	62.67	69144	58378	60102	63890	61573	55208	62263	73271	80923	53777	74208	68415	3	3	3	3	0.6128	0.2054	0.4577	0.4721	-0.0544741	0.206234	-0.140281	0.120427	UNCHANGED	UNCHANGED	UNCHANGED	UNCHANGED
Zm00001eb037520_P004		18	68.03	56932	78079	70503	75370	53741	63661	51359	92219	59839	64886	52874	49126	3	3	3	3	0.6544	0.9623	0.4125	0.3335	-0.092341	-0.0148011	-0.285578	-0.208038	UNCHANGED	UNCHANGED	UNCHANGED	UNCHANGED
Zm00001eb261270_P002		7	31.14	26435	33420	31191	25937	35907	34215	26090	27966	24027	24248	26011	23856	3	3	3	3	0.6755	0.1402	0.372	0.081	0.0773085	-0.221612	-0.0752258	-0.374146	UNCHANGED	UNCHANGED	UNCHANGED	UNCHANGED
Zm00001eb128330_P001		12	43.54	119379	73739	100977	56631	117684	106694	114185	106264	113486	116119	127651	109475	3	3	3	3	0.8588	0.3808	0.3353	0.285	-0.0656609	0.183288	0.081099	0.330048	UNCHANGED	UNCHANGED	UNCHANGED	UNCHANGED
Zm00001eb076640_P001		7	45.58	5710	6801	6314	15015	5840	6982	6935	6703	7024	7444	9205	8867	3	3	3	3	0.3594	0.1368	0.0419	0.8052	0.564362	0.134402	0.304338	-0.125622	UNCHANGED	UNCHANGED	UNCHANGED	UNCHANGED
Zm00001eb229430_P001		13	49.3	63266	79309	70424	69622	69657	74202	72517	74227	61207	51269	61963	68322	3	3	3	3	0.9754	0.7989	0.2435	0.1103	0.00325425	-0.0346052	-0.195845	-0.233704	UNCHANGED	UNCHANGED	UNCHANGED	UNCHANGED
Zm00001eb343780_P001		8	43.98	17953	18295	18431	19539	16357	19830	21572	21309	20563	18371	22913	21248	3	3	3	3	0.7709	0.0009	0.8341	0.2603	0.0274034	0.214511	-0.0208997	0.166208	UNCHANGED	UNCHANGED	UNCHANGED	UNCHANGED
Zm00001eb015330_P001		2	20.93	14648	6142	10519	5278	13970	11209	6002	12213	12187	7719	6646	9464	3	3	3	3	0.9401	0.9296	0.3801	0.458	-0.0397812	-0.0423651	-0.351478	-0.354062	UNCHANGED	UNCHANGED	UNCHANGED	UNCHANGED
Zm00001eb258770_P001		9	36.75	55923	52316	73686	52711	59302	66998	73499	74513	64450	70500	66874	71126	3	3	3	3	0.9068	0.2377	0.7223	0.086	-0.0232983	0.223861	-0.0271598	0.22	UNCHANGED	UNCHANGED	UNCHANGED	UNCHANGED
Zm00001eb128130_P001		10	51.47	54911	64241	49177	74437	52888	65267	81963	57901	56563	54815	80196	53436	3	3	3	3	0.3491	0.3731	0.8353	0.9036	0.194258	0.222701	-0.0598345	-0.0313915	UNCHANGED	UNCHANGED	UNCHANGED	UNCHANGED
Zm00001eb214360_P001		17	77.98	64590	72284	73246	95814	74613	86955	72029	82396	73509	74387	74363	67824	3	3	3	3	0.0793	0.2341	0.3871	0.1054	0.292697	0.117402	-0.0737626	-0.249057	UNCHANGED	UNCHANGED	UNCHANGED	UNCHANGED
Zm00001eb321990_P001		12	55.77	39169	40124	44405	43002	39258	47410	41958	43688	39019	25792	46713	43225	3	3	3	3	0.5238	0.8858	0.6758	0.5368	0.0680336	0.0112458	-0.107289	-0.164077	UNCHANGED	UNCHANGED	UNCHANGED	UNCHANGED
Zm00001eb277700_P001		9	43.32	18801	20245	18697	21598	16548	20336	22309	22863	24935	24994	30309	25452	3	3	3	3	0.8851	0.0119	0.1319	0.0312	0.0183257	0.279869	0.204005	0.465548	UNCHANGED	UNCHANGED	UNCHANGED	UNCHANGED
Zm00001eb249330_P001		9	53.41	36553	33704	51133	44129	48208	39897	55567	41141	35501	47750	40179	49744	3	3	3	3	0.5736	0.6774	0.7976	0.6561	0.123458	0.123175	0.0584357	0.058152	UNCHANGED	UNCHANGED	UNCHANGED	UNCHANGED
Zm00001eb137380_P002		5	38.6	50924	38715	34144	54302	81541	20698	67227	60179	51293	64599	42348	34929	3	3	3	3	0.5827	0.0547	0.2885	0.8165	0.338731	0.529726	-0.332898	-0.141902	UNCHANGED	UNCHANGED	UNCHANGED	UNCHANGED
Zm00001eb102250_P001		7	53.38	39622	38993	29868	41738	35258	32961	50549	34083	42759	53895	49529	50237	3	3	3	3	0.9104	0.3312	0.1512	0.0079	0.0194832	0.23181	0.270487	0.482813	UNCHANGED	UNCHANGED	UNCHANGED	UNCHANGED
Zm00001eb181160_P001		15	58.33	73457	69756	76295	74040	72848	81440	74218	59302	74689	74130	72890	69430	3	3	3	3	0.4217	0.5236	0.6281	0.2618	0.056832	-0.0762363	0.0559991	-0.0770692	UNCHANGED	UNCHANGED	UNCHANGED	UNCHANGED
Zm00001eb331920_P001		2	33.58	19379	19210	16417	58372	11862	46246	31688	29537	19789	42648	39969	23897	3	3	3	3	0.2161	0.0838	0.2858	0.8368	1.08242	0.558564	0.394818	-0.129033	UNCHANGED	UNCHANGED	UNCHANGED	UNCHANGED
Zm00001eb097180_P001		7	33.56	48037	46512	47646	30504	44244	46619	35389	27441	33637	33912	39501	29216	3	3	3	3	0.2407	0.0034	0.62	0.3448	-0.228492	-0.559757	0.0893207	-0.241944	UNCHANGED	UNCHANGED	UNCHANGED	UNCHANGED
Zm00001eb114320_P002		26	68.61	45683	48106	47686	36010	35493	43388	42041	48125	45668	46927	50458	46167	3	3	3	3	0.029	0.3827	0.3086	0.0292	-0.300272	-0.0586916	0.0797149	0.321295	UNCHANGED	UNCHANGED	UNCHANGED	UNCHANGED
Zm00001eb419510_P001		21	51.51	101308	78825	38368	84489	70397	35818	59925	41216	60511	76821	48160	74520	3	3	3	3	0.7125	0.3856	0.3217	0.8724	-0.196302	-0.434757	0.303506	0.065051	UNCHANGED	UNCHANGED	UNCHANGED	UNCHANGED
Zm00001eb272660_P001		11	67.44	102546	69130	90424	88748	55948	59385	56168	87364	84691	59284	46348	52910	3	3	3	3	0.2469	0.4641	0.0948	0.2418	-0.360976	-0.199664	-0.525589	-0.364277	UNCHANGED	UNCHANGED	UNCHANGED	UNCHANGED
Zm00001eb036610_P004		8	51.91	44507	49176	61676	61142	53568	58064	57555	57826	49471	51995	69255	63700	3	3	3	3	0.3567	0.6151	0.3108	0.5045	0.153274	0.0855563	0.165969	0.0982516	UNCHANGED	UNCHANGED	UNCHANGED	UNCHANGED
Zm00001eb140660_P001		8	65.84	69718	50381	54088	56875	53969	76220	67971	76560	58269	50388	52968	51983	3	3	3	3	0.6637	0.2959	0.0414	0.2066	0.102905	0.219423	-0.38464	-0.268122	UNCHANGED	UNCHANGED	UNCHANGED	UNCHANGED
Zm00001eb330020_P001		3	27.15	35518	51912	49216	69611	46196	77737	38868	43462	64341	64070	49906	59142	3	3	3	3	0.1519	0.7385	0.3765	0.5457	0.502219	0.102139	0.23917	-0.16091	UNCHANGED	UNCHANGED	UNCHANGED	UNCHANGED
Zm00001eb355540_P001		7	58.88	80045	85416	85177	51278	74662	83414	57805	67619	76110	72394	85937	69610	3	3	3	3	0.231	0.0425	0.2948	0.5981	-0.25966	-0.314575	0.177631	0.122715	UNCHANGED	UNCHANGED	UNCHANGED	UNCHANGED
Zm00001eb426610_P001		3	19.26	63555	46613	27084	56273	43585	22901	45013	45081	47245	49339	47371	48190	3	3	3	3	0.7531	0.9979	0.0534	0.4909	-0.161004	0.000924697	0.0773024	0.239231	UNCHANGED	UNCHANGED	UNCHANGED	UNCHANGED
Zm00001eb356130_P001		4	24.66	7252	6866	6666	6484	4698	6322	8418	8081	8102	5652	6729	7356	3	3	3	3	0.1404	0.0033	0.0334	0.3814	-0.24767	0.243307	-0.317895	0.173082	UNCHANGED	UNCHANGED	UNCHANGED	UNCHANGED
Zm00001eb427810_P002		19	60.83	74315	70594	73779	85187	77783	95819	59335	68777	59604	77663	70973	81300	3	3	3	3	0.0673	0.0357	0.0315	0.1868	0.242902	-0.220325	0.292681	-0.170546	UNCHANGED	UNCHANGED	UNCHANGED	UNCHANGED
Zm00001eb373110_P005		22	37.79	62447	71816	73058	88462	88730	92571	89190	81243	86838	82218	79400	87418	3	3	3	3	0.0045	0.0153	0.4557	0.0626	0.379821	0.311424	-0.04694	-0.115337	UNCHANGED	UNCHANGED	UNCHANGED	UNCHANGED
Zm00001eb308000_P004		18	44.05	56286	62212	74868	55166	60123	65436	45391	53235	52040	37696	45372	39416	3	3	3	3	0.5359	0.0766	0.0495	0.0067	-0.0975462	-0.359988	-0.298767	-0.561208	UNCHANGED	UNCHANGED	UNCHANGED	UNCHANGED
Zm00001eb139860_P001		6	57.78	65847	58363	75877	51091	69310	72935	59380	66185	61053	61388	69601	57709	3	3	3	3	0.8032	0.458	0.873	0.8491	-0.0495123	-0.100527	0.0159884	-0.0350261	UNCHANGED	UNCHANGED	UNCHANGED	UNCHANGED
Zm00001eb065160_P001		26	59.93	84328	86956	87895	79265	77876	92719	96954	104856	106400	92325	104566	99946	3	3	3	3	0.5569	0.0063	0.4575	0.0575	-0.0528229	0.249967	-0.054242	0.248548	UNCHANGED	UNCHANGED	UNCHANGED	UNCHANGED
Zm00001eb270900_P001		8	39.27	2330	2340	2521	2864	1668	3264	2397	3504	3017	4269	3614	3568	3	3	3	3	0.698	0.1523	0.0979	0.0832	0.116547	0.310711	0.360503	0.554667	UNCHANGED	UNCHANGED	UNCHANGED	UNCHANGED
Zm00001eb325420_P001		10	55.89	158749	148974	179736	154976	148736	163306	169585	139065	165387	150836	159744	169834	3	3	3	3	0.5334	0.7513	0.8564	0.5541	-0.0618017	-0.0402792	0.0192775	0.0408	UNCHANGED	UNCHANGED	UNCHANGED	UNCHANGED
Zm00001eb180670_P001		39	61.26	90347	77594	54612	57983	73368	63207	93665	71127	82679	70700	86083	92805	3	3	3	3	0.4586	0.537	0.9427	0.0823	-0.193956	0.153102	0.012297	0.359354	UNCHANGED	UNCHANGED	UNCHANGED	UNCHANGED
Zm00001eb233720_P002		17	51.17	58113	69874	51946	75428	52559	89475	102869	89419	57182	67788	67267	53399	3	3	3	3	0.3551	0.1861	0.2294	0.4566	0.273306	0.471404	-0.404651	-0.206553	UNCHANGED	UNCHANGED	UNCHANGED	UNCHANGED
Zm00001eb012550_P001		5	56.83	26022	46773	36067	39984	37056	38232	35201	30620	51596	43739	37704	33072	3	3	3	3	0.7418	0.7606	0.8978	0.9409	0.0825503	0.109149	-0.0361172	-0.0095181	UNCHANGED	UNCHANGED	UNCHANGED	UNCHANGED
Zm00001eb236450_P001		18	50	59758	55505	71452	52180	63568	67198	50669	43075	57719	60664	58415	55506	3	3	3	3	0.8577	0.139	0.1608	0.5899	-0.0294201	-0.301867	0.204959	-0.0674881	UNCHANGED	UNCHANGED	UNCHANGED	UNCHANGED
Zm00001eb000700_P001		6	44.38	73346	59746	65418	76820	62753	70268	61473	52327	49309	53169	51730	58180	3	3	3	3	0.5413	0.0933	0.9982	0.0259	0.0800826	-0.283372	-0.000262424	-0.363717	UNCHANGED	UNCHANGED	UNCHANGED	UNCHANGED
Zm00001eb371140_P001		7	19.9	12174	14171	23162	24227	33999	48908	39982	38687	19514	22221	33807	30390	3	3	3	3	0.0726	0.0944	0.6268	0.4344	1.11371	0.987815	-0.184124	-0.310017	UNCHANGED	UNCHANGED	UNCHANGED	UNCHANGED
Zm00001eb346120_P004		19	63.23	20916	22211	26166	30215	27638	31978	32965	30787	25480	34301	38949	32858	3	3	3	3	0.0276	0.0714	0.1229	0.0716	0.374522	0.364858	0.249897	0.240234	UNCHANGED	UNCHANGED	UNCHANGED	UNCHANGED
Zm00001eb258880_P004		15	56.76	103301	106652	110677	103000	110625	112292	86238	99827	85910	89734	83661	103757	3	3	3	3	0.6472	0.0327	0.8296	0.0695	0.0235952	-0.237435	0.0272068	-0.233824	UNCHANGED	UNCHANGED	UNCHANGED	UNCHANGED
Zm00001eb336900_P001		16	60.15	38580	35075	39055	36192	40993	47953	58145	53179	47621	54063	63195	55520	3	3	3	3	0.3183	0.0094	0.3293	0.0232	0.150909	0.495922	0.120388	0.465402	UNCHANGED	UNCHANGED	UNCHANGED	UNCHANGED
Zm00001eb219320_P003		3	32.74	70315	68028	56124	75685	58094	58525	91636	56325	85145	86701	120953	87780	3	3	3	3	0.9258	0.3331	0.2544	0.0531	-0.0161304	0.261467	0.341851	0.619449	UNCHANGED	UNCHANGED	UNCHANGED	UNCHANGED
Zm00001eb421600_P001		15	38.53	76074	65660	51395	71372	71899	52979	56893	67388	85441	66056	80432	64251	3	3	3	3	0.9179	0.6411	0.974	0.5812	0.023125	0.118908	0.00698088	0.102764	UNCHANGED	UNCHANGED	UNCHANGED	UNCHANGED
Zm00001eb212270_P003		11	61.84	36270	42338	53972	44521	42872	46264	40239	46276	43999	49762	63827	66362	3	3	3	3	0.9491	0.9061	0.0391	0.0425	0.0116758	-0.0226585	0.463393	0.429059	UNCHANGED	UNCHANGED	UNCHANGED	UNCHANGED
Zm00001eb349990_P001		8	28.95	12411	12375	11475	10010	11804	14696	13064	8622	13164	11058	12117	10789	3	3	3	3	0.9555	0.7737	0.8581	0.5832	0.00989132	-0.0572345	-0.0371965	-0.104322	UNCHANGED	UNCHANGED	UNCHANGED	UNCHANGED
Zm00001eb210500_P001		13	71.75	44931	43051	45659	53330	46142	54343	42696	39072	44327	39543	42557	39674	3	3	3	3	0.0672	0.2211	0.4772	0.0181	0.202849	-0.0838476	-0.0502899	-0.336987	UNCHANGED	UNCHANGED	UNCHANGED	UNCHANGED
Zm00001eb299550_P001		20	51.53	78098	78155	82711	70566	82518	79691	83605	68136	81211	87033	88258	87379	3	3	3	3	0.6263	0.7115	0.1091	0.0514	-0.0378531	-0.0367565	0.173218	0.174315	UNCHANGED	UNCHANGED	UNCHANGED	UNCHANGED
Zm00001eb128620_P001		13	64.45	53312	50131	66933	55970	51694	71767	51831	60135	53403	53696	57754	53304	3	3	3	3	0.7248	0.7859	0.9474	0.4787	0.0747015	-0.0430398	-0.00537455	-0.123116	UNCHANGED	UNCHANGED	UNCHANGED	UNCHANGED
Zm00001eb330480_P001		7	34.76	62705	62305	45735	62613	50564	42695	73256	57758	70454	71377	73214	74150	3	3	3	3	0.5713	0.2358	0.2998	0.0231	-0.131486	0.238708	0.118666	0.48886	UNCHANGED	UNCHANGED	UNCHANGED	UNCHANGED
Zm00001eb317710_P001		5	41.78	79671	85516	103388	85289	79171	103939	99979	102466	77605	95979	109624	110636	3	3	3	3	0.9957	0.7376	0.2604	0.1449	-0.000949306	0.0603594	0.175328	0.236637	UNCHANGED	UNCHANGED	UNCHANGED	UNCHANGED
Zm00001eb140320_P001		14	53.19	137639	100095	50285	30598	96458	75340	66664	87921	101542	41593	66233	45282	3	3	3	3	0.4214	0.7164	0.0541	0.4753	-0.508983	-0.169308	-0.742303	-0.402628	UNCHANGED	UNCHANGED	UNCHANGED	UNCHANGED
Zm00001eb282820_P001		19	58.9	26363	27980	32968	33329	28314	35145	34576	32170	27010	32688	37149	31343	3	3	3	3	0.3299	0.512	0.4325	0.6155	0.148666	0.102747	0.109948	0.0640287	UNCHANGED	UNCHANGED	UNCHANGED	UNCHANGED
Zm00001eb356370_P002		6	92.38	8500	7307	14954	10453	11205	8346	4409	14929	16360	14938	14546	11309	3	3	3	3	0.9251	0.7305	0.6887	0.0661	-0.0360117	0.214762	0.192436	0.443209	UNCHANGED	UNCHANGED	UNCHANGED	UNCHANGED
Zm00001eb246080_P004		12	51.92	30266	25572	37263	31880	30615	36240	40962	38149	35837	38862	35132	36830	3	3	3	3	0.6471	0.1209	0.4949	0.1163	0.0847485	0.304117	-0.0527177	0.166651	UNCHANGED	UNCHANGED	UNCHANGED	UNCHANGED
Zm00001eb267470_P001		12	61.32	110384	130313	80437	100834	91427	102338	123987	125270	110237	101491	114973	134164	3	3	3	3	0.5845	0.4496	0.7948	0.1374	-0.124423	0.162791	-0.0360265	0.251187	UNCHANGED	UNCHANGED	UNCHANGED	UNCHANGED
Zm00001eb432360_P001		4	34.88	16930	22072	22564	19687	21445	21300	20815	20897	24232	20075	20328	19012	3	3	3	3	0.8858	0.5298	0.1428	0.2202	0.0201582	0.0991304	-0.150435	-0.071463	UNCHANGED	UNCHANGED	UNCHANGED	UNCHANGED
Zm00001eb010400_P001		10	32	96431	94264	106489	98529	92886	99205	112911	99211	98092	97561	95200	100219	3	3	3	3	0.635	0.514	0.3129	0.7663	-0.0322224	0.0619057	-0.0824583	0.0116698	UNCHANGED	UNCHANGED	UNCHANGED	UNCHANGED
Zm00001eb393200_P002		7	53.28	129805	98145	80406	99000	87183	77715	114495	92861	89744	79666	68109	92415	3	3	3	3	0.3988	0.8304	0.1446	0.445	-0.224613	-0.0536507	-0.306768	-0.135805	UNCHANGED	UNCHANGED	UNCHANGED	UNCHANGED
Zm00001eb222320_P001		17	46.64	31775	28126	35136	27190	29461	28355	34949	41091	39816	47487	33730	33236	3	3	3	3	0.1912	0.0655	0.9304	0.1059	-0.160925	0.285767	-0.0175691	0.429123	UNCHANGED	UNCHANGED	UNCHANGED	UNCHANGED
Zm00001eb146220_P003		21	57.97	90295	101949	112376	101721	108442	127661	79622	78094	74855	78641	87011	87363	3	3	3	3	0.3328	0.0212	0.0986	0.0269	0.149261	-0.389339	0.121555	-0.417046	UNCHANGED	UNCHANGED	UNCHANGED	UNCHANGED
Zm00001eb375040_P001		8	16.4	59232	60065	52693	53811	47499	41353	63969	42372	42176	61777	51670	53152	3	3	3	3	0.0847	0.3613	0.4874	0.1705	-0.26971	-0.211693	0.165753	0.223769	UNCHANGED	UNCHANGED	UNCHANGED	UNCHANGED
Zm00001eb399590_P001		9	53.94	114629	98804	69858	73130	84953	75545	57945	66418	58620	55681	86245	73449	3	3	3	3	0.2903	0.0669	0.3088	0.5594	-0.27807	-0.630576	0.235143	-0.117362	UNCHANGED	UNCHANGED	UNCHANGED	UNCHANGED
Zm00001eb073240_P003		21	54.49	21682	21345	22998	22132	25203	25551	21977	19430	19457	19622	17424	18149	3	3	3	3	0.1289	0.1551	0.1502	0.0096	0.142615	-0.117434	-0.141051	-0.4011	UNCHANGED	UNCHANGED	UNCHANGED	UNCHANGED
Zm00001eb282680_P001		6	39.15	3694	4156	4234	5081	3811	5521	4036	4086	4406	4797	5286	4316	3	3	3	3	0.2237	0.5095	0.1087	0.9939	0.254324	0.0520806	0.200821	-0.00142261	UNCHANGED	UNCHANGED	UNCHANGED	UNCHANGED
Zm00001eb083310_P001		4	45.59	138230	134844	101420	170196	126615	101327	120586	92301	123379	161186	103549	129727	3	3	3	3	0.7521	0.4539	0.3738	0.9648	0.0883235	-0.155345	0.230289	-0.0133798	UNCHANGED	UNCHANGED	UNCHANGED	UNCHANGED
Zm00001eb334960_P001		15	41.87	26573	32016	44822	28546	40640	39922	33076	27845	29179	34561	38115	34446	3	3	3	3	0.7903	0.4749	0.0455	0.8796	0.0773631	-0.198786	0.249665	-0.0264843	UNCHANGED	UNCHANGED	UNCHANGED	UNCHANGED
Zm00001eb006770_P001		12	43.08	64862	65399	83994	72579	49557	78389	51077	59065	33202	46639	48352	38006	3	3	3	3	0.694	0.0754	0.6987	0.0741	-0.0955511	-0.579851	-0.108098	-0.592398	UNCHANGED	UNCHANGED	UNCHANGED	UNCHANGED
Zm00001eb400750_P001		14	62.55	53113	56666	56191	53826	60100	52217	49407	57878	59929	39045	52103	47115	3	3	3	3	0.9836	0.909	0.1249	0.1079	0.00150882	0.0107768	-0.27428	-0.265012	UNCHANGED	UNCHANGED	UNCHANGED	UNCHANGED
Zm00001eb032340_P001		5	83.33	30259	57010	44541	49023	51205	53924	43497	35460	44286	57337	40258	42900	3	3	3	3	0.3969	0.746	0.3929	0.4539	0.2259	-0.0969502	0.189009	-0.133841	UNCHANGED	UNCHANGED	UNCHANGED	UNCHANGED
Zm00001eb354230_P001		13	62.33	50342	53169	51755	54439	48543	52119	44430	64142	51287	54128	58037	56275	3	3	3	3	0.9783	0.806	0.6525	0.0964	-0.00153085	0.0420579	0.0754289	0.119018	UNCHANGED	UNCHANGED	UNCHANGED	UNCHANGED
Zm00001eb336870_P001		21	49.04	89843	67316	99725	69906	52976	63786	92406	82584	85828	75043	60990	69406	3	3	3	3	0.0959	0.9022	0.021	0.3847	-0.460648	0.0219208	-0.344331	0.138238	UNCHANGED	UNCHANGED	UNCHANGED	UNCHANGED
Zm00001eb127120_P001		4	7.31	6801	6588	5769	7343	6126	6643	5534	4972	5287	7159	6720	6387	3	3	3	3	0.5376	0.0339	0.0057	0.9081	0.0701536	-0.278581	0.359738	0.011004	UNCHANGED	UNCHANGED	UNCHANGED	UNCHANGED
Zm00001eb127670_P001		9	70.47	11842	16348	15802	12017	13137	15727	15907	14295	11309	15517	18476	15965	3	3	3	3	0.5944	0.6942	0.1595	0.1024	-0.105823	-0.0837797	0.26726	0.289303	UNCHANGED	UNCHANGED	UNCHANGED	UNCHANGED
Zm00001eb237050_P001		13	63.86	88791	100335	92540	97425	74917	95932	84915	97802	82934	92620	83636	92179	3	3	3	3	0.6076	0.4072	0.8743	0.9948	-0.0702784	-0.0844462	0.0150388	0.000870925	UNCHANGED	UNCHANGED	UNCHANGED	UNCHANGED
Zm00001eb253890_P002		17	64.34	65963	69368	82428	80258	80770	88494	100082	83204	95569	94281	87868	77114	3	3	3	3	0.1358	0.0458	0.4103	0.5977	0.196435	0.356783	-0.105093	0.0552549	UNCHANGED	UNCHANGED	UNCHANGED	UNCHANGED
Zm00001eb164780_P002		13	45.63	20614	19626	14791	21680	17637	12746	19010	20681	20556	22046	19862	20833	3	3	3	3	0.769	0.4068	0.373	0.2517	-0.0800008	0.130663	0.0585149	0.269179	UNCHANGED	UNCHANGED	UNCHANGED	UNCHANGED
Zm00001eb183420_P002		8	51.85	45724	37264	24644	34655	30833	18799	43103	29019	48392	34860	32243	37007	3	3	3	3	0.3731	0.637	0.4096	0.2546	-0.352721	0.163112	-0.211105	0.304727	UNCHANGED	UNCHANGED	UNCHANGED	UNCHANGED
Zm00001eb178280_P002		14	24.03	25719	35383	24024	21417	23838	17930	37818	127616	36776	16107	16843	18138	3	3	3	3	0.1364	0.2674	0.1697	0.0904	-0.429982	1.2482	-1.9848	-0.306623	UNCHANGED	UNCHANGED	UNCHANGED	UNCHANGED
Zm00001eb170970_P001		8	41.7	54474	52238	59800	56856	55824	58976	45522	48763	51560	51283	42938	40846	3	3	3	3	0.5189	0.0724	0.3788	0.0213	0.043894	-0.191196	-0.110757	-0.345847	UNCHANGED	UNCHANGED	UNCHANGED	UNCHANGED
Zm00001eb249940_P001		5	25.45	105724	106872	104723	101045	109244	91493	73465	75518	91591	95493	85412	88322	3	3	3	3	0.3729	0.0114	0.2137	0.1417	-0.0724238	-0.399453	0.162348	-0.164681	UNCHANGED	UNCHANGED	UNCHANGED	UNCHANGED
Zm00001eb353080_P002		7	53.33	46299	48157	54520	48456	45532	52986	51754	46185	39179	55812	56801	53265	3	3	3	3	0.8497	0.4206	0.0646	0.0592	-0.0195159	-0.11967	0.274715	0.174561	UNCHANGED	UNCHANGED	UNCHANGED	UNCHANGED
Zm00001eb195060_P001		5	71.9	38531	44584	51719	57618	46284	49225	46446	55829	44080	59740	57886	59473	3	3	3	3	0.2982	0.5038	0.0478	0.0812	0.183554	0.118291	0.275078	0.209815	UNCHANGED	UNCHANGED	UNCHANGED	UNCHANGED
Zm00001eb111430_P001		6	29.75	5506	7166	8174	7090	5711	6857	6491	4140	4512	5470	6345	6064	3	3	3	3	0.6781	0.1492	0.3041	0.2997	-0.0847103	-0.461115	0.239547	-0.136858	UNCHANGED	UNCHANGED	UNCHANGED	UNCHANGED
Zm00001eb044380_P001		14	56.71	12909	14471	18238	14963	13520	15736	15477	15343	14721	16214	17404	14958	3	3	3	3	0.7986	0.988	0.2454	0.2048	-0.044918	-0.00243334	0.0930676	0.135552	UNCHANGED	UNCHANGED	UNCHANGED	UNCHANGED
Zm00001eb140940_P001		12	36.68	61439	65346	61231	58898	63188	71095	63828	80045	70883	64545	70507	61368	3	3	3	3	0.6752	0.1419	0.3213	0.8208	0.0390874	0.191845	-0.128763	0.0239939	UNCHANGED	UNCHANGED	UNCHANGED	UNCHANGED
Zm00001eb279190_P001		13	49.54	18785	19568	18568	20181	14861	20440	23240	24481	23622	23519	23935	24621	3	3	3	3	0.8075	0.0005	0.643	0.0401	-0.0369433	0.325836	0.0147347	0.377514	UNCHANGED	UNCHANGED	UNCHANGED	UNCHANGED
Zm00001eb385280_P003		2	24.43	14729	14624	16906	16989	15010	20164	18645	14503	15369	23016	19821	20504	3	3	3	3	0.3053	0.6344	0.0361	0.1056	0.173283	0.0687322	0.384654	0.280103	UNCHANGED	UNCHANGED	UNCHANGED	UNCHANGED
Zm00001eb049470_P001		11	29.39	20246	17780	16349	20679	19133	17766	16308	12437	13406	18659	18141	19541	3	3	3	3	0.4924	0.0665	0.0185	0.682	0.0826044	-0.367351	0.418611	-0.0313444	UNCHANGED	UNCHANGED	UNCHANGED	UNCHANGED
Zm00001eb016250_P001		3	5.32	4427	4080	4304	7045	4257	4954	2344	3157	3262	4926	4439	3730	3	3	3	3	0.2451	0.0118	0.0331	0.3098	0.343596	-0.547752	0.57943	-0.311918	UNCHANGED	UNCHANGED	UNCHANGED	UNCHANGED
Zm00001eb204600_P001		46	57.81	34690	22270	14137	58341	31427	22745	41329	34496	50670	83777	50408	57754	3	3	3	3	0.3234	0.0719	0.1222	0.1469	0.662241	0.831207	0.601576	0.770542	UNCHANGED	UNCHANGED	UNCHANGED	UNCHANGED
Zm00001eb076200_P001		10	46.51	27164	18391	12783	9539	28458	45856	16398	20581	14680	26758	24095	15305	3	3	3	3	0.4932	0.6494	0.2807	0.6216	0.523435	-0.175399	0.356894	-0.34194	UNCHANGED	UNCHANGED	UNCHANGED	UNCHANGED
Zm00001eb401380_P001		11	50.97	16746	17820	14647	11633	11213	12763	12806	11466	12771	16796	17804	16553	3	3	3	3	0.0121	0.017	0.0013	0.001	-0.466783	-0.40981	0.465596	0.522569	UNCHANGED	UNCHANGED	UNCHANGED	UNCHANGED
Zm00001eb086870_P001		8	24.01	75955	72562	70724	64805	63069	70156	77667	74757	66719	61475	69145	68157	3	3	3	3	0.0545	0.9932	0.1702	0.942	-0.146803	-0.000647218	-0.140724	0.00543184	UNCHANGED	UNCHANGED	UNCHANGED	UNCHANGED
Zm00001eb043470_P001		27	55.6	94746	103588	110811	75152	101309	111545	83330	80854	84322	86265	97546	95592	3	3	3	3	0.5822	0.0132	0.047	0.8135	-0.102184	-0.315004	0.169068	-0.0437519	UNCHANGED	UNCHANGED	UNCHANGED	UNCHANGED
Zm00001eb411430_P001		7	21.76	199429	162366	180764	165557	146928	176031	148025	120982	161685	162409	131072	87471	3	3	3	3	0.258	0.0808	0.5404	0.1992	-0.151372	-0.333122	-0.177049	-0.358799	UNCHANGED	UNCHANGED	UNCHANGED	UNCHANGED
Zm00001eb411760_P001		4	27.8	9132	9280	10073	6770	9485	7673	7560	6753	7131	8280	7476	6338	3	3	3	3	0.1485	0.0033	0.7404	0.5653	-0.251463	-0.409626	0.0430722	-0.115091	UNCHANGED	UNCHANGED	UNCHANGED	UNCHANGED
Zm00001eb116280_P001		20	36.5	22953	22404	24159	19263	18417	20584	22794	21368	22225	20203	22078	19218	3	3	3	3	0.0101	0.1912	0.1564	0.3623	-0.254738	-0.0664134	-0.11038	0.0779452	UNCHANGED	UNCHANGED	UNCHANGED	UNCHANGED
Zm00001eb387730_P001		6	36.46	37276	34107	34303	34643	26259	34290	40694	29368	39538	35932	29691	41692	3	3	3	3	0.2975	0.7449	0.8862	0.4119	-0.150896	0.0524632	-0.0303959	0.172964	UNCHANGED	UNCHANGED	UNCHANGED	UNCHANGED
Zm00001eb390480_P001		6	46.83	22094	38364	42888	26852	21226	36983	35039	27598	20564	37315	31663	41712	3	3	3	3	0.4792	0.4253	0.1463	0.1921	-0.280902	-0.31282	0.411859	0.379941	UNCHANGED	UNCHANGED	UNCHANGED	UNCHANGED
Zm00001eb373960_P001		9	58.54	51556	48586	57427	40132	45777	57561	40948	37653	35858	39924	42028	35362	3	3	3	3	0.46	0.0087	0.7195	0.188	-0.135221	-0.461149	0.0355357	-0.290393	UNCHANGED	UNCHANGED	UNCHANGED	UNCHANGED
Zm00001eb039310_P001		15	36.72	90540	92078	102499	90143	89634	118895	98595	88393	77964	101932	95997	96156	3	3	3	3	0.6856	0.3938	0.1962	0.8843	0.0670083	-0.105823	0.150504	-0.0223275	UNCHANGED	UNCHANGED	UNCHANGED	UNCHANGED
Zm00001eb238670_P001		45	58.44	103528	74405	63859	105274	61573	49495	89089	75824	111264	134234	84643	107111	3	3	3	3	0.7027	0.5067	0.4007	0.175	-0.160455	0.191824	0.239227	0.591506	UNCHANGED	UNCHANGED	UNCHANGED	UNCHANGED
Zm00001eb252660_P001		11	50.77	17411	18362	18403	23133	19427	17390	19179	17105	19648	28984	28223	25019	3	3	3	3	0.3238	0.5269	0.0037	0.0232	0.146097	0.046032	0.555925	0.455861	UNCHANGED	UNCHANGED	UNCHANGED	UNCHANGED
Zm00001eb294790_P001		17	42.48	39966	46996	51501	41524	48354	55741	50173	51347	53920	54812	52979	46924	3	3	3	3	0.6761	0.1846	0.931	0.5578	0.0726925	0.166859	-0.00675834	0.0874082	UNCHANGED	UNCHANGED	UNCHANGED	UNCHANGED
Zm00001eb156150_P001		6	29.31	29448	22897	25847	30854	29860	24303	33412	38323	27589	22242	46001	26679	3	3	3	3	0.4594	0.1247	0.8621	0.6854	0.120744	0.345131	-0.0654095	0.158977	UNCHANGED	UNCHANGED	UNCHANGED	UNCHANGED
Zm00001eb100180_P001		13	42.63	19713	21312	22345	52416	23964	20329	28385	25852	30971	25819	27611	24767	3	3	3	3	0.336	0.0119	0.2401	0.5771	0.609838	0.427176	-0.123862	-0.306524	UNCHANGED	UNCHANGED	UNCHANGED	UNCHANGED
Zm00001eb127630_P001		13	41.63	17313	20371	17755	19665	15481	23168	27571	28223	18129	24840	29655	23212	3	3	3	3	0.7121	0.144	0.7561	0.0933	0.0729455	0.41512	0.0720245	0.414199	UNCHANGED	UNCHANGED	UNCHANGED	UNCHANGED
Zm00001eb399990_P002		10	33.9	111791	131887	131511	178329	135229	158166	145381	139896	114501	163230	161955	132324	3	3	3	3	0.0847	0.5188	0.2376	0.7823	0.330322	0.0915795	0.194603	-0.0441402	UNCHANGED	UNCHANGED	UNCHANGED	UNCHANGED
Zm00001eb195000_P002		22	37.31	48913	43803	55572	36097	43651	39460	53770	59694	50601	42699	44057	41565	3	3	3	3	0.0748	0.2909	0.0125	0.2572	-0.31491	0.145871	-0.354518	0.106264	UNCHANGED	UNCHANGED	UNCHANGED	UNCHANGED
Zm00001eb061450_P001		8	35.1	30886	30552	30436	36328	29058	35398	29963	30697	28780	30990	33247	30516	3	3	3	3	0.2641	0.2306	0.1546	0.4553	0.133543	-0.0387375	0.083245	-0.0890351	UNCHANGED	UNCHANGED	UNCHANGED	UNCHANGED
Zm00001eb406880_P001		26	43.47	57753	58342	67542	56029	59877	57275	57091	64194	61371	54772	57327	61512	3	3	3	3	0.3589	0.9353	0.3497	0.9527	-0.0845789	-0.00772499	-0.0732817	0.00357217	UNCHANGED	UNCHANGED	UNCHANGED	UNCHANGED
Zm00001eb131900_P002		22	58.71	95401	96158	90782	82395	86860	84833	108975	84164	86507	98993	110340	99386	3	3	3	3	0.0113	0.9169	0.3297	0.0098	-0.152116	-0.0138403	0.142692	0.280968	UNCHANGED	UNCHANGED	UNCHANGED	UNCHANGED
Zm00001eb112590_P002		21	49.4	18569	18146	25951	17062	18064	22074	16940	15174	15835	12640	17046	13433	3	3	3	3	0.5715	0.1307	0.3292	0.0834	-0.131692	-0.38619	-0.153181	-0.407679	UNCHANGED	UNCHANGED	UNCHANGED	UNCHANGED
Zm00001eb116270_P001		20	48.99	29663	26625	19288	27472	26863	20631	30537	22211	23003	24290	24020	28563	3	3	3	3	0.9597	0.9892	0.9077	0.8211	-0.0116875	0.00334032	0.0212359	0.0362636	UNCHANGED	UNCHANGED	UNCHANGED	UNCHANGED
Zm00001eb382240_P001		12	48.14	44721	48137	68277	56678	66296	48874	42815	44005	48775	53263	63212	54054	3	3	3	3	0.7091	0.3238	0.0339	0.9448	0.0928574	-0.248962	0.330709	-0.0111103	UNCHANGED	UNCHANGED	UNCHANGED	UNCHANGED
Zm00001eb156610_P002		64	48.91	43270	27182	28195	45259	32598	25538	39662	25820	29568	68273	36923	45516	3	3	3	3	0.8485	0.8656	0.1438	0.2245	0.0678346	-0.0535778	0.665028	0.543615	UNCHANGED	UNCHANGED	UNCHANGED	UNCHANGED
Zm00001eb225760_P003		12	27.4	48886	52084	59504	27554	56427	71378	64767	88290	52923	64196	71280	64656	3	3	3	3	0.9038	0.235	0.8636	0.317	-0.0467276	0.36016	-0.0415453	0.365342	UNCHANGED	UNCHANGED	UNCHANGED	UNCHANGED
Zm00001eb159730_P002		11	50	58426	50211	53173	43605	51635	64586	38396	42117	40247	34091	38346	38364	3	3	3	3	0.9246	0.0065	0.1359	0.0598	-0.0177969	-0.422159	-0.124177	-0.528539	UNCHANGED	UNCHANGED	UNCHANGED	UNCHANGED
Zm00001eb188960_P001		10	24.65	7396	8064	8622	9915	9076	9581	9370	9079	10429	11147	11336	8797	3	3	3	3	0.0254	0.042	0.4305	0.3493	0.246684	0.262052	0.115269	0.130637	UNCHANGED	UNCHANGED	UNCHANGED	UNCHANGED
Zm00001eb008490_P003		19	58.64	34790	37285	42220	38885	38627	52738	41912	57755	37966	40928	45030	43151	3	3	3	3	0.3599	0.2929	0.6686	0.9407	0.18852	0.268062	-0.0922468	-0.0127049	UNCHANGED	UNCHANGED	UNCHANGED	UNCHANGED
Zm00001eb165590_P001		14	37.47	77431	75308	81178	84743	76470	80066	85105	97138	95198	92893	99894	104753	3	3	3	3	0.4518	0.0242	0.2573	0.0111	0.0447015	0.246177	0.100908	0.302383	UNCHANGED	UNCHANGED	UNCHANGED	UNCHANGED
Zm00001eb396730_P002		5	40.63	44635	33573	18619	18619	24860	12883	22235	17252	29607	23453	17802	24707	3	3	3	3	0.1792	0.3303	0.8146	0.4745	-0.780707	-0.486858	-0.0669318	0.226917	UNCHANGED	UNCHANGED	UNCHANGED	UNCHANGED
Zm00001eb267580_P001		10	75.3	57818	61821	62853	53718	68580	79671	55665	59432	51822	65191	69846	63514	3	3	3	3	0.4451	0.1248	0.0221	0.8902	0.146306	-0.128688	0.25036	-0.024634	UNCHANGED	UNCHANGED	UNCHANGED	UNCHANGED
Zm00001eb105550_P001		6	57.64	64646	69002	81403	109968	71428	111253	77740	83051	78348	90642	98698	99797	3	3	3	3	0.1383	0.2038	0.0075	0.9345	0.444496	0.153179	0.273898	-0.0174199	UNCHANGED	UNCHANGED	UNCHANGED	UNCHANGED
Zm00001eb227660_P001		4	46.43	23616	23678	16236	23969	19462	15998	17603	17072	19842	23674	22790	22732	3	3	3	3	0.7067	0.3142	0.0056	0.2344	-0.0962457	-0.220714	0.343989	0.219521	UNCHANGED	UNCHANGED	UNCHANGED	UNCHANGED
Zm00001eb184850_P001		16	56.38	9300	10391	10438	9623	8476	10353	13771	10287	9759	15382	13688	12341	3	3	3	3	0.4452	0.4018	0.1746	0.014	-0.0826334	0.166659	0.292274	0.541567	UNCHANGED	UNCHANGED	UNCHANGED	UNCHANGED
Zm00001eb136880_P001		16	49.05	83634	80667	85272	80654	71047	70173	85973	79701	87997	89615	88217	88092	3	3	3	3	0.0632	0.6554	0.1837	0.0124	-0.169722	0.0234939	0.0680562	0.261272	UNCHANGED	UNCHANGED	UNCHANGED	UNCHANGED
Zm00001eb158850_P001		6	46.11	79774	65043	40633	47152	67856	39167	17678	25989	54084	63345	40677	47991	3	3	3	3	0.5053	0.1391	0.233	0.9502	-0.266455	-0.923834	0.637014	-0.0203658	UNCHANGED	UNCHANGED	UNCHANGED	UNCHANGED
Zm00001eb122780_P001		5	50	81519	92863	92382	75946	81798	96305	82814	78191	83156	75444	80748	82616	3	3	3	3	0.5824	0.1353	0.5418	0.4731	-0.0704627	-0.127731	-0.0319855	-0.0892537	UNCHANGED	UNCHANGED	UNCHANGED	UNCHANGED
Zm00001eb314220_P001		5	19.13	104461	128882	154988	143387	116636	141819	125335	105154	127895	131856	136782	128947	3	3	3	3	0.8038	0.5726	0.1584	0.8819	0.0493451	-0.115778	0.149757	-0.0153662	UNCHANGED	UNCHANGED	UNCHANGED	UNCHANGED
Zm00001eb065790_P001		8	48.19	63155	62448	65529	64555	66900	66248	54738	53785	69905	66771	61015	62751	3	3	3	3	0.1332	0.4694	0.5032	0.2645	0.0487727	-0.0992246	0.094729	-0.0532684	UNCHANGED	UNCHANGED	UNCHANGED	UNCHANGED
Zm00001eb053790_P001		10	75.83	43357	46409	50784	46289	49165	55923	49164	57886	49766	44927	59236	51820	3	3	3	3	0.3701	0.2007	0.9584	0.7751	0.107071	0.157989	-0.0076836	0.0432339	UNCHANGED	UNCHANGED	UNCHANGED	UNCHANGED
Zm00001eb424940_P002		9	38.61	31502	26193	38951	30309	29069	34406	38944	36384	34192	37463	34880	35542	3	3	3	3	0.8248	0.338	0.7469	0.0583	-0.0433698	0.180427	-0.0217078	0.202089	UNCHANGED	UNCHANGED	UNCHANGED	UNCHANGED
Zm00001eb094220_P001		22	33.97	24480	25511	30808	18603	21781	20856	17305	18941	17888	17138	18697	17209	3	3	3	3	0.0401	0.0116	0.63	0.0634	-0.39984	-0.577789	-0.0293731	-0.207323	UNCHANGED	UNCHANGED	UNCHANGED	UNCHANGED
Zm00001eb272290_P001		23	47.51	55240	55517	34950	56860	48811	38418	49430	54084	46581	64153	51060	55522	3	3	3	3	0.9533	0.8479	0.1947	0.2482	-0.0161071	0.0428103	0.185882	0.244799	UNCHANGED	UNCHANGED	UNCHANGED	UNCHANGED
Zm00001eb362830_P003		10	51.67	31427	28660	35622	24155	31285	24982	33677	28861	38291	33305	32037	37427	3	3	3	3	0.1676	0.6413	0.8484	0.0551	-0.251063	0.0751839	0.0274851	0.353732	UNCHANGED	UNCHANGED	UNCHANGED	UNCHANGED
Zm00001eb282560_P001		3	59.09	19876	16815	17347	17110	16676	14460	18508	17600	19714	18118	15962	17776	3	3	3	3	0.1976	0.6252	0.2186	0.3191	-0.163599	0.0468599	-0.106335	0.104125	UNCHANGED	UNCHANGED	UNCHANGED	UNCHANGED
Zm00001eb245740_P001		7	46.12	38386	35153	23248	34521	30454	18798	34069	22937	37303	32786	29305	33256	3	3	3	3	0.5461	0.9025	0.9427	0.4729	-0.208329	-0.0374278	0.0157967	0.186698	UNCHANGED	UNCHANGED	UNCHANGED	UNCHANGED
Zm00001eb302810_P001		22	36.94	30298	28888	31941	29393	24255	27154	39612	33715	38270	37261	41250	36070	3	3	3	3	0.1174	0.0266	0.6967	0.0065	-0.173485	0.292348	0.0380833	0.503917	UNCHANGED	UNCHANGED	UNCHANGED	UNCHANGED
Zm00001eb027140_P001		6	46.76	4344	4006	4241	2824	4252	2250	3476	3443	2847	4088	2733	2989	3	3	3	3	0.1457	0.0144	0.9764	0.8354	-0.433019	-0.366629	0.00643689	0.0728264	UNCHANGED	UNCHANGED	UNCHANGED	UNCHANGED
Zm00001eb037000_P001		14	42.2	37291	38537	39164	41260	36160	42563	46100	48585	39541	46970	41904	46036	3	3	3	3	0.4585	0.0804	0.9451	0.1172	0.0612865	0.223122	0.00734218	0.169178	UNCHANGED	UNCHANGED	UNCHANGED	UNCHANGED
Zm00001eb183760_P001		10	39.95	45099	40525	51640	48503	46439	53868	34001	44285	38459	38405	46484	40965	3	3	3	3	0.3809	0.1942	0.4706	0.0783	0.116527	-0.233582	0.108384	-0.241725	UNCHANGED	UNCHANGED	UNCHANGED	UNCHANGED
Zm00001eb421460_P001		7	39.19	39262	41150	43135	51190	48190	50126	50010	53499	56344	57570	55134	52524	3	3	3	3	0.0037	0.0049	0.4867	0.0369	0.275138	0.371684	0.0477098	0.144255	UNCHANGED	UNCHANGED	UNCHANGED	UNCHANGED
Zm00001eb201770_P001		13	44.42	42757	38513	47610	45402	41696	62113	45290	48868	40691	55961	47016	56074	3	3	3	3	0.3758	0.6038	0.1024	0.662	0.211319	0.0653091	0.238145	0.0921357	UNCHANGED	UNCHANGED	UNCHANGED	UNCHANGED
Zm00001eb333670_P001		12	44.83	7624	6851	8001	18268	11525	29642	13589	12873	8745	10696	13272	10269	3	3	3	3	0.0806	0.0518	0.8647	0.1928	1.4029	0.647418	-0.0402492	-0.795726	UNCHANGED	UNCHANGED	UNCHANGED	UNCHANGED
Zm00001eb351100_P001		13	37.24	89076	78101	57222	88605	66547	60941	71766	65781	85606	87318	68274	73708	3	3	3	3	0.8367	0.9718	0.814	0.6873	-0.0544174	-0.00803798	0.0392051	0.0855845	UNCHANGED	UNCHANGED	UNCHANGED	UNCHANGED
Zm00001eb317190_P002		10	39.28	31109	36751	28351	29913	36611	41264	37124	28208	51745	31590	41657	42859	3	3	3	3	0.4018	0.3942	0.9686	0.5989	0.163937	0.283202	-0.0120358	0.107229	UNCHANGED	UNCHANGED	UNCHANGED	UNCHANGED
Zm00001eb143510_P001		4	27.1	29642	36287	38679	24175	38823	39453	29998	38590	30509	29147	33707	36603	3	3	3	3	0.9053	0.6605	0.9746	0.8634	-0.0300544	-0.0780821	0.00521601	-0.0428117	UNCHANGED	UNCHANGED	UNCHANGED	UNCHANGED
Zm00001eb228120_P001		25	44.04	32808	25082	21986	31330	20025	17960	38122	35014	33970	44001	31996	30517	3	3	3	3	0.5397	0.0582	0.9667	0.1059	-0.204572	0.423236	-0.00799965	0.619808	UNCHANGED	UNCHANGED	UNCHANGED	UNCHANGED
Zm00001eb056550_P001		20	54.39	72896	63592	57876	66270	79573	72513	66462	51879	55735	68544	61112	61356	3	3	3	3	0.2417	0.3353	0.3218	0.1157	0.167916	-0.159046	0.133946	-0.193016	UNCHANGED	UNCHANGED	UNCHANGED	UNCHANGED
Zm00001eb378360_P002		15	37.99	18907	19047	21786	23162	20686	28492	24107	23433	23283	24717	28111	23597	3	3	3	3	0.1664	0.019	0.2476	0.6373	0.276093	0.245512	0.109834	0.0792532	UNCHANGED	UNCHANGED	UNCHANGED	UNCHANGED
Zm00001eb404860_P001		20	36.63	40693	42026	50468	41811	48979	47038	45029	52486	47447	52305	55638	47615	3	3	3	3	0.6999	0.3563	0.3316	0.135	0.0494245	0.122219	0.10178	0.174575	UNCHANGED	UNCHANGED	UNCHANGED	UNCHANGED
Zm00001eb048270_P001		6	37.89	23092	22363	24043	28637	23238	23938	27204	32044	33405	22292	21753	20997	3	3	3	3	0.2985	0.0165	0.0087	0.1075	0.125501	0.414888	-0.510479	-0.221092	UNCHANGED	UNCHANGED	UNCHANGED	UNCHANGED
Zm00001eb162060_P001		16	55.61	54450	64273	51902	53369	48795	55662	80417	74379	50918	57337	58524	66599	3	3	3	3	0.375	0.2967	0.4584	0.0813	-0.112494	0.269803	-0.173052	0.209245	UNCHANGED	UNCHANGED	UNCHANGED	UNCHANGED
Zm00001eb411740_P005		10	36.99	66719	69928	76794	62479	65396	76618	74096	76110	72589	70909	74796	68254	3	3	3	3	0.5994	0.3771	0.2437	0.5396	-0.0617789	0.0618861	-0.0583891	0.065276	UNCHANGED	UNCHANGED	UNCHANGED	UNCHANGED
Zm00001eb188340_P002		4	27.66	34384	30634	37549	29647	40031	43367	28817	31446	38714	30080	38711	41946	3	3	3	3	0.489	0.7544	0.4436	0.8944	0.140335	-0.0513965	0.161973	-0.0297583	UNCHANGED	UNCHANGED	UNCHANGED	UNCHANGED
Zm00001eb252570_P001		10	61.03	52703	53186	65504	55616	55593	63709	53265	41706	44932	46286	47925	47921	3	3	3	3	0.8252	0.125	0.8417	0.0166	0.0293734	-0.292869	0.0227976	-0.299445	UNCHANGED	UNCHANGED	UNCHANGED	UNCHANGED
Zm00001eb327800_P002		11	33.15	26868	24874	22000	17755	23661	14842	28104	17807	21654	17330	18176	18611	3	3	3	3	0.1198	0.5687	0.2128	0.7989	-0.390419	-0.126199	-0.320188	-0.0559678	UNCHANGED	UNCHANGED	UNCHANGED	UNCHANGED
Zm00001eb122720_P002		12	58.52	66911	62360	72849	50419	62815	65121	51903	55622	56307	48947	48649	51594	3	3	3	3	0.222	0.0186	0.0422	0.1053	-0.180463	-0.302994	-0.135066	-0.257598	UNCHANGED	UNCHANGED	UNCHANGED	UNCHANGED
Zm00001eb057690_P001		6	37.86	68192	75951	60551	75002	59380	51057	94763	63369	73946	89479	101875	86651	3	3	3	3	0.4829	0.423	0.2128	0.0216	-0.142524	0.181145	0.260499	0.584169	UNCHANGED	UNCHANGED	UNCHANGED	UNCHANGED
Zm00001eb231430_P001		24	61.36	60308	62932	76048	69814	65098	71560	74933	65747	63770	64451	68942	70231	3	3	3	3	0.6712	0.7872	0.9466	0.7341	0.051089	0.0368848	-0.00583916	-0.0200433	UNCHANGED	UNCHANGED	UNCHANGED	UNCHANGED
Zm00001eb207840_P001		2	26.09	32292	36187	19803	56661	24917	15721	38966	23452	34556	54155	33378	35950	3	3	3	3	0.8329	0.6904	0.3315	0.5673	0.140298	0.135479	0.348643	0.343823	UNCHANGED	UNCHANGED	UNCHANGED	UNCHANGED
Zm00001eb209910_P001		5	44.21	38793	28197	20525	39798	26069	22757	31347	28325	31477	53679	26705	40131	3	3	3	3	0.9627	0.8333	0.2807	0.3201	0.0181557	0.0586973	0.402922	0.443464	UNCHANGED	UNCHANGED	UNCHANGED	UNCHANGED
Zm00001eb216210_P001		22	47.64	57460	63903	71424	75948	68133	68872	72957	78445	74155	67143	62933	58266	3	3	3	3	0.2293	0.0666	0.0154	0.0834	0.143522	0.226478	-0.260136	-0.177181	UNCHANGED	UNCHANGED	UNCHANGED	UNCHANGED
Zm00001eb174950_P001		2	8.16	6082	7159	5885	7036	6429	3586	9281	5906	7478	7268	3903	6002	3	3	3	3	0.5749	0.325	0.2563	0.9788	-0.16573	0.24495	-0.400331	0.0103491	UNCHANGED	UNCHANGED	UNCHANGED	UNCHANGED
Zm00001eb044860_P002		8	29.71	4265	6314	4890	3105	4586	6602	7941	5448	9569	7700	4423	4254	3	3	3	3	0.7564	0.1366	0.2523	0.6697	-0.114136	0.569607	-0.487376	0.196367	UNCHANGED	UNCHANGED	UNCHANGED	UNCHANGED
Zm00001eb173560_P001		10	51.92	41538	35780	33799	32992	38909	30452	27607	23745	28878	24601	23755	27087	3	3	3	3	0.4406	0.021	0.4344	0.0292	-0.118512	-0.46985	-0.0887731	-0.44011	UNCHANGED	UNCHANGED	UNCHANGED	UNCHANGED
Zm00001eb417350_P002		3	17.96	9656	10585	10628	6488	7854	14576	8576	5575	6378	6771	6531	8351	3	3	3	3	0.809	0.0223	0.7424	0.3984	-0.0942101	-0.588475	0.0768907	-0.417374	UNCHANGED	UNCHANGED	UNCHANGED	UNCHANGED
Zm00001eb330470_P001		6	52.31	71389	65867	39358	73861	49815	34396	66887	48135	64522	79419	53476	74683	3	3	3	3	0.7042	0.9365	0.3995	0.3033	-0.160012	0.0237297	0.209326	0.393068	UNCHANGED	UNCHANGED	UNCHANGED	UNCHANGED
Zm00001eb304540_P001		10	71.9	36160	26549	45684	27182	34346	52430	42919	69507	60493	49309	54132	52688	3	3	3	3	0.852	0.0877	0.5196	0.1399	0.0722175	0.673813	-0.147355	0.454241	UNCHANGED	UNCHANGED	UNCHANGED	UNCHANGED
Zm00001eb220910_P001		10	42.22	53319	63835	31660	45067	64373	53961	69154	60292	50958	46982	65654	52143	3	3	3	3	0.6811	0.386	0.5336	0.9563	0.134903	0.277718	-0.130699	0.0121156	UNCHANGED	UNCHANGED	UNCHANGED	UNCHANGED
Zm00001eb042830_P002		3	23.65	93239	107875	119937	89252	93275	120320	95439	118039	99257	83327	98078	96692	3	3	3	3	0.6512	0.8032	0.2422	0.4886	-0.0842132	-0.0378588	-0.169353	-0.122998	UNCHANGED	UNCHANGED	UNCHANGED	UNCHANGED
Zm00001eb160820_P001		18	53.98	70489	72646	83060	82404	72716	91194	83469	101492	75036	94129	84176	99931	3	3	3	3	0.3669	0.2657	0.5389	0.2055	0.122929	0.200924	0.097816	0.17581	UNCHANGED	UNCHANGED	UNCHANGED	UNCHANGED
Zm00001eb012300_P001		9	31.24	20593	23772	25011	31737	25299	21613	25643	20572	21605	23055	25208	23901	3	3	3	3	0.3938	0.811	0.4345	0.5142	0.180996	-0.0327247	0.0895809	-0.12414	UNCHANGED	UNCHANGED	UNCHANGED	UNCHANGED
Zm00001eb211300_P001		8	36.56	27007	59090	36367	27207	40751	30207	36415	41238	40228	45683	48081	32470	3	3	3	3	0.4785	0.8817	0.6121	0.2151	-0.319073	-0.0550307	0.0987737	0.362816	UNCHANGED	UNCHANGED	UNCHANGED	UNCHANGED
Zm00001eb084590_P001		14	35.39	46160	33468	24861	26371	30542	22991	30662	46330	41638	30722	39218	33624	3	3	3	3	0.2797	0.5752	0.3946	0.076	-0.387008	0.183113	-0.195949	0.374172	UNCHANGED	UNCHANGED	UNCHANGED	UNCHANGED
Zm00001eb433960_P001		3	28.67	34112	32428	42071	32445	30878	40252	37031	18903	36168	29042	28946	32857	3	3	3	3	0.7067	0.452	0.9481	0.252	-0.0685013	-0.237868	-0.0198201	-0.189187	UNCHANGED	UNCHANGED	UNCHANGED	UNCHANGED
Zm00001eb364840_P001		4	31.82	7670	12243	10896	7012	10794	11258	8190	9035	7392	12697	10401	13384	3	3	3	3	0.7759	0.2244	0.0178	0.2014	-0.0841254	-0.323668	0.567505	0.327962	UNCHANGED	UNCHANGED	UNCHANGED	UNCHANGED
Zm00001eb336760_P001		27	42.49	63539	60215	41271	63897	70982	45311	67467	55310	70763	69181	63083	66054	3	3	3	3	0.6502	0.3199	0.7668	0.4846	0.12683	0.229942	0.035188	0.138299	UNCHANGED	UNCHANGED	UNCHANGED	UNCHANGED
Zm00001eb017930_P001		11	56.42	49166	61757	78269	96981	70278	107796	52737	40552	44136	69417	70105	65555	3	3	3	3	0.11	0.133	0.0044	0.1066	0.53987	-0.461209	0.577524	-0.423556	UNCHANGED	UNCHANGED	UNCHANGED	UNCHANGED
Zm00001eb278610_P001		6	56.34	38233	19234	15529	36386	18438	13745	28527	25031	32746	40921	25832	27130	3	3	3	3	0.8882	0.5801	0.6596	0.373	-0.090282	0.24161	0.121431	0.453323	UNCHANGED	UNCHANGED	UNCHANGED	UNCHANGED
Zm00001eb191380_P001		9	61.09	78930	79338	73144	71781	70963	68431	84176	93769	77457	76046	78899	73491	3	3	3	3	0.0395	0.1946	0.1456	0.0364	-0.132024	0.142304	-0.160984	0.113344	UNCHANGED	UNCHANGED	UNCHANGED	UNCHANGED
Zm00001eb359190_P001		8	49.39	12949	12326	7849	10184	9073	9146	9152	10457	9857	8030	7936	8522	3	3	3	3	0.3932	0.5009	0.0166	0.0315	-0.221779	-0.16882	-0.266988	-0.214029	UNCHANGED	UNCHANGED	UNCHANGED	UNCHANGED
Zm00001eb383860_P001		9	40.56	26746	30382	34920	28750	28352	42301	18435	29237	21360	28588	23944	18444	3	3	3	3	0.6594	0.1275	0.889	0.1566	0.110893	-0.415139	0.0400594	-0.485972	UNCHANGED	UNCHANGED	UNCHANGED	UNCHANGED
Zm00001eb269610_P001		15	37.91	20603	24207	29609	22438	21866	26326	24969	25077	23461	22345	28432	22474	3	3	3	3	0.6923	0.9148	0.9692	0.7392	-0.0754067	-0.0177896	-0.00503103	0.0525861	UNCHANGED	UNCHANGED	UNCHANGED	UNCHANGED
Zm00001eb122860_P002		24	51.32	56689	52166	35232	52329	60419	37941	57716	50349	66294	61830	55948	60776	3	3	3	3	0.8239	0.2753	0.7916	0.2448	0.0646332	0.275128	0.0342937	0.244789	UNCHANGED	UNCHANGED	UNCHANGED	UNCHANGED
Zm00001eb372570_P001		26	20.8	8938	28000	21160	12496	23195	18896	28617	23360	20541	33010	23930	38391	3	3	3	3	0.8635	0.4718	0.1911	0.0606	-0.0899057	0.31988	0.394593	0.804379	UNCHANGED	UNCHANGED	UNCHANGED	UNCHANGED
Zm00001eb294160_P004		18	52.21	39215	42566	44203	43790	28625	43857	45915	52205	48377	55572	52365	45055	3	3	3	3	0.5726	0.0435	0.581	0.1086	-0.115733	0.217638	0.0625882	0.39596	UNCHANGED	UNCHANGED	UNCHANGED	UNCHANGED
Zm00001eb304310_P001		10	62.21	40310	42839	47881	34671	43429	50616	41529	45867	46431	41332	42117	43981	3	3	3	3	0.8876	0.7482	0.2868	0.9314	-0.0256984	0.0304757	-0.0706643	-0.0144902	UNCHANGED	UNCHANGED	UNCHANGED	UNCHANGED
Zm00001eb266430_P001		3	51.85	27550	26479	25997	17126	24563	23006	19922	17063	18608	18896	20821	13415	3	3	3	3	0.0915	0.001	0.7464	0.2909	-0.306833	-0.525602	-0.0653297	-0.284099	UNCHANGED	UNCHANGED	UNCHANGED	UNCHANGED
Zm00001eb397710_P001		10	36.05	9487	12187	12381	14617	12162	10784	11530	9577	10045	10146	11028	11484	3	3	3	3	0.4677	0.4303	0.5173	0.2407	0.141486	-0.128522	0.0681079	-0.2019	UNCHANGED	UNCHANGED	UNCHANGED	UNCHANGED
Zm00001eb369210_P001		13	55.02	68353	60588	71481	65350	62260	60424	69113	72575	79248	62347	59271	56877	3	3	3	3	0.3086	0.1949	0.0137	0.2112	-0.0920402	0.140589	-0.307738	-0.0751093	UNCHANGED	UNCHANGED	UNCHANGED	UNCHANGED
Zm00001eb157820_P001		2	8.81	122485	121139	16586	89673	123986	80423	197247	137786	153277	130009	133001	84492	3	3	3	3	0.7783	0.1254	0.1192	0.4349	0.176545	0.908122	-0.490779	0.240799	UNCHANGED	UNCHANGED	UNCHANGED	UNCHANGED
Zm00001eb109620_P001		14	33.33	23697	21155	16592	22379	23789	16606	32386	17506	21547	28319	23113	28704	3	3	3	3	0.8905	0.5342	0.578	0.1114	0.0309016	0.217437	0.165741	0.352276	UNCHANGED	UNCHANGED	UNCHANGED	UNCHANGED
Zm00001eb331470_P001		15	50.78	49376	40461	27137	32764	29878	29025	44511	32114	41840	50262	43343	39831	3	3	3	3	0.2679	0.9502	0.3622	0.013	-0.35172	0.018273	0.171688	0.54168	UNCHANGED	UNCHANGED	UNCHANGED	UNCHANGED
Zm00001eb243010_P001		6	37.69	33541	31863	39195	35950	34885	47952	47998	40903	41931	52179	51453	47560	3	3	3	3	0.3749	0.0493	0.0618	0.0713	0.183505	0.32285	0.208664	0.348009	UNCHANGED	UNCHANGED	UNCHANGED	UNCHANGED
Zm00001eb143850_P002		8	20.58	6566	5368	4088	4599	4890	3480	4375	4001	4699	5495	4344	4806	3	3	3	3	0.2897	0.257	0.2516	0.363	-0.305078	-0.293179	0.1635	0.175399	UNCHANGED	UNCHANGED	UNCHANGED	UNCHANGED
Zm00001eb105530_P001		8	41.9	10574	11189	14424	10573	12396	14152	11485	10148	10808	9406	10432	10058	3	3	3	3	0.8533	0.3761	0.1575	0.0888	0.0367791	-0.157634	-0.117922	-0.312335	UNCHANGED	UNCHANGED	UNCHANGED	UNCHANGED
Zm00001eb291670_P003		16	55.9	13243	13601	14346	16138	12037	16447	18128	20261	16897	19568	21190	23158	3	3	3	3	0.4765	0.0105	0.1145	0.0217	0.115474	0.424654	0.20927	0.518449	UNCHANGED	UNCHANGED	UNCHANGED	UNCHANGED
Zm00001eb206100_P001		13	33.69	12970	11171	13785	16519	17434	17064	11615	11360	13981	11440	11401	11965	3	3	3	3	0.0059	0.7904	0.4484	0.0001	0.427802	-0.0373479	-0.0865024	-0.551652	UNCHANGED	UNCHANGED	UNCHANGED	UNCHANGED
Zm00001eb046850_P001		9	48.43	56052	56846	74631	81908	85598	103156	106146	81659	78020	62071	54653	84531	3	3	3	3	0.0361	0.0715	0.1627	0.1059	0.529376	0.503359	-0.40145	-0.427468	UNCHANGED	UNCHANGED	UNCHANGED	UNCHANGED
Zm00001eb146400_P004		10	50.72	11495	10002	12165	11044	10431	10599	13928	16129	13586	12959	14469	14487	3	3	3	3	0.4707	0.0312	0.5747	0.0037	-0.0696939	0.37464	-0.0583005	0.386034	UNCHANGED	UNCHANGED	UNCHANGED	UNCHANGED
Zm00001eb013430_P001		16	46.43	66875	47273	47142	66801	64860	54408	34111	46712	54627	55457	51899	59981	3	3	3	3	0.3383	0.3865	0.1729	0.2378	0.206184	-0.251902	0.304996	-0.15309	UNCHANGED	UNCHANGED	UNCHANGED	UNCHANGED
Zm00001eb043440_P001		3	34.33	15948	12087	16818	20420	14002	13099	13246	12496	15790	15932	23652	11729	3	3	3	3	0.7604	0.564	0.42	0.7777	0.0833816	-0.111017	0.305124	0.110726	UNCHANGED	UNCHANGED	UNCHANGED	UNCHANGED
Zm00001eb020700_P001		4	12.98	34538	22219	14777	30524	30404	23282	28296	26216	26284	28985	28972	32764	3	3	3	3	0.5354	0.6229	0.0824	0.4675	0.235372	0.175658	0.167157	0.107444	UNCHANGED	UNCHANGED	UNCHANGED	UNCHANGED
Zm00001eb408460_P002		17	51.2	24749	25518	27600	26299	23228	26398	27387	28569	20939	28929	27080	29985	3	3	3	3	0.6553	0.9038	0.2948	0.0668	-0.0364404	-0.0181307	0.161365	0.179675	UNCHANGED	UNCHANGED	UNCHANGED	UNCHANGED
Zm00001eb328760_P001		17	41.98	55568	47827	37557	33543	40324	34495	53842	53774	69453	48323	59941	53037	3	3	3	3	0.1259	0.178	0.4451	0.0114	-0.379349	0.329105	-0.134557	0.573898	UNCHANGED	UNCHANGED	UNCHANGED	UNCHANGED
Zm00001eb217560_P003		4	42.14	29485	38099	42059	21280	37580	29477	32717	41250	38709	27893	35766	29208	3	3	3	3	0.3016	0.8329	0.1332	0.7897	-0.311734	0.039375	-0.27894	0.0721692	UNCHANGED	UNCHANGED	UNCHANGED	UNCHANGED
Zm00001eb126900_P001		8	29.32	55032	79826	71867	78884	69412	66803	62755	64050	74594	104178	98461	101549	3	3	3	3	0.75	0.8395	0.0011	0.0018	0.0572902	-0.0376587	0.594912	0.499963	UNCHANGED	UNCHANGED	UNCHANGED	UNCHANGED
Zm00001eb376980_P002		9	34.45	45573	48644	58226	46235	42364	47368	52879	48600	41370	44992	42823	44310	3	3	3	3	0.2515	0.5631	0.3548	0.4796	-0.165013	-0.0937784	-0.112592	-0.0413576	UNCHANGED	UNCHANGED	UNCHANGED	UNCHANGED
Zm00001eb138340_P001		9	14.99	15296	14848	15303	14678	13258	17222	13725	11431	11440	14947	16174	14264	3	3	3	3	0.9382	0.0192	0.0363	0.956	-0.00921878	-0.312505	0.310507	0.00722091	UNCHANGED	UNCHANGED	UNCHANGED	UNCHANGED
Zm00001eb374300_P001		7	36.06	33449	39683	34321	32255	31523	27927	36679	28590	34637	35165	38150	37595	3	3	3	3	0.0905	0.4645	0.2305	0.0168	-0.228635	-0.105057	0.150755	0.274333	UNCHANGED	UNCHANGED	UNCHANGED	UNCHANGED
Zm00001eb116020_P001		4	8.24	3475	4605	2797	6321	6753	3732	4088	2443	3752	4345	4388	5153	3	3	3	3	0.1415	0.7988	0.1012	0.3765	0.627647	-0.0811287	0.43347	-0.275306	UNCHANGED	UNCHANGED	UNCHANGED	UNCHANGED
Zm00001eb356400_P001		7	29.34	27974	29924	29768	25364	31195	27432	22140	26490	32931	21434	21972	21290	3	3	3	3	0.5374	0.559	0.148	0.0201	-0.0617829	-0.104125	-0.334209	-0.376551	UNCHANGED	UNCHANGED	UNCHANGED	UNCHANGED
Zm00001eb240130_P001		22	49.82	57494	66921	81191	48291	67297	72476	50554	64504	54422	51881	63100	57569	3	3	3	3	0.5928	0.2088	0.8555	0.5548	-0.128661	-0.278771	0.025902	-0.124209	UNCHANGED	UNCHANGED	UNCHANGED	UNCHANGED
Zm00001eb162930_P001		9	42.61	51039	59104	51351	60699	51073	74552	57047	62076	58833	60451	68804	60028	3	3	3	3	0.3207	0.1435	0.3053	0.9002	0.206325	0.140043	0.0890216	0.0227391	UNCHANGED	UNCHANGED	UNCHANGED	UNCHANGED
Zm00001eb077860_P001		12	37.01	35628	34614	49756	47090	37097	44030	50002	45434	46020	52677	50252	48981	3	3	3	3	0.6565	0.2329	0.1247	0.0662	0.0955802	0.23734	0.102868	0.244628	UNCHANGED	UNCHANGED	UNCHANGED	UNCHANGED
Zm00001eb164820_P002		3	3.25	14046	13885	7302	14450	12002	7828	11770	8233	11882	10320	10778	12301	3	3	3	3	0.9192	0.6812	0.7254	0.8917	-0.0396141	-0.144072	0.0669324	-0.0375257	UNCHANGED	UNCHANGED	UNCHANGED	UNCHANGED
Zm00001eb055050_P001		25	45.7	22258	23687	30350	21392	25587	25626	24036	22556	21287	23738	24288	22692	3	3	3	3	0.6895	0.3441	0.3626	0.6929	-0.0715155	-0.16863	0.0591248	-0.0379897	UNCHANGED	UNCHANGED	UNCHANGED	UNCHANGED
Zm00001eb336740_P001		2	2.71	16322	17971	16479	11938	15338	13933	19728	15058	14900	16639	17012	19688	3	3	3	3	0.0463	0.8389	0.5467	0.0425	-0.301042	-0.0311773	0.102365	0.37223	UNCHANGED	UNCHANGED	UNCHANGED	UNCHANGED
Zm00001eb294310_P003		20	50.34	42395	46529	49225	40621	40454	53738	54630	54442	42003	48060	45757	50162	3	3	3	3	0.8292	0.4043	0.6168	0.5413	-0.0352585	0.129053	-0.0694129	0.0948988	UNCHANGED	UNCHANGED	UNCHANGED	UNCHANGED
Zm00001eb103800_P003		11	36.99	17899	17764	15174	13492	18070	17032	22468	24012	18189	17650	19673	19607	3	3	3	3	0.6731	0.0777	0.2385	0.1448	-0.0650967	0.347201	-0.183903	0.228394	UNCHANGED	UNCHANGED	UNCHANGED	UNCHANGED
Zm00001eb314490_P001		20	47.72	78930	75966	86124	81386	71811	90623	97157	93158	81112	93712	101882	105240	3	3	3	3	0.8878	0.1493	0.1727	0.0415	0.0166675	0.171413	0.148403	0.303149	UNCHANGED	UNCHANGED	UNCHANGED	UNCHANGED
Zm00001eb282710_P002		10	40.98	33921	29098	21446	35231	26804	18764	34404	24120	29692	32813	24452	25877	3	3	3	3	0.8481	0.8031	0.6896	0.8922	-0.0640156	0.0626897	-0.0854678	0.0412374	UNCHANGED	UNCHANGED	UNCHANGED	UNCHANGED
Zm00001eb356170_P002		23	32.45	51198	47013	37610	42047	44271	45891	69864	54071	61545	59066	70867	67837	3	3	3	3	0.7871	0.0528	0.5171	0.0042	-0.0388861	0.449554	0.0925575	0.580997	UNCHANGED	UNCHANGED	UNCHANGED	UNCHANGED
Zm00001eb230780_P002		11	38.29	46283	52015	55634	43422	45007	52296	41442	47356	42107	44761	50102	45470	3	3	3	3	0.3174	0.0808	0.2789	0.9694	-0.129405	-0.233767	0.100334	-0.00402776	UNCHANGED	UNCHANGED	UNCHANGED	UNCHANGED
Zm00001eb433310_P001		13	45.65	74629	75996	80693	82618	88733	60852	59643	65160	79860	76945	78488	69217	3	3	3	3	0.9744	0.2317	0.3751	0.792	0.00551323	-0.17662	0.134422	-0.0477118	UNCHANGED	UNCHANGED	UNCHANGED	UNCHANGED
Zm00001eb419600_P001		5	35.29	11602	11926	10238	13082	11059	13282	17442	13519	10910	11011	12672	9941	3	3	3	3	0.2375	0.2417	0.2525	0.3003	0.14834	0.310354	-0.316491	-0.154477	UNCHANGED	UNCHANGED	UNCHANGED	UNCHANGED
Zm00001eb285090_P001		7	58.3	64711	66609	61604	53831	67229	77780	51253	56816	64181	43987	68966	59988	3	3	3	3	0.7945	0.1615	0.9789	0.4396	0.0435673	-0.163536	0.00578039	-0.201323	UNCHANGED	UNCHANGED	UNCHANGED	UNCHANGED
Zm00001eb338990_P001		18	44.77	14037	15423	16806	14894	16045	17166	16188	14945	15313	16887	17468	17902	3	3	3	3	0.5852	0.9492	0.0147	0.1264	0.0562305	0.00556808	0.170107	0.119444	UNCHANGED	UNCHANGED	UNCHANGED	UNCHANGED
Zm00001eb067440_P001		9	44.19	39890	41964	42067	49741	47690	55229	48177	42372	40209	48250	42296	46384	3	3	3	3	0.0153	0.4105	0.525	0.1402	0.300913	0.0774828	0.0665467	-0.156884	UNCHANGED	UNCHANGED	UNCHANGED	UNCHANGED
Zm00001eb239300_P001		9	25.25	36822	32364	22484	30346	32755	23811	35353	28518	33413	35876	37144	33164	3	3	3	3	0.7673	0.7108	0.275	0.0925	-0.0769056	0.0857581	0.126287	0.288951	UNCHANGED	UNCHANGED	UNCHANGED	UNCHANGED
Zm00001eb292100_P005		15	39.73	57167	56629	54033	56189	55531	32406	67560	47489	51133	45639	57057	48494	3	3	3	3	0.3727	0.9342	0.5183	0.7964	-0.219665	-0.0142337	-0.136396	0.0690354	UNCHANGED	UNCHANGED	UNCHANGED	UNCHANGED
Zm00001eb228860_P001		6	42.86	41728	49516	53201	56864	48196	56939	59067	53974	55860	63988	58728	63127	3	3	3	3	0.2594	0.092	0.0626	0.0753	0.165465	0.225663	0.137906	0.198105	UNCHANGED	UNCHANGED	UNCHANGED	UNCHANGED
Zm00001eb181430_P001		4	41.06	58113	46380	23964	37453	39087	21317	34270	29433	33492	32359	30940	35904	3	3	3	3	0.4256	0.3617	0.7663	0.9426	-0.392535	-0.402328	0.0295065	0.0197135	UNCHANGED	UNCHANGED	UNCHANGED	UNCHANGED
Zm00001eb167340_P001		4	28.24	23089	11077	15113	13432	22878	21387	14691	38991	64096	47791	59367	28512	3	3	3	3	0.5738	0.1951	0.7415	0.0516	0.227551	1.25704	0.204028	1.23352	UNCHANGED	UNCHANGED	UNCHANGED	UNCHANGED
Zm00001eb134090_P001		15	20.08	9881	10220	10281	12639	7857	6839	13923	8703	12194	14267	10687	10656	3	3	3	3	0.6012	0.3912	0.899	0.2693	-0.152492	0.196699	0.0323609	0.381552	UNCHANGED	UNCHANGED	UNCHANGED	UNCHANGED
Zm00001eb000380_P001		5	16.67	14934	21866	27150	17749	19443	23621	18006	30402	27312	20472	26893	30253	3	3	3	3	0.804	0.4876	0.8994	0.1706	-0.0725704	0.243733	0.0357366	0.35204	UNCHANGED	UNCHANGED	UNCHANGED	UNCHANGED
Zm00001eb203470_P001		21	42.64	51302	41370	31961	52871	52694	29510	59226	51032	77919	55380	68141	57416	3	3	3	3	0.7342	0.0948	0.7994	0.1541	0.116075	0.594399	-0.0565978	0.421726	UNCHANGED	UNCHANGED	UNCHANGED	UNCHANGED
Zm00001eb212300_P002		20	50.08	15034	11393	13200	14255	11981	11150	12494	21499	18175	12759	13904	13494	3	3	3	3	0.6225	0.2139	0.2054	0.4022	-0.0839807	0.396671	-0.37749	0.103162	UNCHANGED	UNCHANGED	UNCHANGED	UNCHANGED
Zm00001eb255240_P001		8	37.9	64423	33647	15892	56867	28138	16148	43244	25620	40228	91525	32722	44757	3	3	3	3	0.8299	0.92	0.3467	0.3546	-0.172014	-0.0629989	0.631505	0.74052	UNCHANGED	UNCHANGED	UNCHANGED	UNCHANGED
Zm00001eb321550_P001		9	32.61	37036	42379	42283	46510	41332	55968	46108	47386	41863	49468	49854	48439	3	3	3	3	0.1869	0.1342	0.0743	0.7749	0.240855	0.153453	0.126503	0.0391015	UNCHANGED	UNCHANGED	UNCHANGED	UNCHANGED
Zm00001eb076030_P001		11	44.72	13891	16321	17104	21460	16456	23719	21162	22570	16941	21251	22465	21138	3	3	3	3	0.1125	0.0843	0.469	0.6495	0.381456	0.35878	0.0961122	0.0734358	UNCHANGED	UNCHANGED	UNCHANGED	UNCHANGED
Zm00001eb133480_P002		16	37.7	19865	21171	23863	28678	19540	25575	19967	20071	20388	22643	22025	21446	3	3	3	3	0.3689	0.2764	0.0068	0.3976	0.185261	-0.103026	0.129779	-0.158507	UNCHANGED	UNCHANGED	UNCHANGED	UNCHANGED
Zm00001eb173710_P003		7	49.29	43262	49516	32399	48487	34521	28134	48729	35619	54781	62599	39309	55394	3	3	3	3	0.5818	0.5712	0.5339	0.1675	-0.17156	0.152457	0.177113	0.50113	UNCHANGED	UNCHANGED	UNCHANGED	UNCHANGED
Zm00001eb216990_P001		12	76.19	39888	42983	47451	35342	36822	41883	43677	50906	42646	32979	41983	36727	3	3	3	3	0.1404	0.5356	0.0819	0.8223	-0.192461	0.0745052	-0.297099	-0.0301336	UNCHANGED	UNCHANGED	UNCHANGED	UNCHANGED
Zm00001eb173790_P001		3	68.81	17373	26374	16999	22901	14964	28994	18130	31836	16563	11583	9758	13270	3	3	3	3	0.7093	0.7538	0.0983	0.0621	0.138322	0.131201	-0.942767	-0.949887	UNCHANGED	UNCHANGED	UNCHANGED	UNCHANGED
Zm00001eb273440_P001		10	24.79	74935	85689	89538	71345	90793	94843	74902	41049	67030	69930	73625	62030	3	3	3	3	0.8016	0.1144	0.5233	0.0995	0.038799	-0.451166	0.168036	-0.321929	UNCHANGED	UNCHANGED	UNCHANGED	UNCHANGED
Zm00001eb329270_P001		15	44.64	31452	24867	13819	25260	32622	21628	23604	28411	25885	30817	32675	52869	3	3	3	3	0.6343	0.6527	0.1494	0.1889	0.180926	0.151419	0.57891	0.549403	UNCHANGED	UNCHANGED	UNCHANGED	UNCHANGED
Zm00001eb234190_P001		7	38.69	6022	7687	5985	6757	9156	10307	5960	8333	7878	5307	5967	6921	3	3	3	3	0.1408	0.4197	0.2003	0.0799	0.412871	0.170835	-0.28505	-0.527086	UNCHANGED	UNCHANGED	UNCHANGED	UNCHANGED
Zm00001eb298350_P001		10	50.47	84102	86785	85052	92612	85004	88862	91207	83755	73909	76735	76141	82259	3	3	3	3	0.2065	0.6663	0.4423	0.0236	0.0582127	-0.0404057	-0.081911	-0.180529	UNCHANGED	UNCHANGED	UNCHANGED	UNCHANGED
Zm00001eb062070_P004		19	47.3	143713	119620	71587	113060	139109	52123	114064	107540	134680	125333	81861	74148	3	3	3	3	0.7749	0.7696	0.2355	0.8131	-0.13836	0.0892125	-0.340704	-0.113132	UNCHANGED	UNCHANGED	UNCHANGED	UNCHANGED
Zm00001eb169310_P001		17	42.1	53107	54079	65069	57905	54256	56486	60888	64451	64242	51906	65138	63371	3	3	3	3	0.7776	0.2228	0.5171	0.4114	-0.0305345	0.138265	-0.0714899	0.0973096	UNCHANGED	UNCHANGED	UNCHANGED	UNCHANGED
Zm00001eb163860_P001		6	48.02	19707	51607	8987	23277	36729	19748	48605	34150	24963	14148	22766	17994	3	3	3	3	0.9901	0.5635	0.0739	0.2227	-0.00985213	0.42378	-0.972184	-0.538552	UNCHANGED	UNCHANGED	UNCHANGED	UNCHANGED
Zm00001eb164310_P001		6	37.1	26479	25473	26755	31565	25369	26707	26927	30916	27002	27378	32166	28718	3	3	3	3	0.4404	0.2106	0.5889	0.5498	0.0877184	0.108338	0.0569628	0.0775821	UNCHANGED	UNCHANGED	UNCHANGED	UNCHANGED
Zm00001eb067700_P001		10	42.26	41525	44057	54302	41937	44036	47669	39560	40682	39032	40055	38604	41017	3	3	3	3	0.6501	0.1559	0.883	0.0623	-0.0658504	-0.229944	0.00484622	-0.159247	UNCHANGED	UNCHANGED	UNCHANGED	UNCHANGED
Zm00001eb068120_P001		4	40.89	40833	38630	43406	36322	60322	53655	33561	29344	42257	29216	31568	32734	3	3	3	3	0.2777	0.2182	0.3804	0.0589	0.290729	-0.224505	-0.169283	-0.684517	UNCHANGED	UNCHANGED	UNCHANGED	UNCHANGED
Zm00001eb067550_P001		16	62.75	47828	44750	60540	49269	55036	60316	53502	52499	53209	52065	54519	53361	3	3	3	3	0.5441	0.6965	0.7657	0.6583	0.104499	0.056278	0.006654	-0.0415667	UNCHANGED	UNCHANGED	UNCHANGED	UNCHANGED
Zm00001eb356220_P002		5	49.43	30634	32086	34846	38230	36932	46864	31086	39245	33665	40128	45239	36681	3	3	3	3	0.0718	0.4727	0.1571	0.9987	0.322733	0.0920685	0.230913	0.000249212	UNCHANGED	UNCHANGED	UNCHANGED	UNCHANGED
Zm00001eb077130_P001		3	13.68	23333	47790	33232	27381	32544	23212	17551	20037	43372	29526	22420	23834	3	3	3	3	0.4046	0.5127	0.849	0.5181	-0.327942	-0.366211	-0.0954072	-0.133677	UNCHANGED	UNCHANGED	UNCHANGED	UNCHANGED
Zm00001eb331970_P001		14	45.81	19387	19512	16120	15767	21735	19534	21215	21491	18103	19475	21160	19856	3	3	3	3	0.761	0.2819	0.9338	0.5605	0.0519893	0.144373	-0.00757138	0.0848127	UNCHANGED	UNCHANGED	UNCHANGED	UNCHANGED
Zm00001eb329090_P001		15	62.65	32016	29362	34388	38011	31597	34751	29656	33355	34776	37349	34741	31493	3	3	3	3	0.2904	0.7651	0.4446	0.9228	0.123969	0.0301267	0.08306	-0.0107827	UNCHANGED	UNCHANGED	UNCHANGED	UNCHANGED
Zm00001eb127430_P001		19	57.71	38182	33818	37551	33643	41528	31975	42369	36471	39671	30135	35085	30543	3	3	3	3	0.8171	0.2428	0.0312	0.3201	-0.0320246	0.113414	-0.307481	-0.162042	UNCHANGED	UNCHANGED	UNCHANGED	UNCHANGED
Zm00001eb343830_P001		9	54.49	64234	67398	50589	59372	55357	55685	73354	64657	75663	84528	81518	86443	3	3	3	3	0.5001	0.1635	0.0238	0.0001	-0.0966477	0.229717	0.240813	0.567178	UNCHANGED	UNCHANGED	UNCHANGED	UNCHANGED
Zm00001eb300930_P001		8	68.57	30708	31679	46770	27458	28254	41095	27515	42970	34656	29496	32234	24253	3	3	3	3	0.5789	0.8547	0.2741	0.5106	-0.173222	-0.0540703	-0.290212	-0.171061	UNCHANGED	UNCHANGED	UNCHANGED	UNCHANGED
Zm00001eb037680_P001		8	33.06	33475	41058	37872	42763	33677	38673	44937	34902	39278	43527	44690	40935	3	3	3	3	0.8052	0.5723	0.3426	0.1761	0.0343404	0.0836731	0.116691	0.166023	UNCHANGED	UNCHANGED	UNCHANGED	UNCHANGED
Zm00001eb318400_P001		7	44.49	53908	55138	52348	46991	54375	61923	44739	48398	55727	51919	52250	47032	3	3	3	3	0.8925	0.278	0.8412	0.4332	0.016836	-0.11659	0.0224673	-0.110959	UNCHANGED	UNCHANGED	UNCHANGED	UNCHANGED
Zm00001eb327330_P001		5	44.83	93015	94921	85485	85029	89009	75564	105231	88359	130049	100231	120857	124936	3	3	3	3	0.1818	0.2498	0.6298	0.0204	-0.131495	0.243258	0.0964896	0.471243	UNCHANGED	UNCHANGED	UNCHANGED	UNCHANGED
Zm00001eb325930_P001		4	25.77	15879	17964	27116	27614	22357	24475	24609	26274	18629	29953	28414	32562	3	3	3	3	0.2994	0.5307	0.0526	0.0479	0.288373	0.189431	0.387469	0.288526	UNCHANGED	UNCHANGED	UNCHANGED	UNCHANGED
Zm00001eb298480_P001		4	24.1	47675	57707	72639	51016	60420	71567	55077	40805	55452	60903	56322	69536	3	3	3	3	0.868	0.3648	0.1288	0.8684	0.0398251	-0.234305	0.303456	0.0293258	UNCHANGED	UNCHANGED	UNCHANGED	UNCHANGED
Zm00001eb131360_P002		11	51.23	78531	67251	51949	73023	63210	47261	60160	55973	56852	69744	59692	59369	3	3	3	3	0.6819	0.3503	0.2206	0.8404	-0.107802	-0.192895	0.126262	0.0411687	UNCHANGED	UNCHANGED	UNCHANGED	UNCHANGED
Zm00001eb030210_P002		12	35.86	24992	25222	28652	22142	24529	29889	27372	26130	24420	24790	25963	26428	3	3	3	3	0.7804	0.8399	0.8141	0.9339	-0.0428145	-0.0173768	-0.0137966	0.0116411	UNCHANGED	UNCHANGED	UNCHANGED	UNCHANGED
Zm00001eb410040_P001		6	57.76	14098	36788	11766	7957	25833	8878	51626	36356	27665	23333	31171	25331	3	3	3	3	0.5368	0.1715	0.1814	0.1193	-0.554194	0.884323	-0.534627	0.90389	UNCHANGED	UNCHANGED	UNCHANGED	UNCHANGED
Zm00001eb322040_P001		6	57.64	26642	25307	29718	29757	23143	31214	29814	33504	27561	31140	30922	29261	3	3	3	3	0.7858	0.2299	0.9394	0.3999	0.0425747	0.154177	0.00703643	0.118639	UNCHANGED	UNCHANGED	UNCHANGED	UNCHANGED
Zm00001eb328770_P001		8	49.34	21802	37893	33190	37383	29435	36717	44950	28357	42521	35275	38794	32315	3	3	3	3	0.5477	0.3385	0.5978	0.7788	0.156621	0.318482	-0.122707	0.0391535	UNCHANGED	UNCHANGED	UNCHANGED	UNCHANGED
Zm00001eb344820_P001		5	52.41	86584	111053	101694	126272	100968	95059	106948	117581	96778	105592	104278	104144	3	3	3	3	0.5562	0.4759	0.7072	0.7876	0.106652	0.102211	-0.0331235	-0.0375648	UNCHANGED	UNCHANGED	UNCHANGED	UNCHANGED
Zm00001eb434270_P001		11	44.99	13477	14899	17342	17097	15040	22065	18481	19288	14666	18088	19443	17762	3	3	3	3	0.2989	0.2857	0.5635	0.8737	0.245566	0.197721	0.0766079	0.0287619	UNCHANGED	UNCHANGED	UNCHANGED	UNCHANGED
Zm00001eb189120_P001		16	19.23	25462	27777	30296	23794	28952	27959	24267	26111	30169	25032	24516	23546	3	3	3	3	0.6777	0.6787	0.239	0.1965	-0.049717	-0.0525561	-0.140079	-0.142918	UNCHANGED	UNCHANGED	UNCHANGED	UNCHANGED
Zm00001eb058990_P001		4	69.91	1476	2636	2522	5841	2448	2679	2321	2659	2786	4767	4097	3067	3	3	3	3	0.2794	0.3929	0.0538	0.8022	0.725167	0.227368	0.619405	0.121606	UNCHANGED	UNCHANGED	UNCHANGED	UNCHANGED
Zm00001eb060550_P001		7	51.97	76691	67300	37720	59332	47759	27128	65516	56087	73178	78518	54306	65562	3	3	3	3	0.3523	0.7496	0.8952	0.1424	-0.437061	0.100207	0.0264597	0.563728	UNCHANGED	UNCHANGED	UNCHANGED	UNCHANGED
Zm00001eb226990_P001		2	21.67	71233	88298	115956	143002	78460	120381	101936	68949	90572	101059	89896	85633	3	3	3	3	0.39	0.7876	0.6623	0.3262	0.311353	-0.0754027	0.0811623	-0.305594	UNCHANGED	UNCHANGED	UNCHANGED	UNCHANGED
Zm00001eb339860_P002		6	58.01	26442	23013	22878	14940	22480	24865	13122	19236	17760	14059	20652	14925	3	3	3	3	0.3557	0.0274	0.9566	0.3108	-0.215763	-0.529318	-0.0139323	-0.327488	UNCHANGED	UNCHANGED	UNCHANGED	UNCHANGED
Zm00001eb366530_P001		17	37.59	19280	22164	22003	17967	19177	22825	13839	17777	14744	15300	15938	15921	3	3	3	3	0.5403	0.0198	0.8365	0.0443	-0.081348	-0.452678	0.0246453	-0.346685	UNCHANGED	UNCHANGED	UNCHANGED	UNCHANGED
Zm00001eb053440_P001		10	15.2	4381	4262	4197	4206	4557	4237	4959	3886	4932	5256	4590	4826	3	3	3	3	0.688	0.4311	0.5003	0.0683	0.0180143	0.101663	0.0908608	0.17451	UNCHANGED	UNCHANGED	UNCHANGED	UNCHANGED
Zm00001eb143130_P001		9	67.58	55228	39477	28472	45275	34914	19497	51834	35510	38537	53264	40866	47618	3	3	3	3	0.5081	0.927	0.4392	0.1665	-0.30526	0.0313315	0.171264	0.507856	UNCHANGED	UNCHANGED	UNCHANGED	UNCHANGED
Zm00001eb286210_P001		12	46.39	42196	27000	15995	38243	22913	19335	30678	34043	26267	29488	21351	21711	3	3	3	3	0.8777	0.8193	0.1522	0.6994	-0.0818837	0.0949546	-0.326679	-0.14984	UNCHANGED	UNCHANGED	UNCHANGED	UNCHANGED
Zm00001eb321330_P001		12	32.76	44259	46321	53136	48024	46910	54084	59101	71664	57308	67031	63291	63148	3	3	3	3	0.6389	0.0481	0.7209	0.0045	0.0522856	0.388085	0.0408171	0.376616	UNCHANGED	UNCHANGED	UNCHANGED	UNCHANGED
Zm00001eb293670_P001		9	31.76	41231	31721	26692	27579	29089	29937	33367	27036	32496	38207	24283	37280	3	3	3	3	0.3712	0.6574	0.6653	0.3892	-0.202324	-0.101112	0.102933	0.204145	UNCHANGED	UNCHANGED	UNCHANGED	UNCHANGED
Zm00001eb015860_P002		9	48.88	33953	39263	36978	42152	39595	41365	28590	34840	44148	40164	38769	38704	3	3	3	3	0.0659	0.8639	0.5016	0.1107	0.15993	-0.0346671	0.128967	-0.0656293	UNCHANGED	UNCHANGED	UNCHANGED	UNCHANGED
Zm00001eb358170_P001		15	55.61	34910	35203	45786	43312	38882	51325	48014	45046	34249	47410	44349	48063	3	3	3	3	0.314	0.5275	0.3906	0.6113	0.204174	0.135478	0.135246	0.0665501	UNCHANGED	UNCHANGED	UNCHANGED	UNCHANGED
Zm00001eb104930_P001		8	38.29	33170	35140	58724	33889	39113	43489	38217	47757	30702	75825	57705	43865	3	3	3	3	0.7058	0.7367	0.1258	0.1035	-0.12499	-0.1227	0.604452	0.606742	UNCHANGED	UNCHANGED	UNCHANGED	UNCHANGED
Zm00001eb265270_P003		13	44.87	30320	25695	28160	27789	28041	32327	39993	36124	40253	44881	41665	42063	3	3	3	3	0.541	0.0047	0.0716	0.0017	0.0666693	0.467262	0.144253	0.544846	UNCHANGED	UNCHANGED	UNCHANGED	UNCHANGED
Zm00001eb309240_P002		9	21.61	4525	4869	4973	3974	4838	3603	4368	4998	4675	4717	5205	4504	3	3	3	3	0.1706	0.6579	0.6666	0.1861	-0.210607	-0.0330016	0.0389574	0.216562	UNCHANGED	UNCHANGED	UNCHANGED	UNCHANGED
Zm00001eb101990_P001		15	31.28	46070	46756	61297	34967	45063	49091	53838	58076	49884	51220	62102	61673	3	3	3	3	0.2693	0.666	0.3614	0.0499	-0.255365	0.0701159	0.113107	0.438587	UNCHANGED	UNCHANGED	UNCHANGED	UNCHANGED
Zm00001eb273940_P001		21	36.61	55363	95459	115349	95547	92243	117730	108996	86996	95834	112634	120424	115905	3	3	3	3	0.5355	0.6722	0.0483	0.1565	0.198907	0.132755	0.257964	0.191812	UNCHANGED	UNCHANGED	UNCHANGED	UNCHANGED
Zm00001eb293530_P001		15	40	25528	28465	20532	22657	20761	19966	20020	22766	17863	18491	18764	20152	3	3	3	3	0.2041	0.1637	0.5136	0.1038	-0.233573	-0.297251	-0.0792478	-0.142926	UNCHANGED	UNCHANGED	UNCHANGED	UNCHANGED
Zm00001eb260970_P001		6	48.65	18715	21891	21730	29505	19061	24712	17990	14300	13680	18700	22942	21964	3	3	3	3	0.3167	0.0324	0.0341	0.3812	0.233328	-0.439373	0.468463	-0.204238	UNCHANGED	UNCHANGED	UNCHANGED	UNCHANGED
Zm00001eb309330_P002		5	30.83	69916	83488	79065	69833	80664	91751	106524	119095	96296	94416	62241	121055	3	3	3	3	0.6856	0.018	0.4644	0.5502	0.0594461	0.469644	-0.213096	0.197102	UNCHANGED	UNCHANGED	UNCHANGED	UNCHANGED
Zm00001eb150730_P001		11	42.52	75629	77094	90079	65195	80825	88195	66478	64644	62241	69345	78194	73980	3	3	3	3	0.7443	0.0257	0.0296	0.5905	-0.0519487	-0.328473	0.196117	-0.0804073	UNCHANGED	UNCHANGED	UNCHANGED	UNCHANGED
Zm00001eb054050_P001		25	39.01	50039	44069	19844	41165	29806	20028	24084	23436	27654	38225	27852	36433	3	3	3	3	0.5275	0.238	0.0579	0.6076	-0.324506	-0.600144	0.447474	0.171837	UNCHANGED	UNCHANGED	UNCHANGED	UNCHANGED
Zm00001eb417450_P001		13	38.39	59402	52980	74892	69179	48699	60144	43808	44501	35749	39681	41877	44192	3	3	3	3	0.7436	0.041	0.8642	0.0454	-0.0730951	-0.594144	0.019559	-0.501489	UNCHANGED	UNCHANGED	UNCHANGED	UNCHANGED
Zm00001eb192290_P002		14	16.92	3802	4315	4442	7519	5517	3462	6659	5102	5597	4203	6006	6393	3	3	3	3	0.3309	0.0328	0.7726	0.9808	0.393629	0.467025	-0.0643584	0.00903786	UNCHANGED	UNCHANGED	UNCHANGED	UNCHANGED
Zm00001eb001240_P002		15	45.98	69187	63689	72340	56673	51311	53349	63768	60927	74274	56951	63881	60094	3	3	3	3	0.0079	0.6857	0.2547	0.062	-0.347106	-0.044599	-0.137144	0.165364	UNCHANGED	UNCHANGED	UNCHANGED	UNCHANGED
Zm00001eb068760_P002		5	24.19	29462	30496	33829	23651	28670	29274	28655	34336	20639	19971	26660	25534	3	3	3	3	0.1406	0.4639	0.4416	0.3137	-0.200908	-0.16538	-0.212705	-0.177176	UNCHANGED	UNCHANGED	UNCHANGED	UNCHANGED
Zm00001eb179540_P001		12	47.88	20081	22144	25093	22219	20663	24898	20142	20607	16221	24816	25405	25703	3	3	3	3	0.9397	0.1617	0.0111	0.0983	0.00985148	-0.240809	0.41435	0.163689	UNCHANGED	UNCHANGED	UNCHANGED	UNCHANGED
Zm00001eb264960_P001		14	45.05	63156	49842	49884	55585	54052	60891	70608	62773	61331	59300	58731	55697	3	3	3	3	0.6299	0.1152	0.0864	0.674	0.0661698	0.257506	-0.164517	0.0268189	UNCHANGED	UNCHANGED	UNCHANGED	UNCHANGED
Zm00001eb322580_P003		10	42.65	84029	81621	89151	95966	86932	85893	84385	86813	110866	81061	92532	95184	3	3	3	3	0.2972	0.3571	0.6653	0.9994	0.0771104	0.146653	-0.0696111	-6.79883e-05	UNCHANGED	UNCHANGED	UNCHANGED	UNCHANGED
Zm00001eb411050_P001		15	39.34	15447	15443	19735	14834	16932	17787	19336	18623	14188	14477	13289	16680	3	3	3	3	0.8416	0.8253	0.2464	0.2684	-0.0308987	0.0427315	-0.230516	-0.156885	UNCHANGED	UNCHANGED	UNCHANGED	UNCHANGED
Zm00001eb183390_P001		15	30.13	46949	48645	63415	49043	51645	56815	43401	47882	41608	41387	44112	44312	3	3	3	3	0.9341	0.1919	0.649	0.0202	-0.0137292	-0.258854	-0.0338404	-0.278965	UNCHANGED	UNCHANGED	UNCHANGED	UNCHANGED
Zm00001eb041730_P001		13	49.04	24039	27767	33030	27701	25896	26632	33318	42778	26087	26384	22251	23395	3	3	3	3	0.5947	0.3517	0.1141	0.1108	-0.0805555	0.268419	-0.504482	-0.155507	UNCHANGED	UNCHANGED	UNCHANGED	UNCHANGED
Zm00001eb064890_P001		7	44.09	14608	14208	16057	13627	13963	15559	13162	11545	12024	11162	12557	12094	3	3	3	3	0.5214	0.0213	0.6536	0.0278	-0.0565414	-0.288899	-0.0364611	-0.268819	UNCHANGED	UNCHANGED	UNCHANGED	UNCHANGED
Zm00001eb214870_P001		8	15.34	9159	8473	15386	8701	7604	8562	6387	6303	7077	7150	7842	9623	3	3	3	3	0.2893	0.1166	0.1058	0.9227	-0.408965	-0.740121	0.316453	-0.0147029	UNCHANGED	UNCHANGED	UNCHANGED	UNCHANGED
Zm00001eb168480_P001		10	31.31	20400	19030	20937	38762	19525	22263	25512	29269	23252	23756	27204	28408	3	3	3	3	0.3274	0.0331	0.8522	0.9521	0.416126	0.37032	0.0244854	-0.0213212	UNCHANGED	UNCHANGED	UNCHANGED	UNCHANGED
Zm00001eb005660_P001		13	40.7	71884	65417	74199	65157	73100	69001	64932	71979	66005	57759	62032	65198	3	3	3	3	0.7059	0.4502	0.1238	0.0778	-0.0292321	-0.0597702	-0.133453	-0.163991	UNCHANGED	UNCHANGED	UNCHANGED	UNCHANGED
Zm00001eb356000_P001		3	25.56	43243	38716	30653	25594	35698	39402	16523	36651	27813	15701	31563	20518	3	3	3	3	0.5122	0.2008	0.5879	0.1541	-0.161378	-0.475598	-0.256792	-0.571012	UNCHANGED	UNCHANGED	UNCHANGED	UNCHANGED
Zm00001eb015010_P001		6	54.91	18479	21232	20727	24501	17120	27474	17209	14983	20277	22389	17386	15534	3	3	3	3	0.417	0.2042	0.7301	0.2817	0.193158	-0.203979	0.076056	-0.321081	UNCHANGED	UNCHANGED	UNCHANGED	UNCHANGED
Zm00001eb209570_P001		8	24.9	35949	25611	21960	31665	24193	10865	62069	33892	53405	112879	41111	58830	3	3	3	3	0.4906	0.0782	0.4123	0.0956	-0.323956	0.83865	0.510779	1.67338	UNCHANGED	UNCHANGED	UNCHANGED	UNCHANGED
Zm00001eb017600_P001		3	28.89	19492	9011	18973	10068	21733	19151	2912	10692	10022	6872	6871	10914	3	3	3	3	0.8251	0.1328	0.9092	0.0815	0.101976	-1.00683	0.0616626	-1.04714	UNCHANGED	UNCHANGED	UNCHANGED	UNCHANGED
Zm00001eb345420_P003		14	52.1	52832	39040	44046	59318	43957	30520	42720	57145	59413	66076	49308	41837	3	3	3	3	0.9427	0.3035	0.9421	0.5163	-0.0227015	0.22881	-0.0187531	0.232759	UNCHANGED	UNCHANGED	UNCHANGED	UNCHANGED
Zm00001eb012930_P008		6	73.68	13759	20066	15740	10794	13911	14751	24493	20238	18910	24155	22518	14639	3	3	3	3	0.2032	0.135	0.8299	0.0834	-0.329067	0.360644	-0.0537988	0.635913	UNCHANGED	UNCHANGED	UNCHANGED	UNCHANGED
Zm00001eb189920_P001		16	33.27	34235	25071	28138	26022	29231	28049	44458	44774	40517	29929	42212	42437	3	3	3	3	0.6535	0.0095	0.31	0.0697	-0.070014	0.569288	-0.179381	0.459921	UNCHANGED	UNCHANGED	UNCHANGED	UNCHANGED
Zm00001eb024460_P001		10	43.92	32735	35926	44196	39132	32773	44380	45580	43232	46259	46814	56176	45839	3	3	3	3	0.8231	0.1044	0.2511	0.0823	0.0431648	0.259211	0.139942	0.355987	UNCHANGED	UNCHANGED	UNCHANGED	UNCHANGED
Zm00001eb083540_P001		3	28.89	18665	19557	22667	21333	23540	22895	19487	24873	21602	27527	21223	24998	3	3	3	3	0.1716	0.4416	0.3422	0.3635	0.154414	0.115434	0.160966	0.121986	UNCHANGED	UNCHANGED	UNCHANGED	UNCHANGED
Zm00001eb023460_P003		4	33.63	29313	25991	30981	20472	27758	39239	35299	31285	43300	35351	48072	38945	3	3	3	3	0.9477	0.1088	0.4666	0.1549	0.0196661	0.348808	0.155249	0.484391	UNCHANGED	UNCHANGED	UNCHANGED	UNCHANGED
Zm00001eb086540_P005		5	37.1	31376	30563	32675	21298	30378	28320	19088	22224	26733	23438	28294	20428	3	3	3	3	0.1587	0.0184	0.6893	0.5059	-0.242154	-0.475575	0.0847168	-0.148704	UNCHANGED	UNCHANGED	UNCHANGED	UNCHANGED
Zm00001eb325270_P001		17	25.49	47756	52531	51796	55151	53550	49538	52096	52754	54541	52691	54197	50832	3	3	3	3	0.4103	0.2149	0.6708	0.933	0.0572494	0.0677173	-0.0152075	-0.00473959	UNCHANGED	UNCHANGED	UNCHANGED	UNCHANGED
Zm00001eb198300_P001		18	68.06	77584	75856	84452	47983	75390	81127	88881	93519	93355	89403	85963	85971	3	3	3	3	0.3513	0.0141	0.0649	0.1394	-0.218209	0.213082	-0.0774773	0.353813	UNCHANGED	UNCHANGED	UNCHANGED	UNCHANGED
Zm00001eb345610_P001		11	31.32	54613	55045	57776	50963	48823	55032	51723	53009	42214	49955	47921	49867	3	3	3	3	0.1124	0.1263	0.9426	0.2906	-0.113024	-0.188311	0.00780805	-0.0674791	UNCHANGED	UNCHANGED	UNCHANGED	UNCHANGED
Zm00001eb138410_P002		15	42.95	33257	34370	40664	32843	39807	40676	37979	34195	28341	36600	35854	41316	3	3	3	3	0.6461	0.5147	0.2497	0.9631	0.0655671	-0.107486	0.178707	0.00565435	UNCHANGED	UNCHANGED	UNCHANGED	UNCHANGED
Zm00001eb353560_P003		5	23.77	18792	12609	13116	10246	12913	13415	13456	12861	12739	20658	8025	15610	3	3	3	3	0.2975	0.413	0.6599	0.5356	-0.283557	-0.188795	0.1815	0.276262	UNCHANGED	UNCHANGED	UNCHANGED	UNCHANGED
Zm00001eb033440_P001		2	19.66	72776	71206	43427	61433	76816	91435	23859	80884	51456	45196	26560	72002	3	3	3	3	0.3354	0.6136	0.8537	0.1437	0.293457	-0.26281	-0.119738	-0.676005	UNCHANGED	UNCHANGED	UNCHANGED	UNCHANGED
Zm00001eb418440_P002		14	28.49	12548	17648	2395	24666	17895	6524	28583	19843	52761	10083	19667	14159	3	3	3	3	0.4723	0.1021	0.1354	0.7872	0.590838	1.6345	-1.20445	-0.160787	UNCHANGED	UNCHANGED	UNCHANGED	UNCHANGED
Zm00001eb066420_P001		11	57.41	34012	41765	36712	38953	38536	40300	40356	34274	38983	36935	40933	34088	3	3	3	3	0.4912	0.9042	0.8483	0.3977	0.0664207	0.0143482	-0.0212088	-0.0732813	UNCHANGED	UNCHANGED	UNCHANGED	UNCHANGED
Zm00001eb111670_P001		10	30.8	42961	41423	36464	72767	23494	14792	35222	27413	30512	34852	43300	40911	3	3	3	3	0.866	0.037	0.0633	0.8906	-0.121948	-0.375615	0.354147	0.10048	UNCHANGED	UNCHANGED	UNCHANGED	UNCHANGED
Zm00001eb171480_P002		7	33.23	19319	21040	25996	22112	23806	23368	21524	22665	19200	21812	21710	21202	3	3	3	3	0.6607	0.6826	0.6899	0.0484	0.06237	-0.0659734	0.0300664	-0.0982771	UNCHANGED	UNCHANGED	UNCHANGED	UNCHANGED
Zm00001eb257910_P001		13	36.27	26919	31147	36937	28904	30592	39128	32017	42643	31674	37146	33251	33975	3	3	3	3	0.7926	0.46	0.8715	0.6014	0.0539559	0.162558	-0.0268682	0.0817338	UNCHANGED	UNCHANGED	UNCHANGED	UNCHANGED
Zm00001eb071390_P001		7	33.22	27855	27461	42271	33237	34625	40138	30672	38464	41386	28567	39838	30192	3	3	3	3	0.5489	0.5005	0.4501	0.4872	0.146279	0.179573	-0.164718	-0.131425	UNCHANGED	UNCHANGED	UNCHANGED	UNCHANGED
Zm00001eb062480_P001		17	48.94	35719	32804	36905	33598	29219	35367	42988	36345	42231	38476	44823	40988	3	3	3	3	0.3334	0.091	0.7616	0.0286	-0.102674	0.205467	0.0319671	0.340109	UNCHANGED	UNCHANGED	UNCHANGED	UNCHANGED
Zm00001eb433350_P001		2	18.92	43357	31929	93931	90241	34147	19853	41543	31804	42023	36641	68930	35669	3	3	3	3	0.7862	0.4059	0.4924	0.9689	-0.230398	-0.552619	0.291893	-0.0303276	UNCHANGED	UNCHANGED	UNCHANGED	UNCHANGED
Zm00001eb421170_P002		23	30.34	16319	14220	9256	14897	11207	6906	10706	8322	17143	16522	10777	12953	3	3	3	3	0.5083	0.7378	0.6855	0.4451	-0.269659	-0.137737	0.154205	0.286127	UNCHANGED	UNCHANGED	UNCHANGED	UNCHANGED
Zm00001eb137900_P001		17	35.18	30744	30319	30968	22684	31488	28166	29187	26639	36474	27771	29220	31514	3	3	3	3	0.2777	0.9773	0.7078	0.502	-0.160563	0.00420031	-0.0605828	0.104181	UNCHANGED	UNCHANGED	UNCHANGED	UNCHANGED
Zm00001eb113240_P001		21	30.61	53827	62411	80983	53758	68250	86067	42175	45442	46636	54002	49111	52922	3	3	3	3	0.7835	0.0611	0.022	0.1406	0.0772833	-0.554867	0.216928	-0.415222	UNCHANGED	UNCHANGED	UNCHANGED	UNCHANGED
Zm00001eb246350_P002		15	41.01	53586	45143	29316	38178	50087	30666	47108	38258	50343	39752	38669	43036	3	3	3	3	0.7549	0.7648	0.284	0.8917	-0.106523	0.0838727	-0.160071	0.0303252	UNCHANGED	UNCHANGED	UNCHANGED	UNCHANGED
Zm00001eb031900_P001		9	36.62	37717	34676	45246	31715	41342	40774	36666	39564	35986	41087	32441	33770	3	3	3	3	0.7885	0.6158	0.6025	0.6249	-0.0474773	-0.0680839	-0.0646552	-0.0852619	UNCHANGED	UNCHANGED	UNCHANGED	UNCHANGED
Zm00001eb060640_P002		4	47.59	31641	25484	24692	28306	22692	31500	23437	26511	25744	30463	31315	28489	3	3	3	3	0.9496	0.4398	0.0176	0.393	0.0119863	-0.112245	0.254053	0.129821	UNCHANGED	UNCHANGED	UNCHANGED	UNCHANGED
Zm00001eb111720_P001		15	41.12	71511	65431	46049	63275	56026	47839	70858	49502	57613	61363	61236	65846	3	3	3	3	0.5838	0.8738	0.6148	0.206	-0.130716	-0.0401118	0.0824878	0.173092	UNCHANGED	UNCHANGED	UNCHANGED	UNCHANGED
Zm00001eb201330_P002		11	33.26	41996	41309	35233	37306	41815	41068	41031	43915	33408	33018	36259	35928	3	3	3	3	0.8405	0.9879	0.2547	0.045	0.019948	-0.00224372	-0.169896	-0.192088	UNCHANGED	UNCHANGED	UNCHANGED	UNCHANGED
Zm00001eb098760_P001		10	28.78	12922	17088	18084	17326	15516	21683	14483	14813	14574	17219	17518	16175	3	3	3	3	0.4255	0.4242	0.005	0.5556	0.181068	-0.132653	0.21481	-0.0989115	UNCHANGED	UNCHANGED	UNCHANGED	UNCHANGED
Zm00001eb008400_P001		21	42.11	43268	41458	43942	47151	54252	50969	50186	38019	44414	34574	43385	44224	3	3	3	3	0.0223	0.7323	0.4983	0.0533	0.243947	0.0436455	-0.118251	-0.318552	UNCHANGED	UNCHANGED	UNCHANGED	UNCHANGED
Zm00001eb009340_P001		14	43.98	77666	80440	77854	81162	87743	88069	106045	105469	106774	116173	113705	108604	3	3	3	3	0.0444	0	0.0408	0.001	0.12308	0.43179	0.0887478	0.397458	UNCHANGED	UNCHANGED	UNCHANGED	UNCHANGED
Zm00001eb312080_P001		13	47.34	18207	22156	32190	9493	38039	19038	37163	23348	25285	25398	13910	18210	3	3	3	3	0.8418	0.5026	0.1597	0.7551	-0.124156	0.241875	-0.576914	-0.210883	UNCHANGED	UNCHANGED	UNCHANGED	UNCHANGED
Zm00001eb284260_P001		7	28.68	28110	32210	33897	30035	27459	33689	37553	36177	31562	36861	34622	37947	3	3	3	3	0.7059	0.2133	0.5397	0.0416	-0.0472123	0.160347	0.0556081	0.263167	UNCHANGED	UNCHANGED	UNCHANGED	UNCHANGED
Zm00001eb094730_P001		7	31.58	29303	30656	31539	32017	35562	38606	35889	43860	36863	28850	28249	28917	3	3	3	3	0.0717	0.032	0.0155	0.0247	0.214772	0.349906	-0.439027	-0.303892	UNCHANGED	UNCHANGED	UNCHANGED	UNCHANGED
Zm00001eb205890_P003		10	40.69	22547	20785	22943	22331	20359	33807	20164	24396	18814	19384	20863	22356	3	3	3	3	0.4672	0.6209	0.8984	0.3401	0.206926	-0.0645889	-0.0176364	-0.289151	UNCHANGED	UNCHANGED	UNCHANGED	UNCHANGED
Zm00001eb159850_P004		4	20.13	18898	14810	28651	30476	19856	23435	12287	11140	9967	15294	23786	16436	3	3	3	3	0.5018	0.0811	0.0548	0.212	0.24236	-0.901025	0.73332	-0.410065	UNCHANGED	UNCHANGED	UNCHANGED	UNCHANGED
Zm00001eb246860_P001		6	19.96	18664	19330	31897	20564	18776	25866	28339	24911	18068	23765	24569	25931	3	3	3	3	0.7614	0.9322	0.7661	0.2455	-0.10008	0.0291732	0.0584224	0.187676	UNCHANGED	UNCHANGED	UNCHANGED	UNCHANGED
Zm00001eb335590_P001		7	18.8	10460	11328	16881	8921	13178	14443	8243	8510	7202	9029	9909	10048	3	3	3	3	0.7997	0.075	0.0305	0.2128	-0.0816049	-0.690832	0.275052	-0.334175	UNCHANGED	UNCHANGED	UNCHANGED	UNCHANGED
Zm00001eb210850_P008		4	41.6	12992	11692	15252	13020	9710	14979	11848	14455	10501	13352	13888	10449	3	3	3	3	0.7096	0.5396	0.8608	0.9973	-0.0827817	-0.117815	0.0342618	-0.000771762	UNCHANGED	UNCHANGED	UNCHANGED	UNCHANGED
Zm00001eb260960_P002		5	37.74	15796	16215	11068	15701	10293	8099	13563	10630	14972	17940	11671	16334	3	3	3	3	0.3446	0.5661	0.3766	0.25	-0.337511	-0.137379	0.23032	0.430452	UNCHANGED	UNCHANGED	UNCHANGED	UNCHANGED
Zm00001eb085340_P001		21	28.49	27445	29228	21101	35645	21408	14274	37716	27667	34277	41462	28880	28762	3	3	3	3	0.7661	0.1306	0.973	0.2881	-0.124841	0.357717	-0.0080755	0.474482	UNCHANGED	UNCHANGED	UNCHANGED	UNCHANGED
Zm00001eb205190_P001		17	45.45	27919	34228	40246	27060	32395	35493	20747	31871	27553	25268	32379	27830	3	3	3	3	0.5971	0.1985	0.6696	0.3829	-0.108898	-0.352953	0.0924634	-0.151592	UNCHANGED	UNCHANGED	UNCHANGED	UNCHANGED
Zm00001eb138800_P001		12	27.35	6934	6635	7330	8975	7336	8985	9728	10020	7358	6102	5523	6332	3	3	3	3	0.066	0.0754	0.0254	0.015	0.275484	0.375178	-0.594045	-0.494351	UNCHANGED	UNCHANGED	UNCHANGED	UNCHANGED
Zm00001eb109370_P001		7	16.82	5591	5099	5812	3919	5016	4330	3777	4369	3481	4189	4135	4710	3	3	3	3	0.048	0.0084	0.2153	0.8445	-0.314995	-0.505225	0.16484	-0.0253903	UNCHANGED	UNCHANGED	UNCHANGED	UNCHANGED
Zm00001eb075730_P002		14	29.91	42687	39427	44500	41117	38094	48171	32286	34991	46632	56235	40139	47748	3	3	3	3	0.9425	0.4135	0.1908	0.3697	0.00872069	-0.152551	0.33939	0.178119	UNCHANGED	UNCHANGED	UNCHANGED	UNCHANGED
Zm00001eb382210_P001		6	15.31	2263	2387	1766	2621	2299	1712	2502	2210	2560	2355	2175	2217	3	3	3	3	0.8364	0.2622	0.2225	0.8949	0.0477955	0.180563	-0.108034	0.024734	UNCHANGED	UNCHANGED	UNCHANGED	UNCHANGED
Zm00001eb026860_P001		3	22.89	24368	25297	31013	30878	28065	34788	24986	28593	23618	19907	22128	26161	3	3	3	3	0.2014	0.6731	0.2719	0.0334	0.216374	-0.0636282	-0.178828	-0.45883	UNCHANGED	UNCHANGED	UNCHANGED	UNCHANGED
Zm00001eb070250_P001		11	43.77	40400	38583	38617	34972	41291	38882	38116	33072	40263	39295	37763	43015	3	3	3	3	0.6943	0.407	0.3377	0.5333	-0.0304362	-0.0774783	0.107498	0.0604558	UNCHANGED	UNCHANGED	UNCHANGED	UNCHANGED
Zm00001eb057250_P002		11	26.21	9851	8792	13180	20995	12851	12103	6799	13296	8965	12249	11230	12109	3	3	3	3	0.2081	0.7119	0.324	0.2945	0.529915	-0.131066	0.292361	-0.36862	UNCHANGED	UNCHANGED	UNCHANGED	UNCHANGED
Zm00001eb019230_P001		2	20.21	58528	62116	46125	34496	54263	43737	40857	74066	82271	42126	60870	73310	3	3	3	3	0.2018	0.496	0.6779	0.2445	-0.331905	0.24177	-0.161535	0.41214	UNCHANGED	UNCHANGED	UNCHANGED	UNCHANGED
Zm00001eb128160_P001		6	44.04	29482	24028	28646	22025	25552	29771	26991	37529	30335	27542	32101	31685	3	3	3	3	0.5987	0.298	0.7492	0.1559	-0.087014	0.207352	-0.0546613	0.239705	UNCHANGED	UNCHANGED	UNCHANGED	UNCHANGED
Zm00001eb040490_P001		2	12.37	21875	18006	20373	29476	18470	26018	16148	22341	18148	20547	23745	22234	3	3	3	3	0.2546	0.6039	0.1823	0.5037	0.29578	-0.0893137	0.232188	-0.152906	UNCHANGED	UNCHANGED	UNCHANGED	UNCHANGED
Zm00001eb386940_P003		2	37.86	30015	26303	13856	23304	19470	10601	37955	16413	18330	23715	19562	35017	3	3	3	3	0.4152	0.9254	0.833	0.2356	-0.394789	0.0509794	0.106987	0.552755	UNCHANGED	UNCHANGED	UNCHANGED	UNCHANGED
Zm00001eb168430_P001		9	41.69	24352	23912	38054	41607	34502	37105	35475	45298	35160	45735	66715	48008	3	3	3	3	0.1527	0.159	0.1166	0.0865	0.391323	0.425558	0.46891	0.503145	UNCHANGED	UNCHANGED	UNCHANGED	UNCHANGED
Zm00001eb070950_P001		5	36.48	49994	54717	28162	39548	39967	23143	27847	35164	47942	47738	25707	34486	3	3	3	3	0.3656	0.5082	0.9133	0.8457	-0.372194	-0.260091	-0.0398437	0.0722586	UNCHANGED	UNCHANGED	UNCHANGED	UNCHANGED
Zm00001eb356410_P001		10	31.81	41357	47304	50033	48253	47967	55514	49072	38550	54561	50448	45750	53751	3	3	3	3	0.2889	0.8385	0.6472	0.8692	0.129639	0.0358542	0.076717	-0.0170678	UNCHANGED	UNCHANGED	UNCHANGED	UNCHANGED
Zm00001eb011020_P001		12	40.68	64283	64973	68666	56986	68910	64190	49296	67577	67131	52013	59794	54304	3	3	3	3	0.5218	0.4941	0.4073	0.1275	-0.0582697	-0.10519	-0.147595	-0.194515	UNCHANGED	UNCHANGED	UNCHANGED	UNCHANGED
Zm00001eb163530_P001		16	44.51	30601	30364	19016	23367	35832	38089	18940	20540	19805	16039	21628	23740	3	3	3	3	0.3882	0.1477	0.7778	0.0798	0.282601	-0.431984	0.050736	-0.663849	UNCHANGED	UNCHANGED	UNCHANGED	UNCHANGED
Zm00001eb433330_P001		8	30.43	32161	32252	38497	30211	33463	47992	41237	37928	37367	38812	34204	46711	3	3	3	3	0.6443	0.1338	0.7957	0.7036	0.117794	0.179355	0.039006	0.100567	UNCHANGED	UNCHANGED	UNCHANGED	UNCHANGED
Zm00001eb185090_P001		6	38.12	39303	44083	46298	37741	36863	37388	40911	42753	41348	40877	48224	37821	3	3	3	3	0.0471	0.5066	0.849	0.1834	-0.211601	-0.0529339	0.0218832	0.18055	UNCHANGED	UNCHANGED	UNCHANGED	UNCHANGED
Zm00001eb205930_P001		9	37.24	21139	22175	26778	14142	16086	21266	18541	21739	23143	17035	23483	20835	3	3	3	3	0.0867	0.3702	0.7803	0.3105	-0.444852	-0.144235	-0.0478952	0.252722	UNCHANGED	UNCHANGED	UNCHANGED	UNCHANGED
Zm00001eb228340_P001		12	52.91	60843	50581	43773	59066	55961	68230	36091	42298	52640	57106	51693	42961	3	3	3	3	0.2046	0.3092	0.3374	0.1303	0.239773	-0.244208	0.211892	-0.272089	UNCHANGED	UNCHANGED	UNCHANGED	UNCHANGED
Zm00001eb354890_P001		13	43.6	36726	31595	37138	31023	32199	30807	43498	44801	35610	38948	47534	42033	3	3	3	3	0.1064	0.143	0.7078	0.0107	-0.165509	0.232579	0.0526719	0.45076	UNCHANGED	UNCHANGED	UNCHANGED	UNCHANGED
Zm00001eb268750_P001		7	38.46	60949	54157	65814	53889	61521	51552	61580	57489	54657	50187	47061	45780	3	3	3	3	0.3621	0.5749	0.013	0.0719	-0.115829	-0.0585383	-0.280507	-0.223215	UNCHANGED	UNCHANGED	UNCHANGED	UNCHANGED
Zm00001eb242260_P002		28	52.43	30151	25263	17190	21632	19808	13334	26426	25066	29894	22977	21122	21912	3	3	3	3	0.2607	0.5091	0.0288	0.2194	-0.406561	0.164736	-0.302092	0.269205	UNCHANGED	UNCHANGED	UNCHANGED	UNCHANGED
Zm00001eb264980_P001		13	46.92	20901	17981	21135	22014	22848	21861	20924	21551	17130	22455	27406	24234	3	3	3	3	0.1026	0.9401	0.0733	0.1722	0.152829	-0.00991446	0.313928	0.151184	UNCHANGED	UNCHANGED	UNCHANGED	UNCHANGED
Zm00001eb242380_P001		15	36.54	67210	60201	76365	54752	70042	71519	63478	69276	58185	63484	68154	64828	3	3	3	3	0.7443	0.4925	0.6255	0.9931	-0.0538259	-0.0938772	0.0411728	0.0011215	UNCHANGED	UNCHANGED	UNCHANGED	UNCHANGED
Zm00001eb245640_P003		13	35.7	25478	27206	38777	31685	30140	35963	31721	26684	24001	27060	25356	26909	3	3	3	3	0.6653	0.5596	0.6819	0.028	0.096514	-0.150395	-0.054969	-0.301878	UNCHANGED	UNCHANGED	UNCHANGED	UNCHANGED
Zm00001eb091200_P001		10	28.45	49124	46655	28283	32263	46081	35074	38546	38812	34313	24669	26988	28185	3	3	3	3	0.6732	0.5728	0.004	0.0614	-0.129422	-0.151803	-0.48406	-0.506441	UNCHANGED	UNCHANGED	UNCHANGED	UNCHANGED
Zm00001eb066660_P001		5	19.12	40578	50561	53426	48963	40958	50450	45378	62887	59900	47094	58282	53969	3	3	3	3	0.7889	0.3032	0.6657	0.2234	-0.0424701	0.218162	-0.0777267	0.182906	UNCHANGED	UNCHANGED	UNCHANGED	UNCHANGED
Zm00001eb205820_P001		13	56.75	30174	20064	14198	19034	19099	13056	17855	9988	16489	24040	16257	18015	3	3	3	3	0.4336	0.2716	0.2404	0.4855	-0.332062	-0.539508	0.39542	0.187973	UNCHANGED	UNCHANGED	UNCHANGED	UNCHANGED
Zm00001eb191030_P002		8	27.62	18517	20788	26686	20387	22304	26928	25906	21366	19929	25537	23287	24305	3	3	3	3	0.7174	0.9005	0.3605	0.5984	0.0772398	0.0262136	0.121962	0.0709352	UNCHANGED	UNCHANGED	UNCHANGED	UNCHANGED
Zm00001eb004660_P001		8	55.11	47666	49902	47747	33800	51972	35293	29354	24192	43698	35820	41468	31786	3	3	3	3	0.2406	0.0527	0.5754	0.5699	-0.263395	-0.579509	0.165636	-0.150479	UNCHANGED	UNCHANGED	UNCHANGED	UNCHANGED
Zm00001eb356490_P002		2	7.64	42764	58398	72136	48674	57873	51289	63784	54269	57447	58541	53625	43467	3	3	3	3	0.5942	0.9385	0.2754	0.8948	-0.134834	0.0182161	-0.173324	-0.0202739	UNCHANGED	UNCHANGED	UNCHANGED	UNCHANGED
Zm00001eb294250_P002		10	31.06	14652	16759	17726	13226	13147	15216	14518	11405	16141	15031	13632	16016	3	3	3	3	0.0903	0.2285	0.6044	0.3472	-0.240638	-0.224248	0.0870042	0.103394	UNCHANGED	UNCHANGED	UNCHANGED	UNCHANGED
Zm00001eb309130_P001		6	32.88	11417	11304	7288	9138	11195	6399	14786	12818	23156	10056	7915	9609	3	3	3	3	0.6039	0.1153	0.0753	0.8628	-0.166828	0.758287	-0.880048	0.0450676	UNCHANGED	UNCHANGED	UNCHANGED	UNCHANGED
Zm00001eb327260_P001		5	29.3	37117	36726	40612	32404	30975	48010	35979	53828	56187	40524	43690	44341	3	3	3	3	0.8639	0.181	0.4209	0.3632	-0.0391825	0.351136	-0.183523	0.206796	UNCHANGED	UNCHANGED	UNCHANGED	UNCHANGED
Zm00001eb013490_P001		5	39.23	60860	60979	57601	73924	63189	75623	47725	42309	47289	51730	62072	53827	3	3	3	3	0.0518	0.0024	0.0486	0.0399	0.245561	-0.385932	0.287707	-0.343786	UNCHANGED	UNCHANGED	UNCHANGED	UNCHANGED
Zm00001eb091400_P001		6	39.2	19883	22394	23689	22632	23520	25164	24314	20104	19138	24000	22391	22118	3	3	3	3	0.2543	0.7002	0.3849	0.3785	0.11249	-0.0537302	0.108273	-0.0579471	UNCHANGED	UNCHANGED	UNCHANGED	UNCHANGED
Zm00001eb038870_P001		21	32.47	157121	149580	136373	132562	143913	132095	150989	117842	148141	159057	137309	139523	3	3	3	3	0.1849	0.5157	0.6445	0.3141	-0.116967	-0.0875994	0.0640148	0.093382	UNCHANGED	UNCHANGED	UNCHANGED	UNCHANGED
Zm00001eb385980_P004		10	38.06	24079	23647	27250	27104	22602	28889	24593	26747	24362	26221	25078	28386	3	3	3	3	0.6109	0.8681	0.3419	0.8714	0.0679839	0.0138961	0.0739647	0.0198769	UNCHANGED	UNCHANGED	UNCHANGED	UNCHANGED
Zm00001eb280580_P001		7	28.36	22309	24242	24439	13530	23637	22602	10471	19638	21959	11670	17353	8479	3	3	3	3	0.318	0.1522	0.3281	0.1466	-0.248201	-0.447201	-0.473451	-0.672451	UNCHANGED	UNCHANGED	UNCHANGED	UNCHANGED
Zm00001eb068110_P002		3	27.51	10141	12388	11614	14422	12706	16917	15184	13865	14408	14225	14116	14534	3	3	3	3	0.0763	0.0152	0.6554	0.7669	0.367403	0.348012	-0.0194334	-0.0388248	UNCHANGED	UNCHANGED	UNCHANGED	UNCHANGED
Zm00001eb015040_P001		12	33.7	18406	15673	20795	20199	15273	19915	20502	21379	18972	18085	21958	17436	3	3	3	3	0.9412	0.2907	0.515	0.7601	0.0134174	0.149206	-0.0823253	0.053463	UNCHANGED	UNCHANGED	UNCHANGED	UNCHANGED
Zm00001eb018690_P001		3	32.6	122371	116102	122101	101308	106105	115178	144296	180357	92597	137538	94885	97225	3	3	3	3	0.0498	0.5007	0.3708	0.8784	-0.160587	0.210614	-0.339982	0.0312194	UNCHANGED	UNCHANGED	UNCHANGED	UNCHANGED
Zm00001eb127300_P001		3	33.77	11078	20227	50096	9070	22181	20958	29407	25525	32387	21374	30019	27137	3	3	3	3	0.4798	0.8769	0.4152	0.1474	-0.640759	0.101244	-0.153043	0.588959	UNCHANGED	UNCHANGED	UNCHANGED	UNCHANGED
Zm00001eb398370_P001		11	24.13	31608	26444	19859	26945	34342	19599	23348	22514	30231	24436	23460	23964	3	3	3	3	0.8644	0.8919	0.5972	0.5195	0.0540751	-0.0340634	-0.0825685	-0.170707	UNCHANGED	UNCHANGED	UNCHANGED	UNCHANGED
Zm00001eb240160_P001		19	26.96	130573	114259	105035	116853	107199	124511	142319	140432	134580	135276	123986	133300	3	3	3	3	0.9637	0.0452	0.12	0.074	-0.00538855	0.254388	-0.0882728	0.171504	UNCHANGED	UNCHANGED	UNCHANGED	UNCHANGED
Zm00001eb347680_P001		15	31.66	41132	39700	42867	37077	37540	36109	30008	23940	38881	27254	32438	32576	3	3	3	3	0.0127	0.0811	0.97	0.0269	-0.159844	-0.414186	-0.00873998	-0.263082	UNCHANGED	UNCHANGED	UNCHANGED	UNCHANGED
Zm00001eb346870_P001		5	29.46	16160	17041	11345	19447	13718	22040	23461	30142	12513	19990	33780	22681	3	3	3	3	0.306	0.2564	0.6317	0.2207	0.309492	0.569707	0.209534	0.469749	UNCHANGED	UNCHANGED	UNCHANGED	UNCHANGED
Zm00001eb303330_P001		2	5.92	6939	7304	6902	9238	8698	7862	9627	8753	11068	9428	8368	12835	3	3	3	3	0.021	0.0158	0.8065	0.3157	0.287028	0.477892	0.05684	0.247704	UNCHANGED	UNCHANGED	UNCHANGED	UNCHANGED
Zm00001eb292340_P001		2	28.91	13942	13348	17539	24107	13934	16780	14542	15378	13872	14915	16942	11879	3	3	3	3	0.37	0.8146	0.9907	0.3342	0.290329	-0.0337493	-0.00187907	-0.325957	UNCHANGED	UNCHANGED	UNCHANGED	UNCHANGED
Zm00001eb227310_P001		14	54.23	50807	48770	52625	48059	44709	47073	54172	40808	45502	39118	48510	49099	3	3	3	3	0.0508	0.3914	0.8174	0.7742	-0.122193	-0.115606	-0.0390838	-0.0324962	UNCHANGED	UNCHANGED	UNCHANGED	UNCHANGED
Zm00001eb340720_P001		17	34.44	54868	47664	30576	55073	43908	30519	54270	56516	54330	50945	44804	49196	3	3	3	3	0.9111	0.2146	0.027	0.5211	-0.0396488	0.310876	-0.187968	0.162557	UNCHANGED	UNCHANGED	UNCHANGED	UNCHANGED
Zm00001eb011840_P001		3	21.72	27101	19834	28534	27903	26158	18289	22307	15664	17075	21969	17279	22808	3	3	3	3	0.8077	0.1133	0.4284	0.3726	-0.0608911	-0.455242	0.172929	-0.221422	UNCHANGED	UNCHANGED	UNCHANGED	UNCHANGED
Zm00001eb379990_P004		10	43.67	22940	25103	31180	22576	22238	23124	24175	24292	25037	23135	31643	22733	3	3	3	3	0.2039	0.4851	0.6709	0.3354	-0.2217	-0.108096	0.076578	0.190181	UNCHANGED	UNCHANGED	UNCHANGED	UNCHANGED
Zm00001eb336090_P002		6	18.14	21970	22247	25321	26477	22480	23485	25499	24044	20795	28307	31835	33980	3	3	3	3	0.5803	0.8867	0.0214	0.0241	0.0590115	0.0164959	0.420229	0.377714	UNCHANGED	UNCHANGED	UNCHANGED	UNCHANGED
Zm00001eb236850_P002		6	35.56	17340	21829	32515	14988	23340	24007	12395	14350	12688	9977	15386	13809	3	3	3	3	0.5918	0.0771	0.9621	0.0804	-0.201638	-0.862285	-0.00955629	-0.670204	UNCHANGED	UNCHANGED	UNCHANGED	UNCHANGED
Zm00001eb124810_P001		8	19.42	14247	14693	18430	12099	13962	15446	12815	22710	11937	10240	12324	11323	3	3	3	3	0.2997	0.9938	0.2664	0.0898	-0.190659	0.00279012	-0.48608	-0.292631	UNCHANGED	UNCHANGED	UNCHANGED	UNCHANGED
Zm00001eb325340_P001		3	23.35	16492	38968	4211	6561	49723	31307	21337	8884	9460	6871	23643	6983	3	3	3	3	0.5947	0.5759	0.921	0.2896	0.553739	-0.588612	-0.0816557	-1.22401	UNCHANGED	UNCHANGED	UNCHANGED	UNCHANGED
Zm00001eb105030_P002		14	28.68	56025	56911	53937	43170	67681	64118	43013	41489	38691	28731	45684	34601	3	3	3	3	0.7435	0.0007	0.409	0.0735	0.0683543	-0.437834	-0.176376	-0.682565	UNCHANGED	UNCHANGED	UNCHANGED	UNCHANGED
Zm00001eb378140_P003		6	16.7	33940	11452	54894	24209	22564	46004	59941	27433	15565	17898	53000	20714	3	3	3	3	0.8726	0.9637	0.8388	0.9785	-0.112286	0.0376577	-0.16819	-0.0182464	UNCHANGED	UNCHANGED	UNCHANGED	UNCHANGED
Zm00001eb318240_P001		5	24.66	8311	4748	5053	4389	5721	5362	7261	7724	8014	5801	5503	6641	3	3	3	3	0.5065	0.2334	0.0142	0.1907	-0.227341	0.344568	-0.357958	0.213951	UNCHANGED	UNCHANGED	UNCHANGED	UNCHANGED
Zm00001eb205590_P001		2	18.71	13650	18016	20117	16605	25935	35004	16143	10139	13415	3290	13977	15120	3	3	3	3	0.2027	0.193	0.5885	0.0819	0.582559	-0.38341	-0.293618	-1.25959	UNCHANGED	UNCHANGED	UNCHANGED	UNCHANGED
Zm00001eb346150_P001		17	43.11	50641	51045	45962	37244	45430	37998	38155	35161	35056	29346	41693	43366	3	3	3	3	0.0433	0.0024	0.6805	0.7049	-0.291064	-0.446158	0.078145	-0.076949	UNCHANGED	UNCHANGED	UNCHANGED	UNCHANGED
Zm00001eb024490_P001		7	44.34	14022	14016	15707	17925	12953	16735	15531	17736	15039	15778	15789	18190	3	3	3	3	0.4657	0.2037	0.6965	0.6956	0.122236	0.143109	0.0427098	0.0635822	UNCHANGED	UNCHANGED	UNCHANGED	UNCHANGED
Zm00001eb050220_P001		4	18.9	8941	11561	16857	6438	14506	18428	6890	9339	8520	6428	4892	7662	3	3	3	3	0.8815	0.1597	0.1488	0.1336	0.0757528	-0.594008	-0.382777	-1.05254	UNCHANGED	UNCHANGED	UNCHANGED	UNCHANGED
Zm00001eb286760_P001		4	21.73	36095	20071	45837	37893	29289	44216	28824	26076	24264	29775	18912	22682	3	3	3	3	0.7362	0.3747	0.4932	0.0679	0.127111	-0.365705	-0.149533	-0.642349	UNCHANGED	UNCHANGED	UNCHANGED	UNCHANGED
Zm00001eb062510_P001		9	51.52	15442	18805	22872	25443	13611	15858	40307	18823	18512	24061	30342	25805	3	3	3	3	0.87	0.4148	0.9141	0.1078	-0.0568146	0.442875	0.0469149	0.546604	UNCHANGED	UNCHANGED	UNCHANGED	UNCHANGED
Zm00001eb000800_P001		10	39.05	9672	11069	12513	6088	10448	10712	11199	9215	7570	10900	12082	9271	3	3	3	3	0.3065	0.2576	0.3444	0.3837	-0.287338	-0.248928	0.204819	0.243229	UNCHANGED	UNCHANGED	UNCHANGED	UNCHANGED
Zm00001eb157120_P005		4	57.95	9469	9407	16454	3673	14496	11203	8483	10583	11216	7523	10338	8461	3	3	3	3	0.6428	0.5347	0.3222	0.774	-0.266481	-0.222453	-0.202147	-0.158118	UNCHANGED	UNCHANGED	UNCHANGED	UNCHANGED
Zm00001eb070860_P001		11	30.74	18829	22572	25603	24158	23670	25416	28860	36344	27103	32681	36877	30145	3	3	3	3	0.363	0.0706	0.514	0.0122	0.12842	0.462164	0.111192	0.444936	UNCHANGED	UNCHANGED	UNCHANGED	UNCHANGED
Zm00001eb089660_P002		8	30.28	42393	43308	38320	45411	45214	45720	37845	37210	42549	39447	38223	41208	3	3	3	3	0.056	0.4008	0.8336	0.0027	0.136684	-0.076643	0.0155364	-0.197791	UNCHANGED	UNCHANGED	UNCHANGED	UNCHANGED
Zm00001eb181530_P003		4	19.46	9755	9568	11851	12227	9399	12981	9110	13672	11895	14219	13406	9563	3	3	3	3	0.4327	0.4841	0.6907	0.6582	0.150699	0.15363	0.100842	0.103773	UNCHANGED	UNCHANGED	UNCHANGED	UNCHANGED
Zm00001eb180330_P001		11	51.07	13368	18792	36048	27375	17014	24830	24057	22632	18812	26149	17604	17609	3	3	3	3	0.9664	0.9039	0.693	0.5686	0.0212272	-0.0584243	-0.0941798	-0.173831	UNCHANGED	UNCHANGED	UNCHANGED	UNCHANGED
Zm00001eb070150_P001		5	31.5	22253	25272	20437	26313	21243	21866	19393	23437	24183	24499	29938	26210	3	3	3	3	0.8305	0.8847	0.1065	0.1738	0.0306575	-0.0203087	0.2672	0.216234	UNCHANGED	UNCHANGED	UNCHANGED	UNCHANGED
Zm00001eb413580_P002		11	42.01	53984	28829	10425	41877	24474	10565	32468	10549	13121	51264	14525	34147	3	3	3	3	0.7439	0.4387	0.3134	0.6116	-0.277627	-0.731937	0.832018	0.377708	UNCHANGED	UNCHANGED	UNCHANGED	UNCHANGED
Zm00001eb031400_P002		8	30.71	37962	38243	39831	34825	43694	43044	30575	46775	38917	35607	38066	37307	3	3	3	3	0.5615	0.9877	0.7285	0.2972	0.0671197	0.0028692	-0.0671548	-0.131405	UNCHANGED	UNCHANGED	UNCHANGED	UNCHANGED
Zm00001eb431850_P002		15	32.21	46924	55666	67429	57234	61912	69770	60815	63850	46706	51716	39978	60030	3	3	3	3	0.4176	0.9575	0.4514	0.1455	0.152049	0.0114214	-0.17568	-0.316308	UNCHANGED	UNCHANGED	UNCHANGED	UNCHANGED
Zm00001eb206090_P002		13	39.62	32609	28616	27897	18820	28642	19338	21045	19482	32833	21961	22923	22703	3	3	3	3	0.1015	0.3043	0.6723	0.9387	-0.415913	-0.280763	-0.118266	0.016884	UNCHANGED	UNCHANGED	UNCHANGED	UNCHANGED
Zm00001eb442180_P001		2	32.88	20871	25998	22324	21822	15597	13489	26491	16415	19340	31883	24503	23571	3	3	3	3	0.106	0.5284	0.2125	0.0559	-0.442748	-0.152668	0.361257	0.651337	UNCHANGED	UNCHANGED	UNCHANGED	UNCHANGED
Zm00001eb413630_P001		14	43.2	17181	22048	22597	18972	23619	20687	29257	52137	31173	28335	29233	31057	3	3	3	3	0.8359	0.0879	0.3399	0.0058	0.0335057	0.864515	-0.345007	0.486002	UNCHANGED	UNCHANGED	UNCHANGED	UNCHANGED
Zm00001eb396330_P001		8	20.79	26547	33475	16942	20694	21204	13261	24511	25494	22572	32251	21467	23639	3	3	3	3	0.2523	0.7789	0.664	0.1511	-0.480611	-0.0846842	0.092026	0.487953	UNCHANGED	UNCHANGED	UNCHANGED	UNCHANGED
Zm00001eb299960_P001		9	26.77	11783	11494	11603	11203	14076	15677	11265	10093	9465	9615	10156	9457	3	3	3	3	0.1974	0.0646	0.4031	0.042	0.231684	-0.1784	-0.0765693	-0.486654	UNCHANGED	UNCHANGED	UNCHANGED	UNCHANGED
Zm00001eb190630_P001		11	30.71	22035	23297	24431	23929	22163	20039	35755	28334	27590	27731	28202	27063	3	3	3	3	0.411	0.0536	0.3325	0.0087	-0.0771383	0.394129	-0.143552	0.327715	UNCHANGED	UNCHANGED	UNCHANGED	UNCHANGED
Zm00001eb355050_P001		11	41.98	7024	5912	6524	7374	6465	8120	7384	6447	7397	7923	7073	6909	3	3	3	3	0.2218	0.2602	0.6382	0.9764	0.174331	0.125455	0.0453167	-0.00355864	UNCHANGED	UNCHANGED	UNCHANGED	UNCHANGED
Zm00001eb250610_P001		10	51.14	23819	23370	28556	21207	22016	30487	21110	23072	25278	20940	23667	23638	3	3	3	3	0.8516	0.3645	0.8013	0.5887	-0.0392912	-0.124954	-0.0254533	-0.111116	UNCHANGED	UNCHANGED	UNCHANGED	UNCHANGED
Zm00001eb293810_P001		13	29.28	11728	11989	11247	10070	11592	11759	12329	12487	13613	10115	11906	11706	3	3	3	3	0.4249	0.0655	0.0875	0.902	-0.0651088	0.136341	-0.188249	0.0132009	UNCHANGED	UNCHANGED	UNCHANGED	UNCHANGED
Zm00001eb153830_P001		8	13.28	19236	22649	16438	18708	16363	12997	17242	17934	14395	13229	12885	13885	3	3	3	3	0.2344	0.2366	0.0467	0.1853	-0.278985	-0.234569	-0.309532	-0.265117	UNCHANGED	UNCHANGED	UNCHANGED	UNCHANGED
Zm00001eb156020_P001		13	34.54	11570	13871	15123	15334	15620	16624	15923	16823	17176	16487	16315	16882	3	3	3	3	0.1033	0.0477	0.8557	0.1744	0.230078	0.299472	-0.00688776	0.0625064	UNCHANGED	UNCHANGED	UNCHANGED	UNCHANGED
Zm00001eb157380_P002		5	30.17	14894	15807	16718	13117	12658	15414	15312	12626	15371	17159	13768	16907	3	3	3	3	0.1069	0.261	0.3472	0.1848	-0.203209	-0.130767	0.143379	0.215821	UNCHANGED	UNCHANGED	UNCHANGED	UNCHANGED
Zm00001eb085450_P001		3	21.95	11356	13403	14001	15233	12514	17026	10154	10997	9464	9599	11280	12375	3	3	3	3	0.2622	0.0413	0.3937	0.0673	0.20807	-0.340279	0.119248	-0.429101	UNCHANGED	UNCHANGED	UNCHANGED	UNCHANGED
Zm00001eb043730_P001		10	30.45	24306	30585	34504	18219	37465	29715	29640	24284	26946	25945	27644	20254	3	3	3	3	0.8436	0.4439	0.4373	0.5571	-0.0659862	-0.14459	-0.131143	-0.209747	UNCHANGED	UNCHANGED	UNCHANGED	UNCHANGED
Zm00001eb100100_P001		4	29.8	8939	10619	13578	11119	12273	17663	8852	12165	8928	9874	10347	9722	3	3	3	3	0.3384	0.5742	0.9995	0.1414	0.309173	-0.146096	-9.67332e-05	-0.455365	UNCHANGED	UNCHANGED	UNCHANGED	UNCHANGED
Zm00001eb285660_P001		11	35.87	11058	9368	7545	13051	10061	9432	12121	13085	12090	14924	13678	13632	3	3	3	3	0.3694	0.0434	0.037	0.0538	0.218446	0.415048	0.179419	0.376021	UNCHANGED	UNCHANGED	UNCHANGED	UNCHANGED
Zm00001eb409950_P003		12	36.09	8816	9394	10616	8575	8729	11412	11403	11216	11453	11005	10726	10428	3	3	3	3	0.9742	0.0309	0.0246	0.2875	-0.00550281	0.241216	-0.0833624	0.163356	UNCHANGED	UNCHANGED	UNCHANGED	UNCHANGED
Zm00001eb337520_P004		5	15.71	5657	6257	4071	5894	5346	3975	6672	5698	5333	6460	6565	6864	3	3	3	3	0.782	0.4955	0.1559	0.0558	-0.0711765	0.147327	0.167957	0.38646	UNCHANGED	UNCHANGED	UNCHANGED	UNCHANGED
Zm00001eb119990_P001		6	33.47	32888	30685	46321	29675	25139	48241	40498	41764	29680	44388	47293	40359	3	3	3	3	0.8039	0.9178	0.1967	0.2588	-0.0926888	0.0266431	0.238223	0.357555	UNCHANGED	UNCHANGED	UNCHANGED	UNCHANGED
Zm00001eb163700_P003		2	18.03	24269	16871	10002	20441	15500	9364	19564	14034	12184	26317	16914	15665	3	3	3	3	0.7283	0.722	0.3387	0.3846	-0.174796	-0.159717	0.363408	0.378487	UNCHANGED	UNCHANGED	UNCHANGED	UNCHANGED
Zm00001eb298440_P001		9	38.6	12600	10828	14102	10641	12422	12600	11330	13481	13684	14815	14840	12732	3	3	3	3	0.6126	0.8032	0.2753	0.0752	-0.0735899	0.0366646	0.138914	0.249169	UNCHANGED	UNCHANGED	UNCHANGED	UNCHANGED
Zm00001eb253030_P001		4	18.06	11986	13658	22653	22835	18298	25404	28699	22813	22281	35372	22955	22801	3	3	3	3	0.1949	0.0948	0.6264	0.355	0.462206	0.61154	0.136722	0.286056	UNCHANGED	UNCHANGED	UNCHANGED	UNCHANGED
Zm00001eb249900_P001		27	36.17	35158	53099	36423	34596	41978	28774	37193	34186	38127	36557	45057	36882	3	3	3	3	0.4051	0.4398	0.3778	0.4062	-0.243058	-0.187216	0.113828	0.16967	UNCHANGED	UNCHANGED	UNCHANGED	UNCHANGED
Zm00001eb321830_P001		2	18.49	78681	80463	62770	41385	85277	30749	45307	55894	72684	40385	52815	23850	3	3	3	3	0.2892	0.1761	0.1769	0.5112	-0.495459	-0.351866	-0.571	-0.427407	UNCHANGED	UNCHANGED	UNCHANGED	UNCHANGED
Zm00001eb311450_P001		11	29.2	28427	29218	26522	26479	22006	24603	24387	26826	28833	26554	24390	24696	3	3	3	3	0.0725	0.4156	0.3692	0.5921	-0.203601	-0.0724281	-0.0816737	0.0494994	UNCHANGED	UNCHANGED	UNCHANGED	UNCHANGED
Zm00001eb341390_P001		10	21.03	27405	29189	21822	21760	27818	24059	24388	22160	28093	21703	21667	24911	3	3	3	3	0.6043	0.6778	0.3569	0.4364	-0.0906976	-0.0711926	-0.128478	-0.108973	UNCHANGED	UNCHANGED	UNCHANGED	UNCHANGED
Zm00001eb404110_P001		3	6.57	22290	24728	22187	17697	17894	22970	24294	19944	17248	26995	26301	25741	3	3	3	3	0.1375	0.3098	0.0485	0.018	-0.24094	-0.17063	0.362273	0.432583	UNCHANGED	UNCHANGED	UNCHANGED	UNCHANGED
Zm00001eb376780_P001		4	11.9	9440	12890	10072	8351	12858	12309	7367	9551	6907	8059	11599	8999	3	3	3	3	0.8439	0.0994	0.2945	0.412	0.0488636	-0.443627	0.266442	-0.226048	UNCHANGED	UNCHANGED	UNCHANGED	UNCHANGED
Zm00001eb324510_P003		10	35.62	63673	58580	60962	58851	58901	57633	67197	59265	61864	61556	60237	64688	3	3	3	3	0.1629	0.5705	0.83	0.0556	-0.0630204	0.0396868	-0.0141959	0.0885113	UNCHANGED	UNCHANGED	UNCHANGED	UNCHANGED
Zm00001eb294030_P002		3	15	34877	29888	41346	28018	30940	26930	24705	22749	36393	36219	29139	32839	3	3	3	3	0.1285	0.2412	0.3686	0.1584	-0.305046	-0.339747	0.227918	0.193218	UNCHANGED	UNCHANGED	UNCHANGED	UNCHANGED
Zm00001eb314710_P002		10	40.22	35327	39589	75163	44059	47840	47152	46060	37446	40924	45522	51764	56907	3	3	3	3	0.7863	0.5429	0.0744	0.2218	-0.110111	-0.270392	0.309407	0.149127	UNCHANGED	UNCHANGED	UNCHANGED	UNCHANGED
Zm00001eb346580_P001		11	38.58	43700	38678	39204	35151	45931	32231	28735	30352	39178	31303	27957	26820	3	3	3	3	0.5701	0.098	0.312	0.1068	-0.101608	-0.307174	-0.191003	-0.396569	UNCHANGED	UNCHANGED	UNCHANGED	UNCHANGED
Zm00001eb366640_P001		8	33.09	14462	14651	15228	17728	14134	18117	16075	21651	16705	13885	14861	13540	3	3	3	3	0.2185	0.1315	0.0886	0.1258	0.172647	0.295784	-0.364216	-0.241079	UNCHANGED	UNCHANGED	UNCHANGED	UNCHANGED
Zm00001eb424310_P001		6	31.69	27574	26944	33030	32136	26081	39311	34382	36193	28652	32301	32694	27873	3	3	3	3	0.4808	0.2619	0.4837	0.7256	0.155753	0.180659	-0.0955411	-0.0706347	UNCHANGED	UNCHANGED	UNCHANGED	UNCHANGED
Zm00001eb283450_P001		5	24.91	31564	32116	46785	17057	21003	39574	32618	16358	32812	24981	36429	17589	3	3	3	3	0.2696	0.2653	0.9101	0.9614	-0.508818	-0.433636	-0.0500369	0.0251457	UNCHANGED	UNCHANGED	UNCHANGED	UNCHANGED
Zm00001eb329150_P001		9	51.65	66079	62245	72580	62678	72955	77678	68168	63299	58601	63239	63339	71258	3	3	3	3	0.4832	0.427	0.5363	0.3743	0.0864541	-0.0799954	0.0577869	-0.108663	UNCHANGED	UNCHANGED	UNCHANGED	UNCHANGED
Zm00001eb060250_P002		30	31.89	23773	22723	23110	32882	22017	25926	28960	30804	28551	34135	31899	26282	3	3	3	3	0.3064	0.0012	0.6133	0.3864	0.215585	0.343461	0.0639149	0.191791	UNCHANGED	UNCHANGED	UNCHANGED	UNCHANGED
Zm00001eb387030_P001		7	25.16	23118	27979	32043	23483	28899	32991	29473	27340	28952	29447	29530	24923	3	3	3	3	0.8533	0.7586	0.7258	0.8836	0.0382259	0.0448407	-0.0317183	-0.0251035	UNCHANGED	UNCHANGED	UNCHANGED	UNCHANGED
Zm00001eb359540_P002		5	20	27378	27740	20254	25216	20460	17670	27921	23307	21584	29838	22706	32080	3	3	3	3	0.2893	0.7957	0.3113	0.1189	-0.250797	-0.049872	0.216915	0.41784	UNCHANGED	UNCHANGED	UNCHANGED	UNCHANGED
Zm00001eb024200_P001		20	44.86	53562	48817	33870	48899	40599	27785	57192	44933	56378	57299	50125	57238	3	3	3	3	0.5002	0.357	0.6797	0.0745	-0.216253	0.218278	0.0549944	0.489525	UNCHANGED	UNCHANGED	UNCHANGED	UNCHANGED
Zm00001eb208240_P001		9	39.45	20179	19756	19186	23806	19978	22893	23731	22655	20800	23680	28020	24772	3	3	3	3	0.1017	0.0409	0.1181	0.1339	0.173496	0.18446	0.186805	0.197769	UNCHANGED	UNCHANGED	UNCHANGED	UNCHANGED
Zm00001eb185960_P004		11	34.55	2417	1967	2216	1773	2668	2185	3279	3163	3526	2837	2589	2681	3	3	3	3	0.9775	0.0027	0.0087	0.1399	0.00568773	0.594854	-0.298087	0.291079	UNCHANGED	UNCHANGED	UNCHANGED	UNCHANGED
Zm00001eb234600_P002		3	20.36	28066	26382	23442	25674	30315	31939	28040	31103	25613	21019	23891	19449	3	3	3	3	0.2215	0.334	0.0296	0.0263	0.174895	0.121883	-0.397172	-0.450184	UNCHANGED	UNCHANGED	UNCHANGED	UNCHANGED
Zm00001eb303200_P001		11	32.95	37652	37732	36505	32861	34207	32023	39057	37518	44509	41592	43280	42764	3	3	3	3	0.0047	0.2285	0.373	0.0003	-0.175256	0.113943	0.0760151	0.365214	UNCHANGED	UNCHANGED	UNCHANGED	UNCHANGED
Zm00001eb237390_P002		17	51.73	40612	30075	23906	28709	32018	15929	33224	34351	32781	26179	28679	26057	3	3	3	3	0.4362	0.715	0.0026	0.7897	-0.303328	0.0853292	-0.310659	0.0779982	UNCHANGED	UNCHANGED	UNCHANGED	UNCHANGED
Zm00001eb383320_P001		3	14.65	9357	8903	10166	15483	13093	13547	12758	12306	10121	13562	12781	12453	3	3	3	3	0.0051	0.0653	0.2424	0.2395	0.567434	0.307819	0.14092	-0.118695	UNCHANGED	UNCHANGED	UNCHANGED	UNCHANGED
Zm00001eb394640_P004		12	34.34	21995	27406	24228	22953	17877	19169	28489	48993	29321	27554	27541	26870	3	3	3	3	0.1064	0.1834	0.2844	0.0089	-0.295323	0.536615	-0.381874	0.450064	UNCHANGED	UNCHANGED	UNCHANGED	UNCHANGED
Zm00001eb293360_P001		6	35.95	32202	30110	23719	27300	33250	29823	31165	37293	34343	27389	28360	24818	3	3	3	3	0.6629	0.1462	0.0228	0.1813	0.071019	0.256911	-0.351584	-0.165692	UNCHANGED	UNCHANGED	UNCHANGED	UNCHANGED
Zm00001eb115750_P001		6	26.62	32568	31652	45520	42495	38931	44068	39733	65381	43945	38206	32674	41252	3	3	3	3	0.329	0.2239	0.2135	0.2037	0.193542	0.441804	-0.410682	-0.16242	UNCHANGED	UNCHANGED	UNCHANGED	UNCHANGED
Zm00001eb093160_P001		17	41.09	17891	13688	21582	19218	19078	21116	16732	15115	14316	20112	20337	16402	3	3	3	3	0.4295	0.3841	0.0713	0.5839	0.160399	-0.20365	0.300468	-0.0635812	UNCHANGED	UNCHANGED	UNCHANGED	UNCHANGED
Zm00001eb103260_P003		8	45.06	32061	33275	35166	22276	33101	40652	37343	60228	38783	39235	44778	37755	3	3	3	3	0.7965	0.1842	0.5621	0.2097	-0.0656674	0.440141	-0.163237	0.342571	UNCHANGED	UNCHANGED	UNCHANGED	UNCHANGED
Zm00001eb282320_P001		8	32.3	34015	38203	58056	37005	36093	42819	38974	41084	41293	41812	32162	41685	3	3	3	3	0.5683	0.7102	0.594	0.9832	-0.168469	-0.102371	-0.0693085	-0.00321048	UNCHANGED	UNCHANGED	UNCHANGED	UNCHANGED
Zm00001eb363240_P003		5	31.72	15038	17746	20755	20456	16780	24649	20188	25751	23449	24297	28023	22330	3	3	3	3	0.378	0.084	0.4921	0.2059	0.20905	0.374123	0.105443	0.270516	UNCHANGED	UNCHANGED	UNCHANGED	UNCHANGED
Zm00001eb096480_P002		3	25.59	14518	12772	16309	15595	16536	38808	11126	11601	3787	7841	12674	9058	3	3	3	3	0.2996	0.1051	0.7442	0.1488	0.702266	-0.717597	0.157531	-1.26233	UNCHANGED	UNCHANGED	UNCHANGED	UNCHANGED
Zm00001eb420600_P001		5	14.92	41829	39211	54680	28296	37333	38296	36905	44310	38016	33611	37973	37099	3	3	3	3	0.1388	0.3588	0.2572	0.6698	-0.385105	-0.186885	-0.133629	0.0645904	UNCHANGED	UNCHANGED	UNCHANGED	UNCHANGED
Zm00001eb378020_P001		9	24.31	45082	41345	46053	45492	41019	44379	51536	46608	42459	42541	46146	47306	3	3	3	3	0.8008	0.4164	0.6343	0.4358	-0.017427	0.0858558	-0.0481159	0.0551669	UNCHANGED	UNCHANGED	UNCHANGED	UNCHANGED
Zm00001eb168380_P001		4	15.32	17758	8495	13025	6320	14409	13105	9633	5373	12665	7872	6390	3489	3	3	3	3	0.6466	0.3199	0.2526	0.1299	-0.21523	-0.505328	-0.640511	-0.930609	UNCHANGED	UNCHANGED	UNCHANGED	UNCHANGED
Zm00001eb414460_P001		9	36.9	24515	22507	33333	31046	26398	36007	29933	43387	45975	33156	47271	32501	3	3	3	3	0.3705	0.0958	0.7745	0.3078	0.217828	0.57008	-0.0791261	0.273125	UNCHANGED	UNCHANGED	UNCHANGED	UNCHANGED
Zm00001eb037640_P001		10	48.56	47211	46876	45817	38300	45728	41632	40041	40565	32379	38754	46642	46130	3	3	3	3	0.0959	0.0286	0.1678	0.5889	-0.154915	-0.308305	0.219216	0.0658262	UNCHANGED	UNCHANGED	UNCHANGED	UNCHANGED
Zm00001eb041930_P001		14	51.98	31015	28698	28437	37959	27159	29760	40623	32898	37850	32353	27871	29721	3	3	3	3	0.5406	0.0323	0.0519	0.6634	0.106108	0.337337	-0.308254	-0.0770254	UNCHANGED	UNCHANGED	UNCHANGED	UNCHANGED
Zm00001eb399890_P002		10	21.97	27098	28051	37617	28470	25760	27115	17845	26784	20984	20027	22156	25596	3	3	3	3	0.3316	0.1007	0.8261	0.066	-0.189541	-0.499625	0.0468709	-0.263213	UNCHANGED	UNCHANGED	UNCHANGED	UNCHANGED
Zm00001eb314620_P002		7	30.07	30252	30498	32114	31704	41798	36867	27980	34654	37441	22869	31681	29531	3	3	3	3	0.1211	0.449	0.2396	0.0903	0.249134	0.107885	-0.251218	-0.392467	UNCHANGED	UNCHANGED	UNCHANGED	UNCHANGED
Zm00001eb208540_P002		11	34.73	73486	76192	77731	83916	86888	87555	78253	77994	77868	86502	85864	82002	3	3	3	3	0.0035	0.1472	0.0087	0.5002	0.184086	0.04193	0.119699	-0.0224562	UNCHANGED	UNCHANGED	UNCHANGED	UNCHANGED
Zm00001eb169620_P002		10	29.12	37148	32327	46760	45998	38806	35095	37820	35100	45215	39188	39349	43323	3	3	3	3	0.8295	0.9091	0.7267	0.86	0.0447627	0.0233836	0.0447802	0.0234011	UNCHANGED	UNCHANGED	UNCHANGED	UNCHANGED
Zm00001eb376530_P004		8	38.8	37653	32644	30755	39604	34220	40811	38601	43707	43848	42362	44373	40863	3	3	3	3	0.192	0.0357	0.8222	0.1293	0.181946	0.320119	0.016393	0.154566	UNCHANGED	UNCHANGED	UNCHANGED	UNCHANGED
Zm00001eb412990_P001		5	15.4	9141	19775	23367	16000	11616	11076	14721	10185	9940	24345	13278	10025	3	3	3	3	0.3755	0.2701	0.4065	0.5523	-0.434282	-0.585335	0.451394	0.30034	UNCHANGED	UNCHANGED	UNCHANGED	UNCHANGED
Zm00001eb002800_P001		4	32.3	28008	24327	10621	16744	19135	14259	9070	12281	20179	15053	17323	16879	3	3	3	3	0.4787	0.3159	0.4878	0.8604	-0.328442	-0.600196	0.246119	-0.0256345	UNCHANGED	UNCHANGED	UNCHANGED	UNCHANGED
Zm00001eb271700_P001		15	19.09	19023	15237	11034	20220	13390	9120	19034	15830	18811	21465	14172	16906	3	3	3	3	0.8402	0.3311	0.8809	0.4456	-0.08406	0.24495	-0.0307698	0.29824	UNCHANGED	UNCHANGED	UNCHANGED	UNCHANGED
Zm00001eb259450_P001		23	47.24	38693	44933	29547	47683	46548	27838	51698	43049	34486	51752	39655	49317	3	3	3	3	0.7243	0.468	0.5696	0.4491	0.109163	0.191433	0.122905	0.205175	UNCHANGED	UNCHANGED	UNCHANGED	UNCHANGED
Zm00001eb266260_P004		7	53.74	30250	38627	27276	18488	38161	31167	21724	32512	33867	21543	35629	29067	3	3	3	3	0.699	0.6285	0.917	0.9442	-0.130849	-0.126145	-0.0308472	-0.0261428	UNCHANGED	UNCHANGED	UNCHANGED	UNCHANGED
Zm00001eb335620_P001		4	28.66	59962	49507	40444	73533	45360	32297	46554	45905	65824	51845	53970	56485	3	3	3	3	0.9762	0.7627	0.8507	0.7773	0.0122436	0.0783931	0.0361476	0.102297	UNCHANGED	UNCHANGED	UNCHANGED	UNCHANGED
Zm00001eb183010_P002		4	34.85	17405	17871	20825	17273	19790	25295	21444	21030	21177	18893	19492	17443	3	3	3	3	0.4674	0.0798	0.0137	0.4238	0.152532	0.182148	-0.189178	-0.159563	UNCHANGED	UNCHANGED	UNCHANGED	UNCHANGED
Zm00001eb409500_P001		21	33.93	46684	44120	37445	36156	38802	27231	47691	45271	50883	43851	40654	42936	3	3	3	3	0.1229	0.1793	0.0439	0.0811	-0.327708	0.165574	-0.174688	0.318593	UNCHANGED	UNCHANGED	UNCHANGED	UNCHANGED
Zm00001eb244920_P001		3	29.07	14270	17419	20738	12632	16864	25112	21367	16912	18316	20416	19547	18304	3	3	3	3	0.8683	0.5759	0.7204	0.7591	0.0587732	0.110357	0.0420055	0.0935893	UNCHANGED	UNCHANGED	UNCHANGED	UNCHANGED
Zm00001eb002950_P001		4	22.41	42281	39701	34230	31344	34568	26508	41044	25507	41721	29901	35851	24282	3	3	3	3	0.0761	0.672	0.3865	0.8549	-0.330472	-0.102092	-0.266113	-0.037733	UNCHANGED	UNCHANGED	UNCHANGED	UNCHANGED
Zm00001eb392050_P001		3	15.77	11681	11379	12945	16987	12943	16156	13805	14589	14177	13141	16247	18282	3	3	3	3	0.064	0.0145	0.3238	0.7986	0.356102	0.241672	0.163209	0.0487788	UNCHANGED	UNCHANGED	UNCHANGED	UNCHANGED
Zm00001eb090730_P003		7	22.93	20230	18996	17727	19472	17138	24663	18681	15482	19195	18827	18061	19458	3	3	3	3	0.5713	0.4305	0.4634	0.5077	0.105486	-0.0940605	0.0786122	-0.120934	UNCHANGED	UNCHANGED	UNCHANGED	UNCHANGED
Zm00001eb059650_P001		5	23.58	37143	38713	47850	29245	39663	45779	38051	32740	40325	31456	37481	39567	3	3	3	3	0.6354	0.3559	0.8056	0.7224	-0.109208	-0.154844	-0.0343059	-0.0799418	UNCHANGED	UNCHANGED	UNCHANGED	UNCHANGED
Zm00001eb213190_P001		24	26.95	25701	20558	19598	16425	17316	16261	23879	24312	25164	21411	26700	23947	3	3	3	3	0.0515	0.2655	0.7972	0.0093	-0.397367	0.155543	-0.0257189	0.52719	UNCHANGED	UNCHANGED	UNCHANGED	UNCHANGED
Zm00001eb340440_P001		8	36.52	16672	26517	23398	14001	28320	28270	11345	13329	22488	12667	16765	10819	3	3	3	3	0.8228	0.2233	0.5824	0.1173	0.0842315	-0.497612	-0.228597	-0.810441	UNCHANGED	UNCHANGED	UNCHANGED	UNCHANGED
Zm00001eb303080_P001		7	33.95	59306	25294	15349	47319	29748	12793	19078	13466	14701	49638	15442	22043	3	3	3	3	0.8496	0.2605	0.2785	0.9527	-0.153513	-1.08105	0.882922	-0.0446124	UNCHANGED	UNCHANGED	UNCHANGED	UNCHANGED
Zm00001eb293010_P001		6	35.08	20821	19999	17487	18905	23451	24976	17206	21187	20619	23176	36767	22284	3	3	3	3	0.2218	0.8901	0.1857	0.3793	0.20762	0.0173427	0.478607	0.288329	UNCHANGED	UNCHANGED	UNCHANGED	UNCHANGED
Zm00001eb053750_P001		14	25.48	75737	70054	74569	55494	62071	76417	70353	66950	78466	71067	69523	74314	3	3	3	3	0.2424	0.7099	0.9415	0.3329	-0.183939	-0.0303766	-0.00580129	0.147761	UNCHANGED	UNCHANGED	UNCHANGED	UNCHANGED
Zm00001eb367650_P001		5	30	27493	15443	12833	19001	29079	20655	25409	19465	12372	7874	26567	13378	3	3	3	3	0.475	0.9373	0.6637	0.3348	0.301587	0.0377201	-0.259616	-0.523483	UNCHANGED	UNCHANGED	UNCHANGED	UNCHANGED
Zm00001eb085680_P001		6	26.95	14577	18520	18907	15937	14444	19584	12326	11166	13082	11214	12459	13775	3	3	3	3	0.7581	0.0261	0.7688	0.0697	-0.0576947	-0.507813	0.0340574	-0.416061	UNCHANGED	UNCHANGED	UNCHANGED	UNCHANGED
Zm00001eb170930_P004		3	31.76	14683	15181	18911	15982	19126	22099	19628	31225	19838	19555	23071	22769	3	3	3	3	0.273	0.1461	0.6813	0.2624	0.230039	0.535355	-0.112336	0.19298	UNCHANGED	UNCHANGED	UNCHANGED	UNCHANGED
Zm00001eb164230_P001		9	24.07	41852	42518	41938	40281	46877	52903	48431	42487	40809	45129	37900	46879	3	3	3	3	0.2776	0.48	0.8741	0.4996	0.149102	0.0606023	-0.0200596	-0.10856	UNCHANGED	UNCHANGED	UNCHANGED	UNCHANGED
Zm00001eb199230_P001		10	20.97	9910	9173	10027	9461	10429	9495	8706	9984	10514	9069	9007	9145	3	3	3	3	0.8359	0.9609	0.2868	0.0872	0.0135649	0.0046375	-0.101416	-0.110344	UNCHANGED	UNCHANGED	UNCHANGED	UNCHANGED
Zm00001eb308400_P001		3	35.71	16721	18178	24351	21491	32175	20353	18083	17709	15648	12147	18563	14424	3	3	3	3	0.329	0.3492	0.3578	0.084	0.321086	-0.203926	-0.188694	-0.713706	UNCHANGED	UNCHANGED	UNCHANGED	UNCHANGED
Zm00001eb101680_P001		5	29.84	16607	10321	22639	14638	16049	16475	19497	14468	14485	16696	21465	13816	3	3	3	3	0.8347	0.9291	0.695	0.5234	-0.0717356	-0.0328539	0.101367	0.140248	UNCHANGED	UNCHANGED	UNCHANGED	UNCHANGED
Zm00001eb036130_P002		12	33.09	60842	52168	42973	61853	48287	38885	56894	59981	63521	70748	55439	69494	3	3	3	3	0.7969	0.2133	0.3882	0.1335	-0.065828	0.209779	0.117331	0.392938	UNCHANGED	UNCHANGED	UNCHANGED	UNCHANGED
Zm00001eb182740_P001		7	39.16	15926	11540	9512	16231	12897	13989	17764	15731	27403	13031	22885	16917	3	3	3	3	0.3915	0.1215	0.5904	0.3452	0.221588	0.719699	-0.20494	0.293171	UNCHANGED	UNCHANGED	UNCHANGED	UNCHANGED
Zm00001eb187580_P004		10	46.09	64972	68758	65738	61302	62126	64811	58018	58866	56053	48051	52885	51421	3	3	3	3	0.0754	0.0034	0.0144	0.0026	-0.0835845	-0.205906	-0.182785	-0.305107	UNCHANGED	UNCHANGED	UNCHANGED	UNCHANGED
Zm00001eb332290_P001		3	9.92	9998	14289	11165	12169	17255	12941	13141	17590	13423	12154	14210	14008	3	3	3	3	0.321	0.2065	0.4694	0.7178	0.256964	0.316685	-0.129247	-0.0695252	UNCHANGED	UNCHANGED	UNCHANGED	UNCHANGED
Zm00001eb155270_P001		12	38.8	57388	54684	63522	54097	49509	61520	51147	47116	46934	62572	75595	74906	3	3	3	3	0.4691	0.0265	0.0071	0.0436	-0.088677	-0.274234	0.553333	0.367776	UNCHANGED	UNCHANGED	UNCHANGED	UNCHANGED
Zm00001eb420740_P002		8	32.65	13613	14194	17320	21455	13343	19228	20262	16235	17072	17457	19232	16587	3	3	3	3	0.3304	0.1697	0.9497	0.9264	0.259663	0.247399	-0.00790362	-0.0201681	UNCHANGED	UNCHANGED	UNCHANGED	UNCHANGED
Zm00001eb361300_P001		6	22.96	16115	15165	15641	14206	19541	17601	13002	13177	16945	16086	11235	14521	3	3	3	3	0.404	0.3903	0.835	0.2084	0.130075	-0.121771	-0.0435488	-0.295395	UNCHANGED	UNCHANGED	UNCHANGED	UNCHANGED
Zm00001eb358100_P001		10	38.23	23617	23819	24845	19547	20827	22835	19540	22722	25937	18430	19961	16823	3	3	3	3	0.0425	0.5103	0.1032	0.1132	-0.19351	-0.0838955	-0.304695	-0.19508	UNCHANGED	UNCHANGED	UNCHANGED	UNCHANGED
Zm00001eb148110_P001		17	28.65	34768	25639	17946	19140	24460	15577	27774	24199	28203	19470	26769	23253	3	3	3	3	0.3101	0.9096	0.2213	0.3604	-0.404938	0.0331881	-0.20631	0.231816	UNCHANGED	UNCHANGED	UNCHANGED	UNCHANGED
Zm00001eb332990_P001		3	11.95	9605	10235	12321	8288	10267	7127	8622	8151	14536	7225	5508	4466	3	3	3	3	0.154	0.904	0.1	0.0813	-0.324632	-0.0387668	-0.86422	-0.578355	UNCHANGED	UNCHANGED	UNCHANGED	UNCHANGED
Zm00001eb111600_P001		5	26.22	11504	8794	4394	12468	9069	7184	9037	6819	10853	12312	7053	8930	3	3	3	3	0.6308	0.7914	0.7978	0.9512	0.218046	0.113277	0.0832199	-0.0215494	UNCHANGED	UNCHANGED	UNCHANGED	UNCHANGED
Zm00001eb051410_P001		11	40.38	40119	38694	43269	31170	31369	39204	35472	43406	36572	35311	34919	33912	3	3	3	3	0.0846	0.4777	0.2085	0.7801	-0.26293	-0.0805946	-0.148712	0.0336226	UNCHANGED	UNCHANGED	UNCHANGED	UNCHANGED
Zm00001eb081870_P002		13	43.9	20641	24517	22043	28782	24654	26666	23843	26828	24843	24422	25061	23709	3	3	3	3	0.0591	0.1253	0.4653	0.1401	0.253368	0.168269	-0.0450656	-0.130164	UNCHANGED	UNCHANGED	UNCHANGED	UNCHANGED
Zm00001eb277280_P001		3	15.72	17674	17553	15646	17280	14111	16734	20903	22928	24895	16783	23293	17583	3	3	3	3	0.4803	0.0109	0.1918	0.2343	-0.0801136	0.433945	-0.253275	0.260784	UNCHANGED	UNCHANGED	UNCHANGED	UNCHANGED
Zm00001eb387930_P001		9	49.38	13748	11511	11965	11000	14026	16931	18589	19395	10467	18797	12654	16845	3	3	3	3	0.4403	0.2709	0.9885	0.4445	0.172687	0.380258	-0.00463273	0.202938	UNCHANGED	UNCHANGED	UNCHANGED	UNCHANGED
Zm00001eb317480_P003		3	37.04	12302	14373	14990	18249	16238	16098	12163	14580	12253	10645	13270	15334	3	3	3	3	0.0498	0.4765	0.9597	0.0683	0.279883	-0.0955468	0.00934837	-0.366082	UNCHANGED	UNCHANGED	UNCHANGED	UNCHANGED
Zm00001eb065460_P001		2	12.32	16204	14244	14878	11245	15372	19782	16047	17376	13105	11023	19187	15253	3	3	3	3	0.8945	0.7871	0.9008	0.9315	0.0337552	0.0377607	-0.0334067	-0.0294011	UNCHANGED	UNCHANGED	UNCHANGED	UNCHANGED
Zm00001eb061570_P001		10	33.26	17441	18665	24941	16114	21429	20939	17857	19311	17725	16660	17641	19384	3	3	3	3	0.7811	0.437	0.6922	0.4416	-0.0619195	-0.153307	-0.0320675	-0.123455	UNCHANGED	UNCHANGED	UNCHANGED	UNCHANGED
Zm00001eb414640_P001		3	38.25	8517	11425	6530	23466	10453	10546	11006	11922	13779	8856	7336	17510	3	3	3	3	0.2579	0.1058	0.7748	0.5399	0.748214	0.471615	-0.123221	-0.39982	UNCHANGED	UNCHANGED	UNCHANGED	UNCHANGED
Zm00001eb011670_P001		8	19.7	22574	15326	10100	16847	20636	16381	21468	16182	20169	24114	12781	18355	3	3	3	3	0.6391	0.454	0.8254	0.9025	0.166316	0.268529	-0.0655866	0.0366268	UNCHANGED	UNCHANGED	UNCHANGED	UNCHANGED
Zm00001eb201130_P001		3	19.88	28978	27489	37225	25118	30899	36724	37604	26272	29745	23948	33633	23450	3	3	3	3	0.9474	0.9961	0.4236	0.4541	-0.0147235	-0.00108572	-0.208355	-0.194718	UNCHANGED	UNCHANGED	UNCHANGED	UNCHANGED
Zm00001eb313420_P001		3	11.97	3292	3068	3318	4246	4103	4928	3434	2080	3585	3639	4004	3722	3	3	3	3	0.0108	0.7108	0.1988	0.0834	0.456061	-0.089044	0.320836	-0.224269	UNCHANGED	UNCHANGED	UNCHANGED	UNCHANGED
Zm00001eb165060_P001		4	16.88	23119	24597	24070	19315	20145	14243	26604	25641	27112	24186	25545	20590	3	3	3	3	0.0335	0.0145	0.1221	0.0791	-0.418707	0.144654	-0.174408	0.388953	UNCHANGED	UNCHANGED	UNCHANGED	UNCHANGED
Zm00001eb207050_P001		6	19.73	8931	6756	12588	13175	6294	7928	18034	17876	10546	9238	18936	15916	3	3	3	3	0.9185	0.1135	0.845	0.1909	-0.0454921	0.716345	-0.075414	0.686423	UNCHANGED	UNCHANGED	UNCHANGED	UNCHANGED
Zm00001eb300780_P001		15	59.51	52583	55841	51725	44326	57360	46186	39728	43962	45205	44044	40386	43805	3	3	3	3	0.3911	0.0074	0.9192	0.1974	-0.11505	-0.313209	-0.00739872	-0.205558	UNCHANGED	UNCHANGED	UNCHANGED	UNCHANGED
Zm00001eb079790_P002		2	18	12322	11017	22111	19622	10863	12962	11240	15805	24082	20570	19646	19932	3	3	3	3	0.8863	0.7313	0.4696	0.104	-0.0650237	0.169777	0.234448	0.469248	UNCHANGED	UNCHANGED	UNCHANGED	UNCHANGED
Zm00001eb096490_P006		6	27.67	14049	10105	7446	5121	6628	3050	9800	11445	8338	6371	5316	9572	3	3	3	3	0.0621	0.7668	0.1505	0.2611	-1.09451	-0.0951399	-0.476711	0.522655	UNCHANGED	UNCHANGED	UNCHANGED	UNCHANGED
Zm00001eb283280_P001		7	28.26	61300	92828	59983	71217	87835	87021	103229	103940	89322	100990	105866	82051	3	3	3	3	0.4255	0.0795	0.7854	0.19	0.200732	0.46963	-0.0373799	0.231519	UNCHANGED	UNCHANGED	UNCHANGED	UNCHANGED
Zm00001eb272050_P001		3	21.37	26297	25730	18872	30726	19022	23132	24421	30771	28420	38486	26065	17907	3	3	3	3	0.882	0.2334	0.954	0.6675	0.0397816	0.237958	-0.0200508	0.178126	UNCHANGED	UNCHANGED	UNCHANGED	UNCHANGED
Zm00001eb059830_P004		7	28.28	18576	16891	16580	16799	17061	18379	18564	17569	20789	21824	19206	20724	3	3	3	3	0.9394	0.2259	0.2564	0.0246	0.00530296	0.129152	0.117538	0.241387	UNCHANGED	UNCHANGED	UNCHANGED	UNCHANGED
Zm00001eb291360_P001		12	43.67	52615	56921	42917	37628	58990	46620	41939	42765	41444	48295	58986	66974	3	3	3	3	0.7012	0.1027	0.0417	0.2771	-0.0899467	-0.273239	0.466071	0.282779	UNCHANGED	UNCHANGED	UNCHANGED	UNCHANGED
Zm00001eb407630_P001		2	21.85	13462	20987	10589	19222	14265	32231	4700	12760	7570	9345	16726	13991	3	3	3	3	0.3278	0.162	0.1918	0.2127	0.545151	-0.847497	0.678605	-0.714043	UNCHANGED	UNCHANGED	UNCHANGED	UNCHANGED
Zm00001eb194190_P001		2	16.04	21968	30278	31744	34514	33514	34260	36989	25035	23700	28513	23053	31527	3	3	3	3	0.1169	0.917	0.8666	0.0625	0.284344	0.0294675	-0.0449754	-0.299852	UNCHANGED	UNCHANGED	UNCHANGED	UNCHANGED
Zm00001eb383950_P005		5	19.59	19712	20059	25451	18524	17789	20376	13657	14544	17111	15505	16205	15110	3	3	3	3	0.2302	0.0355	0.6669	0.0169	-0.202254	-0.525454	0.0472359	-0.275963	UNCHANGED	UNCHANGED	UNCHANGED	UNCHANGED
Zm00001eb220780_P001		9	29.53	11591	14036	12716	8580	11572	11329	17541	18681	9999	11680	10788	11207	3	3	3	3	0.1273	0.4036	0.2011	0.5026	-0.284476	0.269571	-0.456895	0.0971517	UNCHANGED	UNCHANGED	UNCHANGED	UNCHANGED
Zm00001eb015940_P002		5	19.33	5617	4839	2780	9554	6949	5913	6957	5343	8504	8351	4588	6942	3	3	3	3	0.09	0.1126	0.8399	0.6128	0.76009	0.652428	-0.0654728	-0.173135	UNCHANGED	UNCHANGED	UNCHANGED	UNCHANGED
Zm00001eb140430_P001		9	37.74	33217	32605	38428	35670	34889	33772	31776	36080	40051	35518	33484	33694	3	3	3	3	0.9895	0.7071	0.5214	0.5556	0.0011159	0.0497455	-0.071427	-0.0227973	UNCHANGED	UNCHANGED	UNCHANGED	UNCHANGED
Zm00001eb279430_P001		5	23.57	19004	12202	5727	18981	8234	5733	13855	6800	7260	21418	13068	13274	3	3	3	3	0.8238	0.5372	0.1376	0.3712	-0.164685	-0.403911	0.774833	0.535607	UNCHANGED	UNCHANGED	UNCHANGED	UNCHANGED
Zm00001eb431270_P001		5	40.88	138110	140834	158488	154368	120071	143747	146012	156548	176107	149650	150121	140773	3	3	3	3	0.6207	0.2754	0.2447	0.5201	-0.0649118	0.129967	-0.119736	0.0751424	UNCHANGED	UNCHANGED	UNCHANGED	UNCHANGED
Zm00001eb356180_P001		9	44.25	15028	19523	20243	24843	16174	30374	27406	38751	23749	29600	31406	29861	3	3	3	3	0.281	0.0714	0.9472	0.1946	0.381747	0.714402	0.0153444	0.347999	UNCHANGED	UNCHANGED	UNCHANGED	UNCHANGED
Zm00001eb256970_P001		8	26.69	15287	15209	16539	11889	16728	20095	22078	19864	18377	21690	20634	19481	3	3	3	3	0.8286	0.0187	0.7121	0.1514	0.0505527	0.35888	0.035119	0.343446	UNCHANGED	UNCHANGED	UNCHANGED	UNCHANGED
Zm00001eb026690_P001		4	31.25	21960	13762	22987	8796	25173	23808	7050	19151	16788	5693	7663	5622	3	3	3	3	0.9612	0.3288	0.1006	0.0708	-0.0230946	-0.449622	-1.17966	-1.60619	UNCHANGED	UNCHANGED	UNCHANGED	UNCHANGED
Zm00001eb055650_P001		9	25	26451	30098	39004	26085	26766	34086	26462	27762	25993	20920	27750	28585	3	3	3	3	0.5599	0.2461	0.7114	0.4122	-0.136341	-0.252409	-0.0542799	-0.170348	UNCHANGED	UNCHANGED	UNCHANGED	UNCHANGED
Zm00001eb395810_P003		6	37.08	10813	11802	13107	8589	8914	11324	11210	12281	10324	10160	10937	10330	3	3	3	3	0.1024	0.5066	0.2639	0.3875	-0.309349	-0.0791667	-0.105641	0.124541	UNCHANGED	UNCHANGED	UNCHANGED	UNCHANGED
Zm00001eb004790_P001		3	10.44	11693	11374	13525	10299	11928	11191	14023	15175	9950	12226	11549	13846	3	3	3	3	0.2661	0.6464	0.7827	0.166	-0.130883	0.09743	-0.0573748	0.170938	UNCHANGED	UNCHANGED	UNCHANGED	UNCHANGED
Zm00001eb155150_P002		6	22.96	20667	19449	20059	14342	19728	17770	13084	13260	17052	16236	11340	14656	3	3	3	3	0.16	0.014	0.851	0.208	-0.215144	-0.471595	-0.0392493	-0.2957	UNCHANGED	UNCHANGED	UNCHANGED	UNCHANGED
Zm00001eb260600_P001		2	20.57	28126	28045	34263	19864	32468	29885	19781	18518	29525	23991	28725	20465	3	3	3	3	0.564	0.1356	0.694	0.5423	-0.13743	-0.415085	0.109685	-0.16797	UNCHANGED	UNCHANGED	UNCHANGED	UNCHANGED
Zm00001eb193140_P001		7	41.04	31229	33760	41870	48896	35545	49365	47168	52357	34619	35480	41185	43213	3	3	3	3	0.181	0.2143	0.4548	0.4131	0.324439	0.328071	-0.162208	-0.158576	UNCHANGED	UNCHANGED	UNCHANGED	UNCHANGED
Zm00001eb191090_P002		3	18.12	11392	7997	4145	12373	7479	4227	8531	6419	7484	19445	8188	7739	3	3	3	3	0.9569	0.8745	0.3284	0.4501	0.033008	-0.0691434	0.656964	0.554812	UNCHANGED	UNCHANGED	UNCHANGED	UNCHANGED
Zm00001eb357390_P001		4	24.73	21208	22294	29251	24481	22328	19776	18562	22515	21814	20627	26382	24521	3	3	3	3	0.5124	0.3053	0.2398	0.4904	-0.127809	-0.21016	0.185702	0.103351	UNCHANGED	UNCHANGED	UNCHANGED	UNCHANGED
Zm00001eb208270_P001		3	40.91	7263	9669	10736	11037	7586	9656	12369	10090	10684	13380	12366	14921	3	3	3	3	0.8942	0.2131	0.0677	0.0297	0.0314638	0.260474	0.295167	0.524177	UNCHANGED	UNCHANGED	UNCHANGED	UNCHANGED
Zm00001eb206400_P002		9	29	28832	41568	29925	31500	23284	25620	35217	39148	31929	25006	32894	33026	3	3	3	3	0.2349	0.6863	0.2036	0.3859	-0.319331	0.0833883	-0.225305	0.177414	UNCHANGED	UNCHANGED	UNCHANGED	UNCHANGED
Zm00001eb112460_P001		4	18.8	10926	12330	14337	6214	9586	17737	6407	8708	12590	7962	4136	3926	3	3	3	3	0.7235	0.1844	0.1558	0.1863	-0.16471	-0.440344	-0.789905	-1.06554	UNCHANGED	UNCHANGED	UNCHANGED	UNCHANGED
Zm00001eb286470_P002		12	22.99	21864	21731	22524	21012	17232	20991	26697	26819	27255	24552	28086	18007	3	3	3	3	0.1475	0.0001	0.3175	0.3015	-0.158614	0.288772	-0.193238	0.254147	UNCHANGED	UNCHANGED	UNCHANGED	UNCHANGED
Zm00001eb020680_P001		4	25.21	24193	26245	28990	31176	28950	35615	40923	37156	22749	40652	34965	32448	3	3	3	3	0.0863	0.2796	0.7103	0.2581	0.269491	0.344189	0.100012	0.17471	UNCHANGED	UNCHANGED	UNCHANGED	UNCHANGED
Zm00001eb270540_P001		7	9.49	103424	102326	96148	119050	105053	93277	97573	109564	122887	93159	95351	97861	3	3	3	3	0.5437	0.2878	0.122	0.244	0.0721472	0.128508	-0.204684	-0.148323	UNCHANGED	UNCHANGED	UNCHANGED	UNCHANGED
Zm00001eb013760_P001		6	35.05	39532	41277	46630	44917	28926	41305	49508	49493	30902	29490	31510	29705	3	3	3	3	0.4821	0.9063	0.1041	0.1706	-0.14631	0.0276354	-0.5182	-0.344255	UNCHANGED	UNCHANGED	UNCHANGED	UNCHANGED
Zm00001eb100920_P003		4	9.06	3448	3270	4172	3597	3879	4519	3663	3816	4417	4692	4756	4442	3	3	3	3	0.396	0.403	0.0561	0.0943	0.13947	0.127573	0.223419	0.211522	UNCHANGED	UNCHANGED	UNCHANGED	UNCHANGED
Zm00001eb054910_P001		23	29.72	20488	10196	12333	20407	18141	12871	22666	11580	12545	24002	12374	16633	3	3	3	3	0.5072	0.8035	0.6947	0.9025	0.257378	0.121346	0.179976	0.0439444	UNCHANGED	UNCHANGED	UNCHANGED	UNCHANGED
Zm00001eb301540_P002		4	21.97	16455	16573	15267	18394	15439	17719	20848	16262	11787	8828	12755	12562	3	3	3	3	0.3327	0.9432	0.1665	0.0205	0.0941838	0.0179019	-0.518081	-0.594363	UNCHANGED	UNCHANGED	UNCHANGED	UNCHANGED
Zm00001eb207390_P003		14	19.69	27321	29969	30046	26708	24899	26914	31317	31002	27808	28028	35161	31072	3	3	3	3	0.0559	0.5521	0.5893	0.0724	-0.153499	0.0453831	0.0646967	0.263578	UNCHANGED	UNCHANGED	UNCHANGED	UNCHANGED
Zm00001eb091470_P001		7	25.22	30875	32799	36205	28234	33299	37020	25156	28489	25949	19215	28954	26304	3	3	3	3	0.8895	0.0219	0.6085	0.1064	-0.0192767	-0.327504	-0.0959539	-0.404181	UNCHANGED	UNCHANGED	UNCHANGED	UNCHANGED
Zm00001eb181270_P001		3	12.22	14098	14429	17525	13959	13575	16968	16184	18467	14367	14872	17908	16978	3	3	3	3	0.7525	0.5727	0.8765	0.2787	-0.0494153	0.0900576	0.0215974	0.16107	UNCHANGED	UNCHANGED	UNCHANGED	UNCHANGED
Zm00001eb057300_P001		8	33.93	40488	39316	44024	27667	35570	38794	27373	37409	44398	27784	28785	35107	3	3	3	3	0.1134	0.3959	0.3444	0.4392	-0.279335	-0.181639	-0.252081	-0.154385	UNCHANGED	UNCHANGED	UNCHANGED	UNCHANGED
Zm00001eb129320_P001		17	27.37	55040	51354	57261	61918	52689	48441	68251	60205	62399	64969	66507	67073	3	3	3	3	0.965	0.0374	0.3598	0.0425	-0.00536682	0.221811	0.0570232	0.284201	UNCHANGED	UNCHANGED	UNCHANGED	UNCHANGED
Zm00001eb329730_P001		9	23.33	30422	32743	45844	32708	37226	35634	21111	27892	18875	23382	21098	28631	3	3	3	3	0.8291	0.0677	0.6453	0.014	-0.046288	-0.68344	0.107158	-0.529994	UNCHANGED	UNCHANGED	UNCHANGED	UNCHANGED
Zm00001eb162020_P001		7	16.14	15706	17916	18266	15488	11422	23989	14887	20120	17980	13752	17225	15040	3	3	3	3	0.9348	0.8414	0.2721	0.6934	-0.0277695	0.0302582	-0.203505	-0.145477	UNCHANGED	UNCHANGED	UNCHANGED	UNCHANGED
Zm00001eb421360_P001		7	11.18	26140	12605	6454	28502	11237	6066	17229	9190	10576	26888	11348	16779	3	3	3	3	0.9831	0.6876	0.3112	0.7261	0.0191931	-0.288945	0.572486	0.264348	UNCHANGED	UNCHANGED	UNCHANGED	UNCHANGED
Zm00001eb089860_P002		5	23.79	14080	12767	16046	18599	14429	20620	6620	17444	16526	13594	12247	7807	3	3	3	3	0.1563	0.8413	0.5831	0.0576	0.322769	-0.0796187	-0.270619	-0.673007	UNCHANGED	UNCHANGED	UNCHANGED	UNCHANGED
Zm00001eb089980_P003		3	13.49	9882	6680	13820	12609	11287	14929	7447	19762	16926	11370	8599	3546	3	3	3	3	0.2924	0.3422	0.191	0.1134	0.353753	0.53867	-0.908312	-0.723395	UNCHANGED	UNCHANGED	UNCHANGED	UNCHANGED
Zm00001eb415710_P001		9	40.86	14924	15133	17265	10677	16100	18350	14401	11462	13418	11579	12461	8692	3	3	3	3	0.7754	0.0789	0.2013	0.1799	-0.0685197	-0.268665	-0.26314	-0.463285	UNCHANGED	UNCHANGED	UNCHANGED	UNCHANGED
Zm00001eb433860_P001		4	18.03	27141	29024	30412	25819	20273	18617	19709	19409	26445	34539	17112	15282	3	3	3	3	0.0373	0.0479	0.9478	0.9148	-0.420055	-0.401106	0.0298285	0.0487773	UNCHANGED	UNCHANGED	UNCHANGED	UNCHANGED
Zm00001eb110650_P002		11	14.37	13697	14542	19554	13063	14171	14852	14755	16614	15266	15065	15566	14841	3	3	3	3	0.3735	0.8496	0.5498	0.1159	-0.183492	-0.0354049	-0.0364481	0.11164	UNCHANGED	UNCHANGED	UNCHANGED	UNCHANGED
Zm00001eb157310_P001		3	8.33	87890	91841	109951	153062	90776	98283	100807	94321	82247	105290	86707	97034	3	3	3	3	0.4474	0.6618	0.6381	0.4337	0.240032	-0.0626322	0.0593831	-0.243281	UNCHANGED	UNCHANGED	UNCHANGED	UNCHANGED
Zm00001eb261280_P002		12	37.2	25566	27876	26150	26520	21685	22897	28663	20828	20738	23975	25109	23567	3	3	3	3	0.1535	0.3146	0.7771	0.7516	-0.16274	-0.180563	0.0489425	0.0311191	UNCHANGED	UNCHANGED	UNCHANGED	UNCHANGED
Zm00001eb002220_P002		2	10.91	16343	19157	16518	21710	15646	16533	18567	16828	17362	16945	17936	15761	3	3	3	3	0.7812	0.8253	0.4344	0.6159	0.0509665	0.0203516	-0.0590424	-0.0896573	UNCHANGED	UNCHANGED	UNCHANGED	UNCHANGED
Zm00001eb406820_P002		7	20.4	7163	7778	7699	7279	7424	10082	6876	6708	6465	7489	8409	8049	3	3	3	3	0.4856	0.019	0.0114	0.7834	0.130568	-0.175351	0.256334	-0.0495852	UNCHANGED	UNCHANGED	UNCHANGED	UNCHANGED
Zm00001eb000320_P002		4	22.58	10036	10536	11281	10050	8339	11448	10260	14749	10604	11539	10459	12763	3	3	3	3	0.5261	0.4467	0.8665	0.2162	-0.0943268	0.161015	-0.0350026	0.220339	UNCHANGED	UNCHANGED	UNCHANGED	UNCHANGED
Zm00001eb074210_P005		4	16	60438	61469	50558	70193	72184	68203	38947	47486	68134	59559	48358	52510	3	3	3	3	0.0256	0.5575	0.8432	0.0085	0.288067	-0.158076	0.0536872	-0.392456	UNCHANGED	UNCHANGED	UNCHANGED	UNCHANGED
Zm00001eb222860_P001		7	46.37	20325	27858	28082	31595	26186	30674	27529	28539	25613	30994	32657	32188	3	3	3	3	0.2534	0.5389	0.0089	0.2307	0.21391	0.0989786	0.230596	0.115664	UNCHANGED	UNCHANGED	UNCHANGED	UNCHANGED
Zm00001eb158840_P001		11	40.21	23769	31847	25930	31632	32204	23783	34453	25171	33869	33025	31101	34146	3	3	3	3	0.6073	0.3596	0.6377	0.282	0.103629	0.197249	0.0719118	0.165531	UNCHANGED	UNCHANGED	UNCHANGED	UNCHANGED
Zm00001eb120200_P001		3	34.4	13744	9780	20774	21004	15666	14916	19696	7821	13523	18334	8977	15912	3	3	3	3	0.5516	0.8286	0.8775	0.4578	0.219749	-0.1102	0.0747518	-0.255197	UNCHANGED	UNCHANGED	UNCHANGED	UNCHANGED
Zm00001eb137540_P001		9	28.68	35148	38824	41716	41324	38809	40813	41769	44759	47105	43749	41852	41064	3	3	3	3	0.4407	0.071	0.2523	0.16	0.0641237	0.208033	-0.0772508	0.0666585	UNCHANGED	UNCHANGED	UNCHANGED	UNCHANGED
Zm00001eb204260_P008		3	13.78	12716	11109	11889	12120	12591	10975	10006	15193	13274	10448	10864	11724	3	3	3	3	0.9897	0.5925	0.3099	0.2208	-0.00110694	0.107383	-0.219815	-0.111324	UNCHANGED	UNCHANGED	UNCHANGED	UNCHANGED
Zm00001eb029010_P001		12	24.43	19559	20662	22114	18032	16472	18094	25927	22466	25664	23077	29176	23222	3	3	3	3	0.0235	0.043	0.8469	0.0214	-0.245041	0.248611	0.0273779	0.52103	UNCHANGED	UNCHANGED	UNCHANGED	UNCHANGED
Zm00001eb145790_P001		7	26.99	29638	28443	38750	28065	33738	34945	24057	24627	28895	28954	26894	28841	3	3	3	3	0.9947	0.1488	0.2281	0.145	-0.00123716	-0.319799	0.126526	-0.192036	UNCHANGED	UNCHANGED	UNCHANGED	UNCHANGED
Zm00001eb342660_P002		2	11.39	11053	15405	16483	12218	13490	16860	11806	11278	13461	12723	10849	12000	3	3	3	3	0.9571	0.2984	0.7236	0.1922	-0.0125361	-0.232671	-0.038933	-0.259068	UNCHANGED	UNCHANGED	UNCHANGED	UNCHANGED
Zm00001eb359730_P001		6	23.9	18812	21218	28341	21371	16713	22123	29811	24530	21973	31981	21490	30085	3	3	3	3	0.4589	0.5112	0.5758	0.0996	-0.183447	0.158571	0.130802	0.47282	UNCHANGED	UNCHANGED	UNCHANGED	UNCHANGED
Zm00001eb392560_P001		4	28.99	12038	12117	15572	16166	13687	14809	13626	10975	12532	14406	16368	12463	3	3	3	3	0.2954	0.5693	0.2103	0.7402	0.168947	-0.0973938	0.219576	-0.0467649	UNCHANGED	UNCHANGED	UNCHANGED	UNCHANGED
Zm00001eb349810_P003		16	31.26	24529	26379	19033	13394	23156	11517	11418	25786	26870	15118	8526	18440	3	3	3	3	0.1597	0.7377	0.2728	0.6893	-0.541088	-0.126404	-0.606472	-0.191788	UNCHANGED	UNCHANGED	UNCHANGED	UNCHANGED
Zm00001eb253140_P002		16	23.76	38062	35839	26673	43689	28410	21530	46542	38446	34859	50535	32838	41542	3	3	3	3	0.7706	0.2607	0.7977	0.2776	-0.103229	0.252935	0.0597451	0.415909	UNCHANGED	UNCHANGED	UNCHANGED	UNCHANGED
Zm00001eb192630_P001		13	28.62	167447	148497	143091	87940	131243	116072	117981	119834	128807	111433	133934	91804	3	3	3	3	0.0483	0.0191	0.4801	0.9728	-0.453343	-0.32431	-0.120814	0.00821875	UNCHANGED	UNCHANGED	UNCHANGED	UNCHANGED
Zm00001eb340900_P002		8	27.11	9617	10918	9056	9199	11183	11902	8581	9880	7404	9733	9342	9416	3	3	3	3	0.4107	0.2411	0.2939	0.1965	0.125701	-0.194138	0.139467	-0.180372	UNCHANGED	UNCHANGED	UNCHANGED	UNCHANGED
Zm00001eb153460_P001		9	38.02	14158	14629	17715	17386	18272	24251	24056	23478	21280	26280	25322	23550	3	3	3	3	0.1394	0.006	0.1436	0.0917	0.365517	0.565423	0.12711	0.327016	UNCHANGED	UNCHANGED	UNCHANGED	UNCHANGED
Zm00001eb033580_P001		6	27.98	15393	19231	27185	21847	22776	18453	16789	20453	21024	18531	9545	14258	3	3	3	3	0.915	0.7666	0.1425	0.0763	0.0292434	-0.0851782	-0.460803	-0.575225	UNCHANGED	UNCHANGED	UNCHANGED	UNCHANGED
Zm00001eb063680_P002		6	34.25	13298	16443	17602	18470	17652	22089	13419	20757	16510	13207	12085	14501	3	3	3	3	0.1253	0.677	0.1801	0.016	0.298186	0.0984755	-0.349067	-0.548778	UNCHANGED	UNCHANGED	UNCHANGED	UNCHANGED
Zm00001eb202790_P002		3	10.73	27682	25951	21929	24385	22980	18775	17407	21525	20383	20296	25838	20452	3	3	3	3	0.2603	0.0614	0.3319	0.9552	-0.192111	-0.349237	0.166799	0.00967412	UNCHANGED	UNCHANGED	UNCHANGED	UNCHANGED
Zm00001eb394340_P001		5	34	12873	13480	12819	12594	12035	17047	20891	28202	11447	17304	12745	11346	3	3	3	3	0.6293	0.2162	0.2848	0.9707	0.0894192	0.628094	-0.548449	-0.00977463	UNCHANGED	UNCHANGED	UNCHANGED	UNCHANGED
Zm00001eb402000_P001		5	20.44	17914	18839	16869	20215	15959	19081	15329	18120	18524	14492	14983	18970	3	3	3	3	0.7161	0.6587	0.5358	0.2994	0.0432797	-0.0450828	-0.101387	-0.18975	UNCHANGED	UNCHANGED	UNCHANGED	UNCHANGED
Zm00001eb211030_P001		12	32.95	22585	26782	28117	26225	20624	23210	16676	13668	22771	27705	22134	26079	3	3	3	3	0.3467	0.0616	0.0732	0.4463	-0.145322	-0.544755	0.515292	0.115859	UNCHANGED	UNCHANGED	UNCHANGED	UNCHANGED
Zm00001eb393610_P001		5	18.55	45243	45751	35357	47083	42232	36759	46513	40501	41711	52422	43532	48158	3	3	3	3	0.9847	0.8471	0.1794	0.2012	-0.00315867	0.0268589	0.162898	0.192915	UNCHANGED	UNCHANGED	UNCHANGED	UNCHANGED
Zm00001eb426070_P001		10	27.33	15508	16949	19344	10194	13723	14201	13492	14897	14405	10763	12292	12116	3	3	3	3	0.054	0.0655	0.0161	0.5078	-0.44248	-0.275528	-0.28309	-0.116138	UNCHANGED	UNCHANGED	UNCHANGED	UNCHANGED
Zm00001eb246530_P001		14	26.54	32748	29954	11900	21460	28528	13006	27018	22406	24304	22339	17508	21193	3	3	3	3	0.651	0.9672	0.0993	0.8968	-0.244	-0.0170082	-0.272467	-0.0454752	UNCHANGED	UNCHANGED	UNCHANGED	UNCHANGED
Zm00001eb044590_P001		9	28.71	50424	43130	40330	49016	52826	43452	43807	37827	35969	51835	43850	40437	3	3	3	3	0.4016	0.2291	0.2087	0.5198	0.117995	-0.187059	0.210975	-0.0940782	UNCHANGED	UNCHANGED	UNCHANGED	UNCHANGED
Zm00001eb018220_P001		2	6.56	5212	5077	4037	6239	3384	5286	3914	7275	6092	7923	7671	6964	3	3	3	3	0.8423	0.402	0.1613	0.0452	0.0576726	0.270604	0.384523	0.597455	UNCHANGED	UNCHANGED	UNCHANGED	UNCHANGED
Zm00001eb351120_P002		3	12.67	29175	20934	30086	31785	33558	39127	34398	34113	25401	16021	29616	32962	3	3	3	3	0.0913	0.332	0.4402	0.2005	0.3815	0.227809	-0.256814	-0.410504	UNCHANGED	UNCHANGED	UNCHANGED	UNCHANGED
Zm00001eb342270_P001		2	13.79	15916	8696	11721	14920	8101	10302	10173	5011	4643	6160	7692	7803	3	3	3	3	0.7469	0.1162	0.76	0.1346	-0.124766	-0.873774	0.1272	-0.621808	UNCHANGED	UNCHANGED	UNCHANGED	UNCHANGED
Zm00001eb039380_P002		2	27.59	20152	16706	9787	22131	15892	11738	18078	13965	19205	25033	15266	19003	3	3	3	3	0.8207	0.6786	0.4565	0.4861	0.093264	0.135759	0.210599	0.253094	UNCHANGED	UNCHANGED	UNCHANGED	UNCHANGED
Zm00001eb333420_P001		3	32.28	10802	11111	11503	11489	11917	9817	15496	9371	12069	12773	16159	12708	3	3	3	3	0.9282	0.5467	0.4982	0.0984	-0.00837692	0.144477	0.172936	0.32579	UNCHANGED	UNCHANGED	UNCHANGED	UNCHANGED
Zm00001eb028810_P001		5	22.7	16560	18759	21961	14953	21493	23634	17571	14374	12174	11045	14642	14384	3	3	3	3	0.7746	0.1189	0.5269	0.0798	0.0688373	-0.376648	-0.138789	-0.584274	UNCHANGED	UNCHANGED	UNCHANGED	UNCHANGED
Zm00001eb131000_P001		4	16.85	21285	26847	20550	16117	23094	36535	20751	16740	21847	15088	19733	17541	3	3	3	3	0.728	0.2845	0.3203	0.2731	0.141258	-0.210946	-0.180452	-0.532656	UNCHANGED	UNCHANGED	UNCHANGED	UNCHANGED
Zm00001eb401690_P003		3	16.98	10778	12698	13329	14430	11918	14680	14673	14941	12156	12538	16053	15303	3	3	3	3	0.2948	0.231	0.6371	0.5284	0.156725	0.182594	0.071554	0.0974227	UNCHANGED	UNCHANGED	UNCHANGED	UNCHANGED
Zm00001eb389800_P001		8	42.22	14886	18662	18440	16283	15820	17953	13997	18112	16274	9409	15730	14241	3	3	3	3	0.666	0.5202	0.2529	0.1521	-0.0546264	-0.103679	-0.297015	-0.346068	UNCHANGED	UNCHANGED	UNCHANGED	UNCHANGED
Zm00001eb229450_P001		4	13.79	26187	29293	21473	22723	14654	14988	21042	20810	21612	23025	19369	17107	3	3	3	3	0.0781	0.1206	0.4901	0.4921	-0.555386	-0.278038	-0.0930402	0.184308	UNCHANGED	UNCHANGED	UNCHANGED	UNCHANGED
Zm00001eb394920_P005		6	29.68	19701	22231	28045	6841	21348	20803	20356	22787	7737	21724	17976	18725	3	3	3	3	0.2613	0.2943	0.6282	0.5548	-0.514325	-0.459792	0.199488	0.254022	UNCHANGED	UNCHANGED	UNCHANGED	UNCHANGED
Zm00001eb269560_P003		6	26.38	27458	25406	26027	32350	25108	27967	18670	22618	24737	23379	20791	18580	3	3	3	3	0.3766	0.0846	0.6536	0.04	0.114809	-0.256835	-0.0733951	-0.445039	UNCHANGED	UNCHANGED	UNCHANGED	UNCHANGED
Zm00001eb361250_P002		5	21.29	8958	10070	11124	12074	8905	13028	10108	8215	8000	9141	10445	10890	3	3	3	3	0.409	0.2361	0.1792	0.4333	0.173534	-0.195927	0.211347	-0.158114	UNCHANGED	UNCHANGED	UNCHANGED	UNCHANGED
Zm00001eb354620_P002		4	17.55	14528	17165	16453	20220	16015	20202	15774	13761	10767	14796	17371	15621	3	3	3	3	0.1602	0.1891	0.2029	0.1442	0.229261	-0.256566	0.245819	-0.240008	UNCHANGED	UNCHANGED	UNCHANGED	UNCHANGED
Zm00001eb332770_P002		7	33.14	25249	20350	24209	24193	24169	25652	19059	29600	28795	23043	22294	21206	3	3	3	3	0.422	0.5289	0.3487	0.0264	0.0844123	0.149947	-0.219046	-0.153511	UNCHANGED	UNCHANGED	UNCHANGED	UNCHANGED
Zm00001eb356970_P001		14	18.48	14684	14132	19172	12874	12532	15914	14652	14802	13636	19028	20730	19384	3	3	3	3	0.3125	0.3753	0.0011	0.0076	-0.215798	-0.155295	0.456811	0.517314	UNCHANGED	UNCHANGED	UNCHANGED	UNCHANGED
Zm00001eb395850_P001		5	45.32	12178	10491	12582	12238	13266	17053	9552	9449	15754	14319	14777	12241	3	3	3	3	0.2022	0.9431	0.38	0.8185	0.271729	-0.0204865	0.250286	-0.0419293	UNCHANGED	UNCHANGED	UNCHANGED	UNCHANGED
Zm00001eb078700_P001		5	20.58	18445	21593	33183	19761	31299	30626	23914	24854	27008	29379	24728	26811	3	3	3	3	0.654	0.8614	0.3515	0.9517	0.15783	0.0494704	0.0947375	-0.0136221	UNCHANGED	UNCHANGED	UNCHANGED	UNCHANGED
Zm00001eb120410_P002		21	25.23	23115	12146	12439	19293	14234	9045	21789	12995	13197	26130	14505	21991	3	3	3	3	0.7328	0.9847	0.3361	0.2123	-0.164028	0.00851509	0.384266	0.556809	UNCHANGED	UNCHANGED	UNCHANGED	UNCHANGED
Zm00001eb070130_P003		5	17.99	11806	14921	15697	17154	12720	14514	14234	12313	14960	12811	13081	12735	3	3	3	3	0.7276	0.8411	0.2946	0.2113	0.0653273	-0.0314915	-0.103754	-0.200572	UNCHANGED	UNCHANGED	UNCHANGED	UNCHANGED
Zm00001eb296070_P001		5	18.21	11765	11576	14912	13606	10461	11131	12092	8396	13945	13646	12828	12063	3	3	3	3	0.5196	0.5508	0.4647	0.353	-0.120083	-0.151776	0.162425	0.130732	UNCHANGED	UNCHANGED	UNCHANGED	UNCHANGED
Zm00001eb370990_P002		9	13.71	13109	14466	12401	11937	10449	13015	12395	12502	12233	9490	11301	8630	3	3	3	3	0.187	0.1952	0.0314	0.1396	-0.175372	-0.106592	-0.335684	-0.266904	UNCHANGED	UNCHANGED	UNCHANGED	UNCHANGED
Zm00001eb084450_P003		7	12.64	5967	6172	6829	4878	6389	5221	6318	5666	6022	5205	6265	5778	3	3	3	3	0.1913	0.3743	0.5217	0.6698	-0.202012	-0.0751232	-0.0619918	0.0648969	UNCHANGED	UNCHANGED	UNCHANGED	UNCHANGED
Zm00001eb050140_P001		11	24.35	24952	21534	28275	24465	28928	34350	21289	20838	16992	19131	15439	24634	3	3	3	3	0.2789	0.0932	0.9929	0.0718	0.230992	-0.338662	0.00207277	-0.567581	UNCHANGED	UNCHANGED	UNCHANGED	UNCHANGED
Zm00001eb022480_P001		2	26.03	6726	6104	5935	4833	7548	4887	4472	4723	6036	5561	6822	6237	3	3	3	3	0.6192	0.0951	0.136	0.6656	-0.11992	-0.301021	0.289809	0.108708	UNCHANGED	UNCHANGED	UNCHANGED	UNCHANGED
Zm00001eb309660_P001		19	20.06	12664	10618	9280	14337	12219	9877	9156	8563	11994	15455	12715	12690	3	3	3	3	0.4706	0.5471	0.0569	0.4036	0.162055	-0.132069	0.459563	0.165439	UNCHANGED	UNCHANGED	UNCHANGED	UNCHANGED
Zm00001eb188600_P001		6	33.91	25292	22258	20157	23137	25286	22540	20028	19303	24165	20465	19415	18528	3	3	3	3	0.5596	0.545	0.3528	0.0141	0.0677759	-0.0926322	-0.120508	-0.280916	UNCHANGED	UNCHANGED	UNCHANGED	UNCHANGED
Zm00001eb159820_P001		7	26	23718	26678	29293	25243	25644	30393	19549	31906	30060	19880	25703	24645	3	3	3	3	0.8296	0.8911	0.4255	0.2053	0.0285198	0.0326791	-0.215006	-0.210847	UNCHANGED	UNCHANGED	UNCHANGED	UNCHANGED
Zm00001eb347200_P003		6	52.17	35183	41513	33426	24146	24175	32544	24996	26847	28868	27672	37164	28086	3	3	3	3	0.0587	0.0221	0.284	0.3899	-0.445534	-0.44829	0.203276	0.20052	UNCHANGED	UNCHANGED	UNCHANGED	UNCHANGED
Zm00001eb061760_P003		6	28.9	11493	4294	2188	10379	4424	1866	1945	2447	1588	10592	2501	4155	3	3	3	3	0.9139	0.2303	0.2046	0.9591	-0.108792	-1.58766	1.52805	0.0491833	UNCHANGED	UNCHANGED	UNCHANGED	UNCHANGED
Zm00001eb071540_P001		3	15.16	42621	31838	26722	25355	24250	13713	32161	24490	25722	19054	28190	14539	3	3	3	3	0.1023	0.2988	0.2154	0.93	-0.676244	-0.296708	-0.414932	-0.0353964	UNCHANGED	UNCHANGED	UNCHANGED	UNCHANGED
Zm00001eb424480_P002		5	20.22	17533	21807	20887	18717	19422	30189	28001	24950	19326	19642	28690	22724	3	3	3	3	0.53	0.232	0.9172	0.8518	0.182067	0.26312	-0.0245667	0.0564863	UNCHANGED	UNCHANGED	UNCHANGED	UNCHANGED
Zm00001eb205500_P001		9	34.15	27081	9878	3472	20577	8056	4818	11992	4083	7809	26862	7576	9860	3	3	3	3	0.7985	0.498	0.3542	0.6652	-0.273429	-0.759365	0.891146	0.40521	UNCHANGED	UNCHANGED	UNCHANGED	UNCHANGED
Zm00001eb137710_P002		6	18.11	11918	11006	13459	11178	11811	12767	11859	11456	11745	14278	11022	11165	3	3	3	3	0.8184	0.5767	0.6841	0.8482	-0.0250659	-0.0533841	0.0566584	0.0283402	UNCHANGED	UNCHANGED	UNCHANGED	UNCHANGED
Zm00001eb005550_P001		11	33.89	20894	20872	22504	18078	25220	23220	22758	19058	29931	22469	21694	23784	3	3	3	3	0.7499	0.4843	0.7166	0.8401	0.049614	0.158781	-0.0785087	0.0306578	UNCHANGED	UNCHANGED	UNCHANGED	UNCHANGED
Zm00001eb064620_P001		2	29.63	37182	38115	35749	38191	38230	47251	29274	34811	30556	28236	34908	32885	3	3	3	3	0.245	0.0391	0.8668	0.0628	0.155368	-0.230629	0.0210126	-0.364984	UNCHANGED	UNCHANGED	UNCHANGED	UNCHANGED
Zm00001eb319660_P002		5	18.83	31396	22643	32130	16822	33410	35472	24617	24769	19538	31869	24669	22187	3	3	3	3	0.9825	0.1757	0.3877	0.7415	-0.00782317	-0.322174	0.191815	-0.122535	UNCHANGED	UNCHANGED	UNCHANGED	UNCHANGED
Zm00001eb153270_P003		6	11.17	12384	14497	10120	9595	12549	9703	9781	9233	10456	6669	10711	6153	3	3	3	3	0.341	0.1283	0.2531	0.1856	-0.216471	-0.328315	-0.32457	-0.436414	UNCHANGED	UNCHANGED	UNCHANGED	UNCHANGED
Zm00001eb174190_P001		5	15.83	1131	1263	2202	1510	1727	3526	2059	3317	1621	2444	2589	2376	3	3	3	3	0.374	0.2596	0.8017	0.754	0.557404	0.606553	0.0826206	0.13177	UNCHANGED	UNCHANGED	UNCHANGED	UNCHANGED
Zm00001eb241810_P001		7	22.26	22333	23775	26220	18401	15686	27384	27056	25462	23866	27778	27689	30927	3	3	3	3	0.3849	0.4073	0.0768	0.0876	-0.234642	0.0787103	0.177684	0.491036	UNCHANGED	UNCHANGED	UNCHANGED	UNCHANGED
Zm00001eb016110_P001		3	24.2	17971	14859	17191	11154	19986	17106	11821	13333	11463	10761	14404	13554	3	3	3	3	0.8409	0.0152	0.6023	0.3236	-0.0521392	-0.450056	0.0805482	-0.317369	UNCHANGED	UNCHANGED	UNCHANGED	UNCHANGED
Zm00001eb006530_P001		7	29	27694	16482	32260	24614	22283	23390	17582	28168	21498	18985	24051	23345	3	3	3	3	0.6875	0.6144	0.9376	0.4916	-0.120995	-0.18474	-0.0187353	-0.0824807	UNCHANGED	UNCHANGED	UNCHANGED	UNCHANGED
Zm00001eb413880_P001		6	28.09	24098	32362	25489	17058	20206	24586	17373	18559	18322	27530	44476	27610	3	3	3	3	0.1169	0.0232	0.0554	0.1056	-0.405968	-0.594988	0.876655	0.687635	UNCHANGED	UNCHANGED	UNCHANGED	UNCHANGED
Zm00001eb193040_P001		4	34.25	15818	15152	21667	13428	17455	14724	12226	9936	12225	10136	12252	8629	3	3	3	3	0.3816	0.051	0.4359	0.0374	-0.206802	-0.614247	-0.148785	-0.55623	UNCHANGED	UNCHANGED	UNCHANGED	UNCHANGED
Zm00001eb089020_P002		10	31.5	29407	27103	32671	27833	26120	32074	31475	24763	18259	15323	28608	26257	3	3	3	3	0.6836	0.3029	0.8101	0.302	-0.0519251	-0.259531	-0.0859507	-0.293557	UNCHANGED	UNCHANGED	UNCHANGED	UNCHANGED
Zm00001eb207490_P001		3	17.39	27437	33595	28886	36484	27495	33451	30224	29565	30637	31641	33087	27220	3	3	3	3	0.4814	0.9328	0.7912	0.5958	0.115751	0.00811972	0.0240781	-0.0835534	UNCHANGED	UNCHANGED	UNCHANGED	UNCHANGED
Zm00001eb285030_P001		11	23.11	61250	57241	48649	64493	58457	55154	53168	57642	54859	62280	52818	58982	3	3	3	3	0.4726	0.9069	0.412	0.7478	0.0916642	-0.012753	0.0714452	-0.0329721	UNCHANGED	UNCHANGED	UNCHANGED	UNCHANGED
Zm00001eb078040_P001		7	19.39	16292	18260	20042	14233	19958	20739	14082	13790	14630	14331	14721	12446	3	3	3	3	0.9639	0.0222	0.6764	0.1078	0.00883003	-0.361241	-0.0344777	-0.404548	UNCHANGED	UNCHANGED	UNCHANGED	UNCHANGED
Zm00001eb266690_P001		2	12.91	8018	8299	9980	7189	14614	15703	14414	21342	10808	22384	15349	9800	3	3	3	3	0.245	0.0986	0.9493	0.5005	0.512223	0.824301	0.02973	0.341808	UNCHANGED	UNCHANGED	UNCHANGED	UNCHANGED
Zm00001eb024280_P002		10	31.87	14563	8930	19923	14289	13786	15595	13359	16594	16689	14383	16381	11359	3	3	3	3	0.9803	0.7647	0.4553	0.7569	0.00840477	0.103435	-0.147076	-0.0520466	UNCHANGED	UNCHANGED	UNCHANGED	UNCHANGED
Zm00001eb361210_P002		11	34.64	49362	47210	55875	56220	51452	63933	56376	51467	49945	38042	44752	44344	3	3	3	3	0.2266	0.6128	0.0247	0.0249	0.170781	0.0496844	-0.311593	-0.432689	UNCHANGED	UNCHANGED	UNCHANGED	UNCHANGED
Zm00001eb250900_P001		3	20.63	11414	13870	10186	10203	13153	9681	10889	10211	9389	9137	13265	11424	3	3	3	3	0.6241	0.2277	0.4305	0.878	-0.102539	-0.218314	0.149888	0.0341128	UNCHANGED	UNCHANGED	UNCHANGED	UNCHANGED
Zm00001eb202590_P001		5	27.18	67820	62238	63574	58814	57548	64741	58049	77439	63116	53164	60484	59618	3	3	3	3	0.2079	0.7976	0.2479	0.4603	-0.0965119	0.0365723	-0.196901	-0.0638163	UNCHANGED	UNCHANGED	UNCHANGED	UNCHANGED
Zm00001eb374470_P003		3	13.89	28316	28039	32668	27117	31947	37325	33386	27681	27399	36455	36169	40133	3	3	3	3	0.4991	0.9434	0.0255	0.1647	0.114675	-0.00907127	0.350019	0.226273	UNCHANGED	UNCHANGED	UNCHANGED	UNCHANGED
Zm00001eb337550_P005		3	15.2	14222	17103	16030	20272	15871	18728	16898	12346	15112	14647	15130	17218	3	3	3	3	0.1789	0.5588	0.5988	0.1575	0.212539	-0.0943296	0.0833557	-0.223513	UNCHANGED	UNCHANGED	UNCHANGED	UNCHANGED
Zm00001eb130640_P001		6	20.04	17451	12857	9708	13292	18558	15330	11318	17149	19260	12696	13062	12471	3	3	3	3	0.4297	0.4758	0.2544	0.1252	0.237607	0.254237	-0.320158	-0.303528	UNCHANGED	UNCHANGED	UNCHANGED	UNCHANGED
Zm00001eb097790_P002		17	23.85	21725	10465	5115	22418	10315	4671	17923	7259	10117	21777	6225	13832	3	3	3	3	0.9965	0.9144	0.7125	0.8409	0.00383644	-0.0797424	0.245062	0.161483	UNCHANGED	UNCHANGED	UNCHANGED	UNCHANGED
Zm00001eb180920_P001		4	38.17	20986	23818	23460	24729	26102	32099	22428	23386	24119	28936	28196	31907	3	3	3	3	0.1148	0.6134	0.0067	0.4662	0.280767	0.0348206	0.348478	0.102532	UNCHANGED	UNCHANGED	UNCHANGED	UNCHANGED
Zm00001eb275230_P001		4	26.57	17314	18361	18325	10075	19779	14923	11165	15193	17135	11896	14832	17010	3	3	3	3	0.3373	0.1222	0.9733	0.9181	-0.27016	-0.312189	0.00811515	-0.0339138	UNCHANGED	UNCHANGED	UNCHANGED	UNCHANGED
Zm00001eb361370_P001		2	10.58	14044	12950	14807	14932	13163	13772	11113	14656	12490	14204	18658	13562	3	3	3	3	0.9779	0.3676	0.2264	0.4181	0.00227614	-0.127723	0.279075	0.149076	UNCHANGED	UNCHANGED	UNCHANGED	UNCHANGED
Zm00001eb279370_P001		3	15.48	14521	10640	22724	14098	14405	25287	9650	9425	10529	11837	14689	14286	3	3	3	3	0.7203	0.1637	0.0172	0.3169	0.167772	-0.6938	0.46325	-0.398322	UNCHANGED	UNCHANGED	UNCHANGED	UNCHANGED
Zm00001eb143710_P001		13	25.14	25262	22926	22238	24467	19782	15959	22522	25492	25625	23557	26926	23945	3	3	3	3	0.2643	0.4767	0.8664	0.1518	-0.22613	0.0643491	0.0154015	0.305881	UNCHANGED	UNCHANGED	UNCHANGED	UNCHANGED
Zm00001eb003070_P001		3	12.32	17421	13530	16065	16769	17470	19652	18229	17020	18667	15553	16425	15909	3	3	3	3	0.1851	0.1377	0.0222	0.0913	0.19687	0.197571	-0.171088	-0.170388	UNCHANGED	UNCHANGED	UNCHANGED	UNCHANGED
Zm00001eb011050_P001		9	22.77	25079	25122	29694	29902	29518	34369	24002	24533	24160	30863	28414	27793	3	3	3	3	0.1012	0.194	0.0073	0.2853	0.231321	-0.136244	0.260333	-0.107233	UNCHANGED	UNCHANGED	UNCHANGED	UNCHANGED
Zm00001eb413160_P002		4	13.46	22361	20084	17559	13281	24213	10112	11501	17012	24925	20123	20441	20133	3	3	3	3	0.4095	0.6246	0.5683	0.3648	-0.333924	-0.167186	0.183776	0.350515	UNCHANGED	UNCHANGED	UNCHANGED	UNCHANGED
Zm00001eb396830_P001		4	14.46	16473	12107	22066	12997	11615	14199	11141	17691	12483	11393	14581	19858	3	3	3	3	0.2558	0.4252	0.6601	0.4154	-0.383993	-0.293787	0.149702	0.239907	UNCHANGED	UNCHANGED	UNCHANGED	UNCHANGED
Zm00001eb157540_P001		10	34.88	13764	12079	15728	13260	14541	12887	16271	14347	22828	16342	16536	15602	3	3	3	3	0.8131	0.2269	0.5564	0.0108	-0.0310093	0.362502	-0.140711	0.2528	UNCHANGED	UNCHANGED	UNCHANGED	UNCHANGED
Zm00001eb004400_P003		8	31.93	24244	29505	28619	25612	28425	28233	25391	26256	32300	27358	24793	27721	3	3	3	3	0.9869	0.8557	0.5957	0.5697	-0.00171167	0.0273948	-0.071807	-0.0427005	UNCHANGED	UNCHANGED	UNCHANGED	UNCHANGED
Zm00001eb377770_P001		6	23.18	23739	13872	14539	30110	16959	24131	21239	13336	17337	23580	16045	16437	3	3	3	3	0.2696	0.9848	0.7006	0.327	0.449203	-0.00660845	0.110956	-0.344856	UNCHANGED	UNCHANGED	UNCHANGED	UNCHANGED
Zm00001eb347660_P003		5	24.68	9093	11562	12033	8056	15495	15936	15602	12838	14802	13247	14638	13311	3	3	3	3	0.4507	0.0456	0.5074	0.8371	0.272622	0.403671	-0.0699448	0.061104	UNCHANGED	UNCHANGED	UNCHANGED	UNCHANGED
Zm00001eb240380_P001		14	21.44	32462	32587	27216	30277	30013	25066	38196	34522	41219	37370	40023	38830	3	3	3	3	0.4005	0.0512	0.7329	0.0052	-0.112284	0.304371	0.0286675	0.445322	UNCHANGED	UNCHANGED	UNCHANGED	UNCHANGED
Zm00001eb125070_P001		4	14.88	10928	9880	14534	6751	8645	26567	8537	10811	4461	8285	10842	10488	3	3	3	3	0.7501	0.1746	0.3928	0.553	0.247759	-0.569903	0.314845	-0.502817	UNCHANGED	UNCHANGED	UNCHANGED	UNCHANGED
Zm00001eb333950_P001		4	18.48	25542	18687	19951	27824	22306	17488	14619	16583	23414	21963	15651	17307	3	3	3	3	0.7694	0.4012	0.9768	0.2971	0.0752974	-0.23279	0.00799911	-0.300088	UNCHANGED	UNCHANGED	UNCHANGED	UNCHANGED
Zm00001eb192700_P001		2	12.88	30654	32000	36990	32426	29996	29534	26419	25382	31210	25950	29327	25484	3	3	3	3	0.2944	0.1031	0.7464	0.0685	-0.11584	-0.263466	-0.0396527	-0.187278	UNCHANGED	UNCHANGED	UNCHANGED	UNCHANGED
Zm00001eb076610_P002		5	16.84	26124	28177	33640	25326	27058	27345	34802	33729	33061	27004	30653	29274	3	3	3	3	0.3052	0.1189	0.0143	0.1241	-0.141433	0.208195	-0.22485	0.124779	UNCHANGED	UNCHANGED	UNCHANGED	UNCHANGED
Zm00001eb178690_P001		3	13.19	9056	10653	8755	9501	8298	8438	10165	9804	6619	6635	8426	8650	3	3	3	3	0.3493	0.6484	0.5	0.3198	-0.1175	-0.0984059	-0.165213	-0.146119	UNCHANGED	UNCHANGED	UNCHANGED	UNCHANGED
Zm00001eb024800_P001		3	22.22	6794	6443	8224	6243	7046	6954	3186	7176	6705	4804	6827	4914	3	3	3	3	0.5361	0.3457	0.9085	0.155	-0.0843522	-0.330558	-0.044757	-0.290963	UNCHANGED	UNCHANGED	UNCHANGED	UNCHANGED
Zm00001eb070940_P001		9	30.22	15121	13577	20418	12085	13627	20789	20100	17433	14724	15447	14158	16561	3	3	3	3	0.8097	0.7065	0.2983	0.9698	-0.0789236	0.0894494	-0.178808	-0.0104348	UNCHANGED	UNCHANGED	UNCHANGED	UNCHANGED
Zm00001eb282310_P001		11	24.88	12642	16486	16477	18935	14143	15392	20273	19512	21805	18646	23295	21582	3	3	3	3	0.6455	0.0211	0.6926	0.064	0.0879013	0.433541	0.0445824	0.390222	UNCHANGED	UNCHANGED	UNCHANGED	UNCHANGED
Zm00001eb021090_P001		5	23.89	10649	16527	25398	37824	23544	17384	27432	25517	22466	32202	38991	23668	3	3	3	3	0.3047	0.1677	0.2368	0.5138	0.582964	0.520506	0.330961	0.268503	UNCHANGED	UNCHANGED	UNCHANGED	UNCHANGED
Zm00001eb079170_P001		8	17.17	79076	79618	58329	59584	52693	48939	44683	64604	49092	60232	48361	44367	3	3	3	3	0.0723	0.1022	0.8259	0.6542	-0.428866	-0.454465	-0.0502264	-0.0758253	UNCHANGED	UNCHANGED	UNCHANGED	UNCHANGED
Zm00001eb306400_P002		3	16.73	12829	10501	13843	18562	11264	7501	11417	14808	24588	16966	12421	16370	3	3	3	3	0.9886	0.3266	0.7087	0.4725	0.00598392	0.450958	-0.151182	0.293792	UNCHANGED	UNCHANGED	UNCHANGED	UNCHANGED
Zm00001eb246270_P001		3	15.64	9915	8770	7436	11783	7599	6971	10260	7750	10017	9681	9379	10429	3	3	3	3	0.9654	0.5857	0.6006	0.535	0.0127115	0.101624	0.0733261	0.162239	UNCHANGED	UNCHANGED	UNCHANGED	UNCHANGED
Zm00001eb311620_P001		13	27.53	20606	17504	21829	20613	23537	23216	27639	31316	21562	28485	28240	25982	3	3	3	3	0.1935	0.0929	0.817	0.0138	0.168527	0.425818	0.0387099	0.296002	UNCHANGED	UNCHANGED	UNCHANGED	UNCHANGED
Zm00001eb286730_P001		5	11.54	6159	6079	6707	5710	5063	5906	5465	4210	4712	6143	6437	6388	3	3	3	3	0.079	0.0215	0.0153	0.0477	-0.18381	-0.397084	0.398846	0.185572	UNCHANGED	UNCHANGED	UNCHANGED	UNCHANGED
Zm00001eb219170_P001		8	25.69	24038	25841	28579	28838	24402	30228	28660	33688	31280	35414	34976	31630	3	3	3	3	0.4897	0.0615	0.2111	0.0437	0.0892969	0.25503	0.123839	0.289572	UNCHANGED	UNCHANGED	UNCHANGED	UNCHANGED
Zm00001eb248150_P001		3	18.54	19078	22498	22764	25659	22998	27577	36776	21141	27882	37140	32743	23904	3	3	3	3	0.09	0.2012	0.6787	0.2279	0.24471	0.415216	0.128433	0.298939	UNCHANGED	UNCHANGED	UNCHANGED	UNCHANGED
Zm00001eb403080_P001		2	12.44	8628	17919	20342	7430	13722	15004	23485	13543	14674	19614	21261	14938	3	3	3	3	0.4491	0.7528	0.7277	0.0951	-0.374999	0.140972	0.110395	0.626366	UNCHANGED	UNCHANGED	UNCHANGED	UNCHANGED
Zm00001eb205130_P005		2	4.64	28542	28225	27398	21857	24781	28495	24096	25927	24779	22200	23017	24659	3	3	3	3	0.1976	0.0079	0.1419	0.4413	-0.163775	-0.170157	-0.0982637	-0.104646	UNCHANGED	UNCHANGED	UNCHANGED	UNCHANGED
Zm00001eb302680_P002		3	24.72	17746	20548	20785	24468	19445	19917	22977	18840	19007	20557	21960	20796	3	3	3	3	0.446	0.7449	0.5904	0.9223	0.111582	0.0419874	0.0578614	-0.011733	UNCHANGED	UNCHANGED	UNCHANGED	UNCHANGED
Zm00001eb409480_P001		4	18.09	10195	10027	11765	11898	10144	8627	11748	10642	9062	10716	11075	9597	3	3	3	3	0.7089	0.861	0.9821	0.83	-0.0606889	-0.0243492	-0.00295401	0.0333857	UNCHANGED	UNCHANGED	UNCHANGED	UNCHANGED
Zm00001eb050280_P004		3	15.12	24401	20698	18539	27809	24537	14913	17831	14761	19045	26510	12653	22493	3	3	3	3	0.7897	0.1342	0.4816	0.7576	0.0798363	-0.301446	0.255825	-0.125457	UNCHANGED	UNCHANGED	UNCHANGED	UNCHANGED
Zm00001eb426990_P001		6	17.14	14010	12402	9137	8421	9433	10937	12698	16378	11757	10952	14371	13603	3	3	3	3	0.2342	0.4305	0.7348	0.0561	-0.304156	0.19995	-0.0689921	0.435114	UNCHANGED	UNCHANGED	UNCHANGED	UNCHANGED
Zm00001eb039000_P001		3	17.96	5234	18687	17611	19624	16460	33014	18749	20061	28289	32987	13924	21829	3	3	3	3	0.2399	0.1797	0.9348	0.988	0.734428	0.692068	0.0348481	-0.00751156	UNCHANGED	UNCHANGED	UNCHANGED	UNCHANGED
Zm00001eb012060_P001		4	22.71	17160	18428	20617	21244	18430	19863	21026	23920	20643	25182	20925	24354	3	3	3	3	0.4398	0.0965	0.3842	0.0767	0.0830629	0.222731	0.103385	0.243053	UNCHANGED	UNCHANGED	UNCHANGED	UNCHANGED
Zm00001eb326230_P004		4	16.51	18521	20794	21916	17173	21417	24831	15440	18848	29773	28338	23285	19571	3	3	3	3	0.7787	0.842	0.6601	0.485	0.0507141	0.0651923	0.152307	0.166785	UNCHANGED	UNCHANGED	UNCHANGED	UNCHANGED
Zm00001eb165490_P001		2	8.08	18394	20507	25990	12782	20537	27483	19317	16387	13243	21801	13383	15516	3	3	3	3	0.791	0.137	0.8586	0.5329	-0.0938892	-0.40679	0.0507658	-0.262135	UNCHANGED	UNCHANGED	UNCHANGED	UNCHANGED
Zm00001eb030980_P002		4	9.22	15539	19643	29030	14659	21557	24637	12520	16205	15016	11849	15797	12545	3	3	3	3	0.8326	0.1745	0.5083	0.0971	-0.0775141	-0.553886	-0.122092	-0.598464	UNCHANGED	UNCHANGED	UNCHANGED	UNCHANGED
Zm00001eb379440_P002		6	22.57	15729	19689	26045	16359	19033	23070	17572	15391	15825	19672	18602	19231	3	3	3	3	0.7939	0.2417	0.0168	0.8795	-0.0722264	-0.333227	0.237189	-0.0238116	UNCHANGED	UNCHANGED	UNCHANGED	UNCHANGED
Zm00001eb170990_P002		7	12.2	39723	34667	38030	35561	31835	33713	38493	42122	41808	39683	43424	39692	3	3	3	3	0.109	0.1517	0.9449	0.0118	-0.152986	0.12298	0.00442203	0.280387	UNCHANGED	UNCHANGED	UNCHANGED	UNCHANGED
Zm00001eb417480_P001		2	7.47	11392	14044	16173	19087	13583	23509	16294	18063	15435	12918	13028	15696	3	3	3	3	0.2022	0.1603	0.085	0.1829	0.433144	0.259018	-0.257898	-0.432023	UNCHANGED	UNCHANGED	UNCHANGED	UNCHANGED
Zm00001eb009810_P001		6	8.79	11446	11161	10321	13046	12751	11155	9690	10616	9793	13109	12466	11328	3	3	3	3	0.1188	0.1025	0.0192	0.9843	0.166352	-0.129565	0.293987	-0.00192987	UNCHANGED	UNCHANGED	UNCHANGED	UNCHANGED
Zm00001eb376570_P001		7	24.88	52669	46408	50273	42275	51163	52022	80428	55108	64912	73407	67427	75711	3	3	3	3	0.7376	0.0883	0.528	0.004	-0.0380748	0.424531	0.111439	0.574044	UNCHANGED	UNCHANGED	UNCHANGED	UNCHANGED
Zm00001eb376020_P003		15	34.33	42941	39183	28860	31891	31348	26709	52320	32961	34388	43714	33164	35306	3	3	3	3	0.1957	0.7198	0.7399	0.1097	-0.303196	0.108702	-0.0931893	0.318708	UNCHANGED	UNCHANGED	UNCHANGED	UNCHANGED
Zm00001eb010900_P003		5	17.03	10846	11172	12358	10833	10508	10968	13191	10762	9245	13139	14934	13947	3	3	3	3	0.2239	0.7668	0.08	0.0038	-0.0894796	-0.0503338	0.340017	0.379163	UNCHANGED	UNCHANGED	UNCHANGED	UNCHANGED
Zm00001eb143240_P003		9	17.99	7830	7784	6228	6920	7483	5796	6881	7597	7007	5477	5531	7021	3	3	3	3	0.4911	0.8449	0.1052	0.3649	-0.112794	-0.0237977	-0.252968	-0.163971	UNCHANGED	UNCHANGED	UNCHANGED	UNCHANGED
Zm00001eb329590_P005		12	14.65	15413	17598	20001	16914	18348	20795	19871	21538	19456	18886	18867	18461	3	3	3	3	0.5918	0.1495	0.0759	0.9654	0.0805463	0.199297	-0.114689	0.00406131	UNCHANGED	UNCHANGED	UNCHANGED	UNCHANGED
Zm00001eb200720_P002		5	19.81	19750	16076	19992	16078	17237	19833	13348	19519	18878	12464	16254	14308	3	3	3	3	0.6251	0.5917	0.2649	0.0964	-0.0707413	-0.109328	-0.266211	-0.304798	UNCHANGED	UNCHANGED	UNCHANGED	UNCHANGED
Zm00001eb301440_P001		11	26.76	13956	13965	15374	15386	12607	13932	14458	13634	12109	13212	12537	12502	3	3	3	3	0.6495	0.2839	0.4213	0.2164	-0.046356	-0.106964	-0.071702	-0.13231	UNCHANGED	UNCHANGED	UNCHANGED	UNCHANGED
Zm00001eb336890_P001		11	24.28	19573	20583	25208	17129	27616	28605	21356	16340	27100	15902	26359	24444	3	3	3	3	0.5478	0.9602	0.8937	0.6734	0.166329	-0.0125842	0.0418904	-0.137022	UNCHANGED	UNCHANGED	UNCHANGED	UNCHANGED
Zm00001eb388990_P001		3	16.16	21314	20247	27359	15414	36079	30998	20015	25411	22763	17768	19115	19265	3	3	3	3	0.5307	0.9327	0.0694	0.2318	0.259326	-0.0153698	-0.280323	-0.555019	UNCHANGED	UNCHANGED	UNCHANGED	UNCHANGED
Zm00001eb315020_P001		8	20.35	17378	16644	8242	14173	14002	11462	19495	14120	19865	19796	19707	16884	3	3	3	3	0.7889	0.3418	0.6668	0.0126	-0.0925937	0.339588	0.0763537	0.508535	UNCHANGED	UNCHANGED	UNCHANGED	UNCHANGED
Zm00001eb198180_P002		11	20.57	45796	37432	20496	24360	52529	24260	26582	24660	22536	27246	36257	61917	3	3	3	3	0.9464	0.2558	0.1749	0.5946	-0.036259	-0.491477	0.765494	0.310276	UNCHANGED	UNCHANGED	UNCHANGED	UNCHANGED
Zm00001eb292750_P002		4	17.7	22281	24231	22413	23003	23145	26067	23808	23526	23734	26146	25090	28296	3	3	3	3	0.4054	0.3234	0.0408	0.1505	0.0672648	0.0441797	0.162323	0.139238	UNCHANGED	UNCHANGED	UNCHANGED	UNCHANGED
Zm00001eb414550_P001		3	14.16	6338	7056	6583	5797	5668	9390	8594	6087	7260	10860	7240	11476	3	3	3	3	0.8246	0.4341	0.1665	0.1813	0.0621157	0.13538	0.430768	0.504032	UNCHANGED	UNCHANGED	UNCHANGED	UNCHANGED
Zm00001eb322340_P002		7	26.22	18885	20317	19947	18876	23004	21522	20792	13165	19195	17641	15826	22797	3	3	3	3	0.3306	0.4449	0.7565	0.3797	0.100182	-0.15423	0.082071	-0.172341	UNCHANGED	UNCHANGED	UNCHANGED	UNCHANGED
Zm00001eb011150_P002		6	18.47	14902	16433	20929	11799	14882	16227	14943	16621	14627	14544	17414	15459	3	3	3	3	0.2352	0.3493	0.7164	0.3899	-0.284569	-0.178225	0.0378132	0.144157	UNCHANGED	UNCHANGED	UNCHANGED	UNCHANGED
Zm00001eb127970_P001		4	16.9	22231	22212	19440	19962	15925	19879	15242	18124	16293	21453	18692	19474	3	3	3	3	0.1708	0.0194	0.0477	0.4578	-0.196053	-0.363352	0.263723	0.0964241	UNCHANGED	UNCHANGED	UNCHANGED	UNCHANGED
Zm00001eb162780_P001		4	24.76	11447	14549	13080	16700	15300	18625	12453	12350	12573	11858	11768	13214	3	3	3	3	0.043	0.5623	0.7245	0.0128	0.373567	-0.0641835	-0.0208393	-0.45859	UNCHANGED	UNCHANGED	UNCHANGED	UNCHANGED
Zm00001eb141010_P001		3	20	6949	8961	15295	11782	11755	3932	19816	9528	12452	10580	19713	7916	3	3	3	3	0.7486	0.4232	0.8119	0.4639	-0.183964	0.421588	-0.129465	0.476087	UNCHANGED	UNCHANGED	UNCHANGED	UNCHANGED
Zm00001eb091640_P002		5	14.18	11947	11178	9035	7292	10580	8663	12528	10207	10678	7119	9837	9821	3	3	3	3	0.2202	0.7286	0.1262	0.954	-0.277359	0.0551864	-0.319465	0.01308	UNCHANGED	UNCHANGED	UNCHANGED	UNCHANGED
Zm00001eb133110_P002		2	8.37	7093	6696	9664	8859	9818	10981	7560	8008	4531	7536	9019	8518	3	3	3	3	0.1371	0.4795	0.2314	0.1121	0.338686	-0.222587	0.318953	-0.24232	UNCHANGED	UNCHANGED	UNCHANGED	UNCHANGED
Zm00001eb416990_P002		3	10.34	17756	20481	12614	14909	16213	13424	16608	13779	11627	10918	9935	11615	3	3	3	3	0.4382	0.3399	0.1048	0.0129	-0.190994	-0.275364	-0.371875	-0.456245	UNCHANGED	UNCHANGED	UNCHANGED	UNCHANGED
Zm00001eb159420_P001		5	16.62	26184	28893	28651	32448	27317	29953	24403	26057	31302	23459	25374	22092	3	3	3	3	0.3091	0.7856	0.1894	0.0236	0.0997149	-0.03428	-0.205111	-0.339106	UNCHANGED	UNCHANGED	UNCHANGED	UNCHANGED
Zm00001eb141500_P003		3	15.34	4403	8280	4613	2818	4402	4802	8915	4278	3801	8095	15286	6131	3	3	3	3	0.2767	0.9635	0.2654	0.11	-0.524732	-0.0253151	0.796264	1.29568	UNCHANGED	UNCHANGED	UNCHANGED	UNCHANGED
Zm00001eb315770_P001		7	28.53	12510	9047	9426	8092	12187	14593	12135	10993	13249	14473	15584	10787	3	3	3	3	0.5859	0.2313	0.402	0.4514	0.170639	0.231623	0.167059	0.228043	UNCHANGED	UNCHANGED	UNCHANGED	UNCHANGED
Zm00001eb408730_P001		2	15.46	8408	8769	6476	5105	7183	6349	8417	8979	6450	6241	8707	3968	3	3	3	3	0.1477	0.9542	0.3539	0.9535	-0.343892	0.0116636	-0.334156	0.0213998	UNCHANGED	UNCHANGED	UNCHANGED	UNCHANGED
Zm00001eb229460_P003		8	25.2	9027	9188	11260	10444	11447	17623	11207	10194	12844	14441	15548	15912	3	3	3	3	0.2287	0.2063	0.012	0.4047	0.422888	0.21639	0.422671	0.216172	UNCHANGED	UNCHANGED	UNCHANGED	UNCHANGED
Zm00001eb364470_P002		8	18.09	5340	5309	4379	5085	5493	4255	6411	6920	6529	5753	5703	7239	3	3	3	3	0.8989	0.0101	0.5021	0.1072	-0.0189128	0.40218	-0.0871907	0.333902	UNCHANGED	UNCHANGED	UNCHANGED	UNCHANGED
Zm00001eb409530_P001		10	16.08	26096	21201	35966	22246	29318	13349	31927	26182	31260	27629	29288	32429	3	3	3	3	0.3893	0.6876	0.9975	0.167	-0.359161	0.10211	-0.000371337	0.460899	UNCHANGED	UNCHANGED	UNCHANGED	UNCHANGED
Zm00001eb279240_P001		3	10.03	5491	5369	2925	3113	4366	3099	6779	1815	2047	5421	493	4870	3	3	3	3	0.3168	0.5957	0.9842	0.9681	-0.382088	-0.37346	0.0191771	0.0278052	UNCHANGED	UNCHANGED	UNCHANGED	UNCHANGED
Zm00001eb403640_P001		4	13.23	21537	17386	18402	9877	20584	17269	23197	20196	24480	17759	18215	26884	3	3	3	3	0.4004	0.1196	0.6319	0.3098	-0.264293	0.243673	-0.110757	0.39721	UNCHANGED	UNCHANGED	UNCHANGED	UNCHANGED
Zm00001eb404340_P003		3	13.97	8549	8311	11720	8368	7222	14041	11050	16484	10241	11035	4981	9659	3	3	3	3	0.89	0.2443	0.2072	0.6615	0.0520879	0.402417	-0.557065	-0.206737	UNCHANGED	UNCHANGED	UNCHANGED	UNCHANGED
Zm00001eb356880_P002		2	21.59	5988	8384	7217	6816	6396	8266	5322	5711	5251	5696	6723	6293	3	3	3	3	0.9691	0.0666	0.0705	0.223	-0.00740335	-0.406852	0.200514	-0.198934	UNCHANGED	UNCHANGED	UNCHANGED	UNCHANGED
Zm00001eb178250_P001		5	24.4	11681	11560	13225	10092	11801	12552	9753	17565	13570	10013	10472	13373	3	3	3	3	0.4974	0.5593	0.3996	0.8858	-0.0822542	0.165165	-0.272217	-0.0247969	UNCHANGED	UNCHANGED	UNCHANGED	UNCHANGED
Zm00001eb109910_P001		4	18.21	7846	13971	20523	11121	12603	28061	3748	5673	1744	5691	5565	4034	3	3	3	3	0.6553	0.0534	0.3341	0.0891	0.290511	-1.92311	0.453575	-1.76005	UNCHANGED	UNCHANGED	UNCHANGED	UNCHANGED
Zm00001eb160200_P001		10	19.04	14490	16863	13468	14566	13220	11855	13588	10740	11285	15385	18777	16042	3	3	3	3	0.2469	0.0825	0.0231	0.0537	-0.177169	-0.331742	0.495341	0.340768	UNCHANGED	UNCHANGED	UNCHANGED	UNCHANGED
Zm00001eb323620_P001		7	23.01	7534	7928	7959	8455	8252	9430	10734	8113	8951	8081	8450	7616	3	3	3	3	0.0801	0.1365	0.2071	0.2027	0.158315	0.247211	-0.2032	-0.114303	UNCHANGED	UNCHANGED	UNCHANGED	UNCHANGED
Zm00001eb397290_P001		2	11.54	16343	7846	20522	9161	7590	8072	5886	7656	5668	5494	12619	10207	3	3	3	3	0.1525	0.0879	0.2369	0.6154	-0.848965	-1.21876	0.559964	0.190173	UNCHANGED	UNCHANGED	UNCHANGED	UNCHANGED
Zm00001eb155580_P001		4	16.46	9260	12273	9678	9609	8667	9765	12313	7692	4989	11538	11445	11044	3	3	3	3	0.3515	0.4253	0.2328	0.006	-0.154512	-0.320452	0.445108	0.279168	UNCHANGED	UNCHANGED	UNCHANGED	UNCHANGED
Zm00001eb005710_P004		6	27.6	10334	10305	9456	10804	6920	11666	12147	15622	10624	13081	12672	16168	3	3	3	3	0.8822	0.1403	0.5586	0.0846	-0.0341788	0.351325	0.126843	0.512346	UNCHANGED	UNCHANGED	UNCHANGED	UNCHANGED
Zm00001eb323970_P001		3	7.34	3980	2967	4577	3880	6752	4279	3522	5604	2555	4621	4088	3840	3	3	3	3	0.3278	0.961	0.7713	0.4436	0.371769	0.0196741	0.103228	-0.248867	UNCHANGED	UNCHANGED	UNCHANGED	UNCHANGED
Zm00001eb330180_P001		4	14.23	8695	11022	9813	13051	9845	12282	9492	4823	12351	13653	12219	8098	3	3	3	3	0.1849	0.6988	0.4267	0.8445	0.252476	-0.147178	0.349228	-0.0504264	UNCHANGED	UNCHANGED	UNCHANGED	UNCHANGED
Zm00001eb150040_P001		2	8.48	17037	16371	21546	18781	13693	17332	29563	23667	22823	23112	24197	20340	3	3	3	3	0.4828	0.058	0.3099	0.0352	-0.141908	0.468797	-0.168948	0.441757	UNCHANGED	UNCHANGED	UNCHANGED	UNCHANGED
Zm00001eb272890_P004		3	7.78	9657	8151	8896	8894	8567	8803	8309	7063	6661	7353	8143	7669	3	3	3	3	0.759	0.0776	0.5277	0.0143	-0.0239143	-0.277444	0.0723353	-0.181195	UNCHANGED	UNCHANGED	UNCHANGED	UNCHANGED
Zm00001eb370290_P001		2	10.13	9277	7454	9749	6007	9569	12116	9072	13822	12838	16101	12754	15555	3	3	3	3	0.8424	0.1275	0.1796	0.0533	0.0645946	0.432348	0.313672	0.681425	UNCHANGED	UNCHANGED	UNCHANGED	UNCHANGED
Zm00001eb277840_P001		4	20.53	36283	45885	45765	45350	54945	48907	44915	37731	65073	60819	55589	59713	3	3	3	3	0.1697	0.4943	0.3196	0.0495	0.221875	0.207463	0.253714	0.239303	UNCHANGED	UNCHANGED	UNCHANGED	UNCHANGED
Zm00001eb257840_P001		4	16.67	9202	10622	11180	10319	9816	11624	10588	8672	9314	9909	9559	9588	3	3	3	3	0.7684	0.3764	0.7936	0.1769	0.0347009	-0.117747	0.0241221	-0.128326	UNCHANGED	UNCHANGED	UNCHANGED	UNCHANGED
Zm00001eb305490_P002		4	20.55	18366	13698	14483	11952	14692	14417	16397	16638	18479	18134	17794	17097	3	3	3	3	0.3391	0.3555	0.5254	0.0124	-0.180908	0.146258	0.0417087	0.368874	UNCHANGED	UNCHANGED	UNCHANGED	UNCHANGED
Zm00001eb010950_P001		2	15.93	15796	14718	13067	16272	10880	11520	9479	15149	18777	10438	11248	10802	3	3	3	3	0.4325	0.9844	0.2513	0.296	-0.172377	-0.00582157	-0.417982	-0.251427	UNCHANGED	UNCHANGED	UNCHANGED	UNCHANGED
Zm00001eb410660_P003		5	19.66	12665	13060	16207	11110	14913	14268	15052	13760	11812	13749	16099	16735	3	3	3	3	0.7532	0.7806	0.2035	0.2307	-0.0575821	-0.0457312	0.197493	0.209344	UNCHANGED	UNCHANGED	UNCHANGED	UNCHANGED
Zm00001eb135500_P001		5	24.84	11384	11578	10703	13312	12317	18418	12893	15329	12977	14110	13967	13199	3	3	3	3	0.1439	0.0405	0.9773	0.6541	0.387859	0.291414	0.00269383	-0.0937508	UNCHANGED	UNCHANGED	UNCHANGED	UNCHANGED
Zm00001eb055080_P001		10	16.31	34566	44028	45606	33637	39085	47479	38511	33575	37837	39885	37646	39852	3	3	3	3	0.8138	0.2762	0.2204	0.8298	-0.0472204	-0.176168	0.0947261	-0.0342215	UNCHANGED	UNCHANGED	UNCHANGED	UNCHANGED
Zm00001eb082050_P003		4	21.14	29144	18265	16876	8771	13003	18407	21086	28287	30812	10486	22616	19800	3	3	3	3	0.1679	0.336	0.1241	0.4093	-0.677964	0.318837	-0.600004	0.396797	UNCHANGED	UNCHANGED	UNCHANGED	UNCHANGED
Zm00001eb401990_P001		2	5.85	24744	27997	50407	19311	27067	33348	32011	30955	34951	25144	32346	31630	3	3	3	3	0.4361	0.8411	0.3198	0.5385	-0.371603	-0.0750846	-0.13581	0.160708	UNCHANGED	UNCHANGED	UNCHANGED	UNCHANGED
Zm00001eb381290_P001		3	11.71	6740	4442	10196	5747	8315	10174	8725	5202	6157	4222	3610	5449	3	3	3	3	0.6747	0.8379	0.1277	0.0587	0.181077	-0.0900545	-0.596541	-0.867672	UNCHANGED	UNCHANGED	UNCHANGED	UNCHANGED
Zm00001eb161870_P001		2	7.87	32533	14417	45283	26853	35041	32882	33963	44638	32811	54575	41806	43990	3	3	3	3	0.9316	0.5464	0.1513	0.0307	0.039239	0.272538	0.333349	0.566649	UNCHANGED	UNCHANGED	UNCHANGED	UNCHANGED
Zm00001eb405410_P002		6	23.96	12964	13115	15257	13809	12734	16481	14840	15969	15116	16354	16743	16053	3	3	3	3	0.6955	0.1336	0.0527	0.1455	0.057755	0.151904	0.0978921	0.192041	UNCHANGED	UNCHANGED	UNCHANGED	UNCHANGED
Zm00001eb061750_P001		2	7.18	17478	8401	12794	7607	11710	10985	10140	12279	8396	10654	12115	6142	3	3	3	3	0.3919	0.4102	0.7795	0.8432	-0.351937	-0.327694	-0.0920392	-0.0677957	UNCHANGED	UNCHANGED	UNCHANGED	UNCHANGED
Zm00001eb346400_P002		2	17.73	6589	4710	5424	2016	5286	4614	5602	3811	5883	4793	5973	6443	3	3	3	3	0.2317	0.6052	0.477	0.1876	-0.488934	-0.128679	0.170009	0.530263	UNCHANGED	UNCHANGED	UNCHANGED	UNCHANGED
Zm00001eb351190_P002		6	10.69	9575	9101	9502	7579	5608	7468	8975	7909	8738	7385	9973	6394	3	3	3	3	0.0187	0.0745	0.6056	0.4534	-0.448047	-0.137184	-0.109421	0.201442	UNCHANGED	UNCHANGED	UNCHANGED	UNCHANGED
Zm00001eb154530_P002		5	16.34	27492	24272	24984	21302	25942	20105	21675	19492	30948	24650	27998	29291	3	3	3	3	0.1977	0.6936	0.4345	0.0972	-0.188446	-0.0898173	0.184257	0.282885	UNCHANGED	UNCHANGED	UNCHANGED	UNCHANGED
Zm00001eb432420_P002		2	5.33	14298	14995	15009	9542	14415	15034	15763	15606	12094	10178	19046	16168	3	3	3	3	0.3695	0.8299	0.8339	0.5337	-0.184268	-0.0276007	0.062651	0.219318	UNCHANGED	UNCHANGED	UNCHANGED	UNCHANGED
Zm00001eb002570_P001		6	19.6	18981	15252	10467	15550	17321	17369	26516	19097	19572	18057	20594	22367	3	3	3	3	0.5069	0.118	0.6345	0.0606	0.168533	0.544273	-0.0953204	0.280419	UNCHANGED	UNCHANGED	UNCHANGED	UNCHANGED
Zm00001eb222000_P001		4	12.58	11623	13099	15888	9164	11119	14627	9204	9304	10860	8250	7319	6676	3	3	3	3	0.4023	0.0512	0.028	0.064	-0.218129	-0.467572	-0.400744	-0.650187	UNCHANGED	UNCHANGED	UNCHANGED	UNCHANGED
Zm00001eb012570_P001		2	11.81	12503	7682	7159	10984	17416	21748	17476	8252	8420	24031	27336	13692	3	3	3	3	0.0996	0.5512	0.1143	0.3903	0.87498	0.320582	0.929947	0.375549	UNCHANGED	UNCHANGED	UNCHANGED	UNCHANGED
Zm00001eb267050_P001		3	10.88	5245	8501	6379	11761	7082	11428	5964	9568	8460	12563	10049	8570	3	3	3	3	0.1309	0.4183	0.2038	0.881	0.58896	0.253664	0.378097	0.0428017	UNCHANGED	UNCHANGED	UNCHANGED	UNCHANGED
Zm00001eb368820_P003		5	24	20758	20790	12144	20000	18296	11764	14316	11530	14469	20529	11187	13123	3	3	3	3	0.7669	0.2152	0.6419	0.6704	-0.101086	-0.413408	0.153459	-0.158864	UNCHANGED	UNCHANGED	UNCHANGED	UNCHANGED
Zm00001eb056620_P003		5	21.03	11591	14679	14322	15048	15638	15263	11883	13828	10998	13921	11239	13407	3	3	3	3	0.1457	0.3705	0.6252	0.0428	0.178829	-0.1451	0.0712391	-0.25269	UNCHANGED	UNCHANGED	UNCHANGED	UNCHANGED
Zm00001eb015420_P001		4	20.66	20323	19529	18213	20267	16713	17428	19195	21760	22250	19591	18912	18227	3	3	3	3	0.3838	0.204	0.1032	0.5393	-0.0938539	0.122346	-0.155912	0.0602886	UNCHANGED	UNCHANGED	UNCHANGED	UNCHANGED
Zm00001eb057400_P001		3	20.85	14768	13053	13271	14920	11065	10483	11273	15382	12173	14678	17485	19308	3	3	3	3	0.3603	0.6083	0.0833	0.0612	-0.172194	-0.0817295	0.406656	0.497121	UNCHANGED	UNCHANGED	UNCHANGED	UNCHANGED
Zm00001eb346860_P001		2	14.01	17751	19039	19884	7430	17790	30472	23593	16376	20878	26924	39100	21793	3	3	3	3	0.9633	0.5605	0.1804	0.2719	-0.0252169	0.102499	0.529314	0.65703	UNCHANGED	UNCHANGED	UNCHANGED	UNCHANGED
Zm00001eb104730_P002		4	27.41	6410	6660	18592	12704	12619	8888	17131	13090	6817	15216	15254	16545	3	3	3	3	0.8499	0.7389	0.3343	0.0327	0.11176	0.226285	0.344132	0.458657	UNCHANGED	UNCHANGED	UNCHANGED	UNCHANGED
Zm00001eb020590_P001		4	17.93	13440	14192	12730	17205	22026	19709	14284	19272	21241	15271	14982	15222	3	3	3	3	0.0131	0.085	0.2081	0.0324	0.546281	0.441132	-0.269011	-0.37416	UNCHANGED	UNCHANGED	UNCHANGED	UNCHANGED
Zm00001eb138080_P001		4	22.18	18124	17148	24047	15600	16729	28718	25440	19769	20981	28218	28609	28099	3	3	3	3	0.9088	0.4533	0.0226	0.131	0.0414104	0.158126	0.359586	0.476302	UNCHANGED	UNCHANGED	UNCHANGED	UNCHANGED
Zm00001eb316460_P001		2	10.57	39224	27302	52431	23293	25164	36966	44706	36664	41343	36094	30935	40751	3	3	3	3	0.2553	0.8775	0.2466	0.2202	-0.477755	0.0448422	-0.1872	0.335397	UNCHANGED	UNCHANGED	UNCHANGED	UNCHANGED
Zm00001eb160260_P003		5	20.32	11123	11374	13025	14082	9601	15346	11691	12711	9453	8998	11748	12378	3	3	3	3	0.5601	0.6492	0.8717	0.3868	0.135858	-0.0693581	-0.0314923	-0.236709	UNCHANGED	UNCHANGED	UNCHANGED	UNCHANGED
Zm00001eb155170_P001		2	12.7	1488	3535	3663	3259	3183	2901	3093	3773	3438	3716	4429	3685	3	3	3	3	0.774	0.5014	0.1792	0.0358	0.105199	0.246597	0.199108	0.340506	UNCHANGED	UNCHANGED	UNCHANGED	UNCHANGED
Zm00001eb210720_P001		3	9.03	20584	18488	16073	22469	22852	21033	18055	18607	24716	20407	23697	20334	3	3	3	3	0.0577	0.4528	0.6932	0.6338	0.266944	0.154492	0.0702128	-0.0422387	UNCHANGED	UNCHANGED	UNCHANGED	UNCHANGED
Zm00001eb181100_P001		6	15.3	36030	40294	50516	33842	38974	42993	42196	36969	34302	39206	43932	30489	3	3	3	3	0.5067	0.413	0.9913	0.8856	-0.131266	-0.160741	0.00202868	-0.0274459	UNCHANGED	UNCHANGED	UNCHANGED	UNCHANGED
Zm00001eb198750_P002		6	19.32	15280	14528	17554	12372	13820	15350	13845	14241	13543	10270	14431	12574	3	3	3	3	0.196	0.1096	0.3002	0.3909	-0.189184	-0.186142	-0.159343	-0.156302	UNCHANGED	UNCHANGED	UNCHANGED	UNCHANGED
Zm00001eb037050_P001		8	18.21	29870	24415	13071	12142	26583	12419	16658	14454	13822	20042	26301	45440	3	3	3	3	0.4756	0.2109	0.112	0.207	-0.397264	-0.583987	1.03041	0.843685	UNCHANGED	UNCHANGED	UNCHANGED	UNCHANGED
Zm00001eb396370_P001		3	10.47	11834	11357	13007	12588	9783	13296	15434	12320	11422	15013	17621	14837	3	3	3	3	0.8881	0.4909	0.1416	0.0483	-0.0212935	0.114074	0.277068	0.412436	UNCHANGED	UNCHANGED	UNCHANGED	UNCHANGED
Zm00001eb071300_P001		7	9.43	20583	27618	27513	30869	24780	25689	30512	31208	32068	28824	30457	22887	3	3	3	3	0.5663	0.0639	0.1738	0.9305	0.103359	0.308835	-0.190814	0.0146617	UNCHANGED	UNCHANGED	UNCHANGED	UNCHANGED
Zm00001eb406760_P001		3	14.39	6804	7416	7761	8999	7321	9529	7791	7922	9268	8819	8864	8199	3	3	3	3	0.1486	0.1426	0.5933	0.9885	0.233841	0.184486	0.0511413	0.00178713	UNCHANGED	UNCHANGED	UNCHANGED	UNCHANGED
Zm00001eb325820_P001		3	11.06	11400	11125	16508	13809	12361	11218	11827	14729	14672	8841	11597	12090	3	3	3	3	0.7876	0.7324	0.1057	0.2674	-0.0621255	0.0789418	-0.341984	-0.200916	UNCHANGED	UNCHANGED	UNCHANGED	UNCHANGED
Zm00001eb251190_P002		6	23.86	22272	23386	23178	25958	16297	20174	16668	25235	21842	22232	25429	25110	3	3	3	3	0.4921	0.5367	0.3261	0.3125	-0.140969	-0.110835	0.191009	0.221143	UNCHANGED	UNCHANGED	UNCHANGED	UNCHANGED
Zm00001eb336450_P001		2	18.27	6748	3679	3353	5037	5164	4499	7189	5826	4921	7518	6571	7010	3	3	3	3	0.7943	0.3355	0.2137	0.0033	0.0932403	0.380282	0.234316	0.521358	UNCHANGED	UNCHANGED	UNCHANGED	UNCHANGED
Zm00001eb110640_P002		2	9.35	13557	17245	23223	17326	17590	17495	12815	10252	12748	12723	12503	12271	3	3	3	3	0.8579	0.1079	0.5474	0	-0.0437584	-0.593037	0.0661535	-0.483125	UNCHANGED	UNCHANGED	UNCHANGED	UNCHANGED
Zm00001eb210150_P002		3	16.54	9482	8579	9449	8771	8659	11762	10962	8570	8144	12989	10976	9860	3	3	3	3	0.6245	0.9554	0.1813	0.322	0.0855757	0.00864455	0.289475	0.212544	UNCHANGED	UNCHANGED	UNCHANGED	UNCHANGED
Zm00001eb431950_P001		2	9.61	10260	12074	11271	11842	11794	14898	14156	9715	6932	11425	9143	11244	3	3	3	3	0.2273	0.6887	0.8872	0.1503	0.197433	-0.125656	0.0465377	-0.276552	UNCHANGED	UNCHANGED	UNCHANGED	UNCHANGED
Zm00001eb106630_P003		6	19.69	9693	10200	10241	10655	10399	11883	13820	10893	11117	14532	15196	13698	3	3	3	3	0.1295	0.1181	0.0708	0.0052	0.128341	0.249819	0.277381	0.398859	UNCHANGED	UNCHANGED	UNCHANGED	UNCHANGED
Zm00001eb070840_P001		22	16.72	28894	23081	18927	22072	26208	16200	20339	23336	25445	26039	24556	24181	3	3	3	3	0.6289	0.8638	0.3004	0.3105	-0.136983	-0.0367233	0.113485	0.213745	UNCHANGED	UNCHANGED	UNCHANGED	UNCHANGED
Zm00001eb159440_P001		5	16.82	12158	12777	13846	10710	13806	12700	10998	12961	12163	11591	13453	10242	3	3	3	3	0.6396	0.3047	0.811	0.6462	-0.059427	-0.102486	-0.0337958	-0.0768544	UNCHANGED	UNCHANGED	UNCHANGED	UNCHANGED
Zm00001eb297390_P001		3	10.8	11171	7795	7866	11821	6755	8887	5580	8005	4497	6705	7822	7538	3	3	3	3	0.9147	0.1277	0.29	0.2983	0.0335052	-0.569403	0.287224	-0.315685	UNCHANGED	UNCHANGED	UNCHANGED	UNCHANGED
Zm00001eb338370_P002		2	8.67	27396	27155	18243	23598	25201	23150	22720	26044	23739	23144	25748	53687	3	3	3	3	0.9314	0.977	0.3652	0.3561	-0.0168451	-0.00577893	0.500636	0.511702	UNCHANGED	UNCHANGED	UNCHANGED	UNCHANGED
Zm00001eb399010_P001		2	37.7	15100	19533	23671	33142	18287	18908	24426	14327	14726	22445	19059	15785	3	3	3	3	0.5023	0.7166	0.7563	0.4515	0.270693	-0.124625	0.0992875	-0.29603	UNCHANGED	UNCHANGED	UNCHANGED	UNCHANGED
Zm00001eb141420_P002		2	9.78	9516	8440	7217	6269	8475	5803	6741	5297	7323	8064	4911	8168	3	3	3	3	0.2189	0.0968	0.6538	0.8901	-0.292934	-0.378638	0.126958	0.0412543	UNCHANGED	UNCHANGED	UNCHANGED	UNCHANGED
Zm00001eb006150_P002		3	14.16	21938	33844	29469	28279	17407	24801	40314	22291	27001	27473	30156	38414	3	3	3	3	0.3568	0.8322	0.7514	0.1374	-0.274366	0.0718904	0.10009	0.446346	UNCHANGED	UNCHANGED	UNCHANGED	UNCHANGED
Zm00001eb210140_P001		7	16.55	15930	14887	19495	13525	14674	11907	14991	13472	18763	13956	14809	15729	3	3	3	3	0.102	0.6502	0.6113	0.1992	-0.327087	-0.091332	-0.085961	0.149794	UNCHANGED	UNCHANGED	UNCHANGED	UNCHANGED
Zm00001eb299230_P002		4	15.66	12983	12145	17456	11303	14241	13172	18454	17238	16828	14833	15154	15455	3	3	3	3	0.526	0.1264	0.0105	0.0629	-0.137406	0.302565	-0.20886	0.231111	UNCHANGED	UNCHANGED	UNCHANGED	UNCHANGED
Zm00001eb022930_P002		3	9.49	16720	18075	18614	18581	19248	19921	15862	20268	17362	13440	14875	13214	3	3	3	3	0.1016	0.9852	0.0459	0.0011	0.112749	0.00225242	-0.3652	-0.475697	UNCHANGED	UNCHANGED	UNCHANGED	UNCHANGED
Zm00001eb118650_P001		3	14.81	12657	12328	13944	16522	13907	17341	13367	12700	14693	18958	17115	16602	3	3	3	3	0.062	0.4701	0.0127	0.2636	0.295207	0.0662765	0.369972	0.141042	UNCHANGED	UNCHANGED	UNCHANGED	UNCHANGED
Zm00001eb099280_P003		2	13.97	3361	3275	13048	10366	9015	9601	11145	10511	6672	9394	11163	7966	3	3	3	3	0.3965	0.4604	0.9709	0.8861	0.558134	0.52518	0.00989716	-0.0230567	UNCHANGED	UNCHANGED	UNCHANGED	UNCHANGED
Zm00001eb046160_P001		3	10.38	16570	19301	25478	15452	19214	20258	16407	17881	25313	16188	15198	13441	3	3	3	3	0.5164	0.886	0.1614	0.1135	-0.159601	-0.0416843	-0.410976	-0.293059	UNCHANGED	UNCHANGED	UNCHANGED	UNCHANGED
Zm00001eb318570_P001		4	9.96	13430	23391	19938	18648	12913	15313	22675	8780	16481	17316	18073	15066	3	3	3	3	0.3823	0.5857	0.8484	0.5623	-0.276082	-0.24375	0.0738977	0.10623	UNCHANGED	UNCHANGED	UNCHANGED	UNCHANGED
Zm00001eb160610_P001		7	23.28	9052	18429	15155	17048	11265	14704	15741	16934	11565	11894	15675	17628	3	3	3	3	0.9705	0.8752	0.8982	0.7751	0.0128124	0.0532571	0.0308759	0.0713206	UNCHANGED	UNCHANGED	UNCHANGED	UNCHANGED
Zm00001eb434370_P001		6	13.94	17509	18991	20448	19839	16464	18301	21498	26197	21145	18695	21886	21431	3	3	3	3	0.5781	0.097	0.2991	0.1513	-0.0606565	0.27361	-0.1507	0.183567	UNCHANGED	UNCHANGED	UNCHANGED	UNCHANGED
Zm00001eb231620_P001		3	12.57	11821	9736	14597	12995	10512	13093	12301	10738	9037	11703	11914	12052	3	3	3	3	0.9323	0.4673	0.2751	0.7335	0.0176751	-0.172674	0.153163	-0.0371864	UNCHANGED	UNCHANGED	UNCHANGED	UNCHANGED
Zm00001eb246620_P001		5	14.01	17754	16930	19814	13737	13695	16108	15465	15515	13673	12818	16060	16217	3	3	3	3	0.0356	0.0354	0.9128	0.7236	-0.323855	-0.287462	0.0141996	0.0505929	UNCHANGED	UNCHANGED	UNCHANGED	UNCHANGED
Zm00001eb324140_P001		2	11.29	54480	48551	38785	46949	30259	25276	30561	47885	35092	27975	30293	40121	3	3	3	3	0.1763	0.2446	0.4732	0.8651	-0.468616	-0.320841	-0.206618	-0.0588425	UNCHANGED	UNCHANGED	UNCHANGED	UNCHANGED
Zm00001eb291460_P001		2	6.45	12034	15090	4303	21046	8671	6369	13987	11017	7738	13457	13585	15413	3	3	3	3	0.7944	0.911	0.1657	0.6684	0.199421	0.0591618	0.37478	0.234521	UNCHANGED	UNCHANGED	UNCHANGED	UNCHANGED
Zm00001eb337010_P001		6	19.52	12488	12139	13337	14244	11246	13031	17682	12487	13694	14485	17132	13579	3	3	3	3	0.8531	0.2889	0.8262	0.1813	0.021026	0.208376	0.0432232	0.230573	UNCHANGED	UNCHANGED	UNCHANGED	UNCHANGED
Zm00001eb154480_P001		3	10.87	10407	11033	9818	13633	9768	10669	12000	13681	11239	10874	10500	10795	3	3	3	3	0.4849	0.0783	0.096	0.6178	0.124248	0.240156	-0.198718	-0.0828097	UNCHANGED	UNCHANGED	UNCHANGED	UNCHANGED
Zm00001eb146560_P001		5	19.9	3310	3196	3201	2656	2169	2729	3875	5461	4327	3164	3342	3120	3	3	3	3	0.0162	0.0494	0.0476	0.0215	-0.361809	0.493189	-0.505137	0.34986	UNCHANGED	UNCHANGED	UNCHANGED	UNCHANGED
Zm00001eb096680_P001		4	19.18	71470	66873	66075	60132	71445	52573	55646	55848	73073	64983	54798	67749	3	3	3	3	0.3041	0.333	0.8944	0.8756	-0.150646	-0.147388	0.022982	0.02624	UNCHANGED	UNCHANGED	UNCHANGED	UNCHANGED
Zm00001eb156210_P001		5	17.16	13261	14015	13861	14116	12523	16658	15678	13380	12285	13334	16004	14160	3	3	3	3	0.5884	0.95	0.6028	0.9652	0.0738527	0.00718323	0.0733403	0.00667084	UNCHANGED	UNCHANGED	UNCHANGED	UNCHANGED
Zm00001eb177560_P002		2	8.39	5936	6865	6546	6611	6407	5442	5183	4874	5518	5479	5670	5366	3	3	3	3	0.549	0.0189	0.2031	0.1555	-0.06767	-0.312887	0.0845038	-0.160713	UNCHANGED	UNCHANGED	UNCHANGED	UNCHANGED
Zm00001eb308350_P001		5	2.05	6086	5705	4720	5697	4578	4041	5343	6129	4156	4424	4589	6970	3	3	3	3	0.3135	0.6973	0.9118	0.5922	-0.20577	-0.0792037	0.0323736	0.15894	UNCHANGED	UNCHANGED	UNCHANGED	UNCHANGED
Zm00001eb292310_P005		4	18.4	8776	8973	11584	6903	10991	10793	12788	8942	9710	13018	14483	12708	3	3	3	3	0.9001	0.6603	0.0872	0.0559	-0.0320899	0.100144	0.354859	0.487093	UNCHANGED	UNCHANGED	UNCHANGED	UNCHANGED
Zm00001eb176350_P001		6	28.03	14807	13523	15075	11731	16548	17812	7414	14971	14210	8298	12266	13125	3	3	3	3	0.6642	0.4066	0.7489	0.1568	0.0866238	-0.246202	-0.119396	-0.452222	UNCHANGED	UNCHANGED	UNCHANGED	UNCHANGED
Zm00001eb267900_P002		8	21.89	10223	12045	10532	18484	12012	16478	12092	14153	16152	15101	14773	15523	3	3	3	3	0.0769	0.0697	0.4488	0.7983	0.518167	0.370278	0.0986128	-0.0492761	UNCHANGED	UNCHANGED	UNCHANGED	UNCHANGED
Zm00001eb053490_P002		2	12.33	16052	7648	13113	21918	10768	15969	18257	12093	12226	17032	18234	19060	3	3	3	3	0.3854	0.5798	0.1379	0.5947	0.402378	0.209828	0.351606	0.159056	UNCHANGED	UNCHANGED	UNCHANGED	UNCHANGED
Zm00001eb181880_P001		5	11.45	21667	21617	20077	19386	20277	16069	19631	13552	14971	22841	17295	16639	3	3	3	3	0.1397	0.0567	0.3457	0.8893	-0.185094	-0.395912	0.237597	0.0267784	UNCHANGED	UNCHANGED	UNCHANGED	UNCHANGED
Zm00001eb200810_P004		5	16.22	9887	9648	8037	9789	9823	15711	12490	9873	11287	10604	10733	10829	3	3	3	3	0.2765	0.1009	0.5501	0.6213	0.35741	0.287385	-0.0650678	-0.135093	UNCHANGED	UNCHANGED	UNCHANGED	UNCHANGED
Zm00001eb055550_P001		4	2.43	9083	9217	7052	9854	6512	4886	9685	6455	8498	7276	9382	9759	3	3	3	3	0.4468	0.8492	0.652	0.3567	-0.254501	-0.0412535	0.100639	0.313886	UNCHANGED	UNCHANGED	UNCHANGED	UNCHANGED
Zm00001eb321980_P002		3	9.42	10231	8918	11320	10369	8829	9556	11492	14387	11095	13156	12444	14708	3	3	3	3	0.5262	0.1575	0.4189	0.0087	-0.0836101	0.279122	0.124531	0.487263	UNCHANGED	UNCHANGED	UNCHANGED	UNCHANGED
Zm00001eb385880_P001		4	17.65	16841	17759	21795	16131	17871	20743	16317	17303	15688	14546	17080	15144	3	3	3	3	0.8	0.2121	0.3993	0.1608	-0.0428227	-0.193727	-0.0762481	-0.227153	UNCHANGED	UNCHANGED	UNCHANGED	UNCHANGED
Zm00001eb154690_P001		3	14.81	10772	19680	18982	10861	14876	15356	10524	7988	10294	12504	6763	8480	3	3	3	3	0.4334	0.0818	0.8606	0.1155	-0.266563	-0.779135	-0.0539952	-0.566567	UNCHANGED	UNCHANGED	UNCHANGED	UNCHANGED
Zm00001eb268650_P004		2	9.26	3547	7544	13879	5315	11519	10039	4598	8474	11720	5883	7058	5505	3	3	3	3	0.8666	0.9878	0.373	0.2189	0.105964	-0.0103505	-0.426587	-0.542901	UNCHANGED	UNCHANGED	UNCHANGED	UNCHANGED
Zm00001eb366290_P001		2	8.17	22696	41681	27239	23001	27512	19944	29917	25700	26923	22241	40050	38945	3	3	3	3	0.3141	0.6328	0.3501	0.1715	-0.378861	-0.150508	0.294575	0.522928	UNCHANGED	UNCHANGED	UNCHANGED	UNCHANGED
Zm00001eb397570_P001		3	5.8	6920	5404	7794	5867	2023	5000	6282	5020	4973	4818	6783	7554	3	3	3	3	0.1506	0.1929	0.3557	0.2155	-0.642181	-0.305842	0.235085	0.571423	UNCHANGED	UNCHANGED	UNCHANGED	UNCHANGED
Zm00001eb018900_P001		3	17.42	16130	12104	31448	9049	25812	8311	17032	9846	6986	12928	14186	14965	3	3	3	3	0.5393	0.2627	0.4196	0.9525	-0.467205	-0.817546	0.313345	-0.0369959	UNCHANGED	UNCHANGED	UNCHANGED	UNCHANGED
Zm00001eb046670_P001		2	13.93	12537	11229	11680	12187	10599	12915	12077	12448	8802	11828	13441	11585	3	3	3	3	0.9192	0.5937	0.4159	0.6906	0.0103014	-0.0889327	0.145112	0.0458782	UNCHANGED	UNCHANGED	UNCHANGED	UNCHANGED
Zm00001eb321000_P001		2	7.08	24439	26874	29885	29900	18210	22516	22751	17253	28209	16157	17466	16428	3	3	3	3	0.4016	0.2878	0.1304	0.1167	-0.201246	-0.251399	-0.446666	-0.496819	UNCHANGED	UNCHANGED	UNCHANGED	UNCHANGED
Zm00001eb303010_P001		5	19.77	45211	48112	54586	50502	43166	53853	44201	48543	48310	46699	54207	46136	3	3	3	3	0.9769	0.5032	0.537	0.9708	-0.00379277	-0.0684556	0.0599806	-0.00468226	UNCHANGED	UNCHANGED	UNCHANGED	UNCHANGED
Zm00001eb137820_P002		2	6.32	15047	13139	12723	18255	13688	14312	11366	14356	14443	14187	15716	15049	3	3	3	3	0.3275	0.8514	0.2219	0.7863	0.177197	-0.0264265	0.162446	-0.0411772	UNCHANGED	UNCHANGED	UNCHANGED	UNCHANGED
Zm00001eb268400_P001		3	11.79	9063	13715	10022	7707	7836	7896	10354	10391	6457	4700	8872	7062	3	3	3	3	0.0928	0.3877	0.2857	0.4825	-0.48483	-0.270015	-0.398672	-0.183857	UNCHANGED	UNCHANGED	UNCHANGED	UNCHANGED
Zm00001eb298320_P002		3	24.4	38631	49256	49018	72310	46308	55706	59058	40970	62246	74032	70290	51733	3	3	3	3	0.2104	0.3222	0.3042	0.5192	0.348593	0.245256	0.27283	0.169493	UNCHANGED	UNCHANGED	UNCHANGED	UNCHANGED
Zm00001eb086560_P001		15	10.33	16706	11990	7136	15656	12907	5904	16706	11371	14547	16258	11265	14909	3	3	3	3	0.9151	0.5142	0.9777	0.4616	-0.056029	0.250433	-0.00652331	0.299938	UNCHANGED	UNCHANGED	UNCHANGED	UNCHANGED
Zm00001eb069420_P002		9	11.61	62357	58558	32917	90922	29217	29858	58370	57151	49545	72316	52917	39994	3	3	3	3	0.9573	0.7177	0.9959	0.8327	-0.0364251	0.101681	0.00140939	0.139516	UNCHANGED	UNCHANGED	UNCHANGED	UNCHANGED
Zm00001eb284760_P002		3	7.93	11821	12898	9752	16543	15575	9049	16496	13575	12685	16447	18925	16559	3	3	3	3	0.4271	0.1345	0.0953	0.2228	0.256155	0.3108	0.280455	0.3351	UNCHANGED	UNCHANGED	UNCHANGED	UNCHANGED
Zm00001eb231820_P001		8	9.85	10011	9064	6637	8588	8763	5035	10981	9372	10691	10555	10285	11227	3	3	3	3	0.5205	0.1878	0.5811	0.0607	-0.199885	0.271838	0.0467904	0.518514	UNCHANGED	UNCHANGED	UNCHANGED	UNCHANGED
Zm00001eb416340_P001		6	26.98	22286	20443	16473	23007	21268	17682	15306	15778	17673	14040	17413	16927	3	3	3	3	0.7129	0.1347	0.9265	0.0746	0.065621	-0.280055	-0.0111788	-0.356854	UNCHANGED	UNCHANGED	UNCHANGED	UNCHANGED
Zm00001eb002850_P001		3	9.43	39469	43340	34906	59711	34258	36266	79777	52952	44797	78551	52897	82311	3	3	3	3	0.6501	0.1398	0.4381	0.087	0.145819	0.592739	0.267949	0.714868	UNCHANGED	UNCHANGED	UNCHANGED	UNCHANGED
Zm00001eb190920_P001		2	15.78	4836	4986	6143	8659	6312	8386	6137	5960	7497	6522	4805	6152	3	3	3	3	0.0439	0.1306	0.3784	0.0967	0.548957	0.295545	-0.164831	-0.418243	UNCHANGED	UNCHANGED	UNCHANGED	UNCHANGED
Zm00001eb010200_P001		3	10.43	21458	22725	26217	21844	21689	26278	16904	18067	18198	20241	25146	15724	3	3	3	3	0.9291	0.0179	0.3905	0.4037	-0.0121074	-0.404988	0.200841	-0.192039	UNCHANGED	UNCHANGED	UNCHANGED	UNCHANGED
Zm00001eb252240_P004		2	6.56	18583	19264	21119	17420	17884	20796	16307	14995	18264	15722	17247	18184	3	3	3	3	0.503	0.0614	0.6799	0.2662	-0.0719211	-0.250547	0.0454403	-0.133186	UNCHANGED	UNCHANGED	UNCHANGED	UNCHANGED
Zm00001eb422870_P003		4	13.78	10625	10398	13458	13956	10358	16678	13757	13826	10472	15366	14256	13859	3	3	3	3	0.3553	0.4662	0.2048	0.6826	0.249529	0.142322	0.19225	0.0850434	UNCHANGED	UNCHANGED	UNCHANGED	UNCHANGED
Zm00001eb187900_P001		3	8.44	12949	15932	15247	14743	16121	19498	17544	16475	16394	14894	21952	17604	3	3	3	3	0.2828	0.0982	0.5545	0.614	0.190673	0.192104	0.111146	0.112578	UNCHANGED	UNCHANGED	UNCHANGED	UNCHANGED
Zm00001eb340350_P001		7	10.14	13761	15182	10612	11396	13216	10137	12444	15587	18651	14471	15847	16899	3	3	3	3	0.3785	0.3494	0.9306	0.0217	-0.18689	0.239029	0.0164399	0.442359	UNCHANGED	UNCHANGED	UNCHANGED	UNCHANGED
Zm00001eb301210_P001		2	12.77	15428	16363	19574	21137	18302	22160	28055	22937	21598	27745	25852	24731	3	3	3	3	0.1161	0.0387	0.4249	0.0184	0.262138	0.498993	0.109768	0.346624	UNCHANGED	UNCHANGED	UNCHANGED	UNCHANGED
Zm00001eb391060_P001		6	20.63	29948	32542	41244	29164	28262	39444	32220	34515	34906	36778	39298	35524	3	3	3	3	0.6681	0.8525	0.0754	0.261	-0.0987673	-0.0294017	0.13485	0.204216	UNCHANGED	UNCHANGED	UNCHANGED	UNCHANGED
Zm00001eb225010_P001		4	13.51	21970	21949	22813	22724	19918	25223	29024	24390	25396	26406	32951	25541	3	3	3	3	0.8205	0.0486	0.4986	0.1122	0.0242818	0.239999	0.10734	0.323057	UNCHANGED	UNCHANGED	UNCHANGED	UNCHANGED
Zm00001eb266300_P003		3	5.86	14848	16287	14778	14277	18771	12952	15116	12000	11840	10485	11009	5534	3	3	3	3	0.988	0.1195	0.1237	0.0632	0.00275211	-0.237049	-0.527378	-0.767179	UNCHANGED	UNCHANGED	UNCHANGED	UNCHANGED
Zm00001eb279780_P002		3	14.29	10382	11396	18949	16610	22707	21543	14130	11620	17563	15063	13528	21056	3	3	3	3	0.1106	0.8013	0.5028	0.2754	0.579489	0.0887861	0.196918	-0.293785	UNCHANGED	UNCHANGED	UNCHANGED	UNCHANGED
Zm00001eb309110_P001		3	12.93	15247	12332	17709	16176	10894	15134	11373	14128	8645	10055	13724	11775	3	3	3	3	0.6704	0.1694	0.8176	0.3151	-0.101738	-0.407412	0.058275	-0.2474	UNCHANGED	UNCHANGED	UNCHANGED	UNCHANGED
Zm00001eb393840_P002		2	10.06	14550	15380	17792	34648	14839	7267	7298	21076	6345	7008	18826	17090	3	3	3	3	0.7327	0.4227	0.6731	0.6339	0.25007	-0.458935	0.306063	-0.402942	UNCHANGED	UNCHANGED	UNCHANGED	UNCHANGED
Zm00001eb179170_P002		5	13.58	11048	16813	14638	17220	12297	18049	10923	10839	14158	12210	12648	10565	3	3	3	3	0.5299	0.3355	0.9021	0.1007	0.162516	-0.242621	-0.0200876	-0.425224	UNCHANGED	UNCHANGED	UNCHANGED	UNCHANGED
Zm00001eb228780_P001		5	7.75	10488	9600	3727	8577	9466	3775	6076	5985	8668	8103	6865	8123	3	3	3	3	0.8214	0.6775	0.464	0.8268	-0.126314	-0.200175	0.155623	0.0817618	UNCHANGED	UNCHANGED	UNCHANGED	UNCHANGED
Zm00001eb011010_P001		3	3.1	10932	7980	9869	11381	9859	8090	11238	9038	9585	8549	8497	6221	3	3	3	3	0.8935	0.7572	0.0958	0.1735	0.0272935	0.0531383	-0.359953	-0.334108	UNCHANGED	UNCHANGED	UNCHANGED	UNCHANGED
Zm00001eb108120_P001		3	7.78	17964	15958	21889	13478	20661	18127	20965	19497	21247	21153	26396	28402	3	3	3	3	0.6875	0.3419	0.1001	0.0589	-0.0946992	0.144915	0.299586	0.539201	UNCHANGED	UNCHANGED	UNCHANGED	UNCHANGED
Zm00001eb015240_P003		3	8.74	9149	12739	13613	10726	10012	16752	10987	11152	7221	9023	10011	10536	3	3	3	3	0.8066	0.3363	0.9614	0.2931	0.0786943	-0.273947	0.0102741	-0.342367	UNCHANGED	UNCHANGED	UNCHANGED	UNCHANGED
Zm00001eb381280_P001		2	6.65	18082	21070	2202	15775	15920	26100	28533	42491	14649	26401	47926	27279	3	3	3	3	0.4642	0.2116	0.6451	0.1352	0.482901	1.05081	0.246079	0.813986	UNCHANGED	UNCHANGED	UNCHANGED	UNCHANGED
Zm00001eb217180_P001		5	13.21	26030	24488	27223	23034	25752	28087	26635	30683	24234	24834	24294	25702	3	3	3	3	0.8702	0.5675	0.3093	0.6766	-0.0161924	0.0690387	-0.124104	-0.0388729	UNCHANGED	UNCHANGED	UNCHANGED	UNCHANGED
Zm00001eb042130_P004		6	10.67	15650	15622	16439	18535	15634	17933	22410	19097	19598	19056	19726	21345	3	3	3	3	0.1881	0.0138	0.8047	0.0744	0.127046	0.356997	-0.0232933	0.206657	UNCHANGED	UNCHANGED	UNCHANGED	UNCHANGED
Zm00001eb323450_P001		4	13.11	6952	5270	7713	7707	5211	8808	6853	8836	6967	9540	18017	9359	3	3	3	3	0.6667	0.4012	0.1798	0.172	0.124064	0.184558	0.704385	0.764879	UNCHANGED	UNCHANGED	UNCHANGED	UNCHANGED
Zm00001eb161290_P001		5	13.81	18618	17463	27055	12489	17514	23066	18829	22057	17490	18979	23317	20405	3	3	3	3	0.4786	0.6571	0.482	0.3871	-0.250578	-0.113064	0.103105	0.240619	UNCHANGED	UNCHANGED	UNCHANGED	UNCHANGED
Zm00001eb375190_P001		3	9.79	8956	8002	10238	11560	9921	11366	9507	9379	11716	5308	11899	9147	3	3	3	3	0.0855	0.3186	0.529	0.3358	0.272367	0.170236	-0.215592	-0.317723	UNCHANGED	UNCHANGED	UNCHANGED	UNCHANGED
Zm00001eb255140_P002		7	11.94	18022	21350	23636	19988	22059	22844	21231	14728	28116	24102	21590	20831	3	3	3	3	0.75	0.9365	0.8479	0.698	0.042491	0.0242432	0.0541043	0.0358565	UNCHANGED	UNCHANGED	UNCHANGED	UNCHANGED
Zm00001eb394540_P001		7	10.02	21550	20112	19799	20839	19922	20187	21497	19573	21990	18095	19709	18478	3	3	3	3	0.7912	0.5907	0.0629	0.0495	-0.0120925	0.037083	-0.164062	-0.114886	UNCHANGED	UNCHANGED	UNCHANGED	UNCHANGED
Zm00001eb306410_P003		2	5.74	8106	9119	9633	17583	10929	7336	12254	9688	10521	10256	7642	3963	3	3	3	3	0.3794	0.1007	0.1481	0.2552	0.416547	0.273449	-0.570448	-0.713546	UNCHANGED	UNCHANGED	UNCHANGED	UNCHANGED
Zm00001eb055170_P001		9	10.93	23332	21934	27345	18447	22913	20102	32805	25298	28046	23772	25686	24146	3	3	3	3	0.1486	0.1733	0.1392	0.0472	-0.240516	0.24665	-0.227055	0.260112	UNCHANGED	UNCHANGED	UNCHANGED	UNCHANGED
Zm00001eb160350_P001		2	12.13	10895	9645	7829	11564	12652	10000	6880	8339	14159	9766	8655	10649	3	3	3	3	0.1729	0.8951	0.9665	0.1491	0.270386	0.0504226	-0.0151808	-0.235144	UNCHANGED	UNCHANGED	UNCHANGED	UNCHANGED
Zm00001eb130500_P001		5	12.43	10682	11643	18264	9514	11093	12768	10431	8444	9494	7628	9795	9637	3	3	3	3	0.4011	0.1719	0.6544	0.1463	-0.282304	-0.516845	-0.0681297	-0.30267	UNCHANGED	UNCHANGED	UNCHANGED	UNCHANGED
Zm00001eb055320_P001		2	17.24	10133	10576	12227	13071	13039	13228	10159	15669	16106	15930	14292	14833	3	3	3	3	0.029	0.2112	0.626	0.0172	0.256225	0.34846	0.103568	0.195803	UNCHANGED	UNCHANGED	UNCHANGED	UNCHANGED
Zm00001eb188330_P001		4	16.94	26925	25974	28539	25818	28658	28252	24324	25377	28659	22834	32885	32801	3	3	3	3	0.7299	0.5327	0.3981	0.6059	0.0226677	-0.0555906	0.17587	0.0976114	UNCHANGED	UNCHANGED	UNCHANGED	UNCHANGED
Zm00001eb257930_P001		5	11.95	9458	15009	10824	13287	5418	12063	15424	17412	10295	13897	18800	17220	3	3	3	3	0.6374	0.3877	0.4278	0.0879	-0.197877	0.289436	0.210776	0.698089	UNCHANGED	UNCHANGED	UNCHANGED	UNCHANGED
Zm00001eb015910_P005		5	8.61	18073	15224	7481	17416	10772	7144	17034	12213	18913	16539	14245	15222	3	3	3	3	0.6989	0.5466	0.7499	0.3124	-0.206787	0.240053	-0.0660229	0.380816	UNCHANGED	UNCHANGED	UNCHANGED	UNCHANGED
Zm00001eb362630_P001		2	5.01	15573	30311	14253	22063	20863	26773	31231	27666	23853	26280	36891	29135	3	3	3	3	0.5903	0.2474	0.4512	0.1077	0.212878	0.460513	0.157683	0.405318	UNCHANGED	UNCHANGED	UNCHANGED	UNCHANGED
Zm00001eb246090_P001		2	6.67	5238	5407	6132	8038	5728	5143	5607	10281	14344	5058	5665	4930	3	3	3	3	0.4852	0.1521	0.1276	0.2999	0.172641	0.849582	-0.949673	-0.272732	UNCHANGED	UNCHANGED	UNCHANGED	UNCHANGED
Zm00001eb424410_P001		3	13.44	7265	6406	9460	9041	6942	8685	8627	11295	10185	7628	11091	10146	3	3	3	3	0.6702	0.1233	0.7646	0.3155	0.0928031	0.380227	-0.0607637	0.22666	UNCHANGED	UNCHANGED	UNCHANGED	UNCHANGED
Zm00001eb153620_P002		2	9.83	10192	11646	10354	10363	9374	9662	14028	11258	10252	14527	12138	13214	3	3	3	3	0.1634	0.412	0.3357	0.0096	-0.130913	0.142662	0.166251	0.439826	UNCHANGED	UNCHANGED	UNCHANGED	UNCHANGED
Zm00001eb375690_P001		2	9.83	15433	8875	10279	16680	9836	9146	13451	9644	10029	9659	11449	13085	3	3	3	3	0.9142	0.8445	0.8308	0.8597	0.0441786	-0.0623757	0.0458255	-0.0607288	UNCHANGED	UNCHANGED	UNCHANGED	UNCHANGED
Zm00001eb419400_P001		10	5.86	14683	10333	6089	12117	9860	4131	14634	9624	11997	12728	8555	11157	3	3	3	3	0.6531	0.5822	0.5381	0.4734	-0.252693	0.221019	-0.16038	0.313332	UNCHANGED	UNCHANGED	UNCHANGED	UNCHANGED
Zm00001eb062550_P002		3	8.83	8666	7356	8499	17295	7820	7430	14929	10027	7819	12071	9750	8156	3	3	3	3	0.457	0.2681	0.7161	0.8147	0.408425	0.418607	-0.12874	-0.118558	UNCHANGED	UNCHANGED	UNCHANGED	UNCHANGED
Zm00001eb232020_P002		3	9.83	11967	13184	16786	12190	11373	11516	10889	12931	10323	7362	9908	8330	3	3	3	3	0.1945	0.1903	0.0586	0.0157	-0.257643	-0.296669	-0.415392	-0.454418	UNCHANGED	UNCHANGED	UNCHANGED	UNCHANGED
Zm00001eb307680_P003		4	17.09	12018	11123	10750	11707	11257	14420	10480	19171	9175	7918	12229	11129	3	3	3	3	0.3325	0.63	0.4995	0.2792	0.141536	0.196163	-0.311952	-0.257324	UNCHANGED	UNCHANGED	UNCHANGED	UNCHANGED
Zm00001eb211100_P001		2	9.07	3882	3756	9076	5235	6962	3585	7246	4963	3465	6278	7837	5902	3	3	3	3	0.8843	0.8751	0.3108	0.2835	-0.0828227	-0.0926836	0.352852	0.342991	UNCHANGED	UNCHANGED	UNCHANGED	UNCHANGED
Zm00001eb350390_P002		5	7.19	12961	10528	10581	9644	10943	8385	10890	12119	14015	10134	16544	12471	3	3	3	3	0.1942	0.4623	0.7506	0.1672	-0.233831	0.119961	0.0805775	0.43437	UNCHANGED	UNCHANGED	UNCHANGED	UNCHANGED
Zm00001eb207370_P001		2	11.74	16943	12750	16636	17522	16338	17861	17190	13206	13039	14674	15515	19477	3	3	3	3	0.276	0.6407	0.3595	0.6815	0.158866	-0.0930596	0.193419	-0.0585061	UNCHANGED	UNCHANGED	UNCHANGED	UNCHANGED
Zm00001eb080780_P003		2	11.36	8375	9311	8967	16435	6368	8219	8550	9212	7093	6524	9964	9411	3	3	3	3	0.6636	0.43	0.7924	0.6294	0.219001	-0.100708	0.0593324	-0.260377	UNCHANGED	UNCHANGED	UNCHANGED	UNCHANGED
Zm00001eb155830_P002		3	12.22	10190	10797	15063	8740	9163	13450	10988	9224	7693	11564	11464	8988	3	3	3	3	0.5064	0.2069	0.3419	0.9043	-0.20144	-0.369472	0.198192	0.0301602	UNCHANGED	UNCHANGED	UNCHANGED	UNCHANGED
Zm00001eb192570_P001		9	15.74	20280	20732	20141	21756	19641	19188	23872	18907	23098	21349	25877	24321	3	3	3	3	0.8272	0.3677	0.4056	0.0774	-0.0134469	0.10736	0.119117	0.239924	UNCHANGED	UNCHANGED	UNCHANGED	UNCHANGED
Zm00001eb049290_P001		7	16.86	18262	16728	11160	15935	13340	9065	17349	14031	18171	18880	14681	14663	3	3	3	3	0.4265	0.6739	0.8264	0.2491	-0.267497	0.102595	-0.0391631	0.330929	UNCHANGED	UNCHANGED	UNCHANGED	UNCHANGED
Zm00001eb221860_P001		4	13.33	3837	4070	6816	4923	5260	3665	5853	6408	6399	3355	8249	5583	3	3	3	3	0.799	0.249	0.7478	0.4981	-0.0884392	0.341897	-0.118741	0.311595	UNCHANGED	UNCHANGED	UNCHANGED	UNCHANGED
Zm00001eb095790_P001		2	6.39	15233	15469	15404	19494	10143	15523	15118	19301	15675	15443	17697	20275	3	3	3	3	0.913	0.3686	0.5943	0.4178	-0.0298934	0.119685	0.0925945	0.242172	UNCHANGED	UNCHANGED	UNCHANGED	UNCHANGED
Zm00001eb300250_P005		2	7.51	17350	18284	26632	21036	23803	22538	28376	27549	24318	22029	25340	21295	3	3	3	3	0.6071	0.1344	0.0928	0.7862	0.113801	0.365922	-0.224823	0.0272979	UNCHANGED	UNCHANGED	UNCHANGED	UNCHANGED
Zm00001eb432770_P001		5	15.22	10835	12809	17464	12919	12667	19143	15661	17102	10959	12815	12478	11681	3	3	3	3	0.6975	0.7633	0.2987	0.2944	0.121801	0.0889065	-0.241826	-0.274721	UNCHANGED	UNCHANGED	UNCHANGED	UNCHANGED
Zm00001eb201030_P001		3	3.55	77128	63827	37110	87307	44184	27037	38276	53121	57933	41964	38750	40293	3	3	3	3	0.7765	0.5073	0.19	0.5244	-0.167671	-0.25391	-0.303404	-0.389643	UNCHANGED	UNCHANGED	UNCHANGED	UNCHANGED
Zm00001eb289550_P001		2	9.31	7209	6008	10769	5385	7077	6885	9461	9689	6075	6674	9357	9332	3	3	3	3	0.3683	0.8339	0.9764	0.1257	-0.310097	0.0726646	0.00789988	0.390662	UNCHANGED	UNCHANGED	UNCHANGED	UNCHANGED
Zm00001eb199660_P001		2	10.04	45770	44749	61911	56227	38360	49579	49173	46011	39850	47976	44927	54372	3	3	3	3	0.736	0.4023	0.3549	0.8693	-0.0804215	-0.17482	0.125185	0.0307868	UNCHANGED	UNCHANGED	UNCHANGED	UNCHANGED
Zm00001eb176170_P001		2	6.71	26434	29611	34866	29506	21964	32983	44807	25605	27662	26967	28313	42408	3	3	3	3	0.6254	0.7345	0.9877	0.4971	-0.106307	0.109416	-0.00569678	0.210026	UNCHANGED	UNCHANGED	UNCHANGED	UNCHANGED
Zm00001eb101980_P001		2	7.41	8359	7579	10120	8287	8680	11175	7949	8921	6149	11923	7298	6900	3	3	3	3	0.5863	0.4119	0.5976	0.7339	0.111028	-0.178846	0.18233	-0.107544	UNCHANGED	UNCHANGED	UNCHANGED	UNCHANGED
Zm00001eb381210_P001		2	5.94	22723	26084	25808	23352	26930	52882	24503	28613	17280	40248	25296	29923	3	3	3	3	0.3671	0.7071	0.2048	0.8156	0.467395	-0.0839722	0.439501	-0.111866	UNCHANGED	UNCHANGED	UNCHANGED	UNCHANGED
Zm00001eb058150_P001		3	6.67	5634	5113	8571	9285	9381	11750	5235	9803	8808	7256	4793	8392	3	3	3	3	0.0514	0.4386	0.5513	0.0672	0.65482	0.303716	-0.222292	-0.573396	UNCHANGED	UNCHANGED	UNCHANGED	UNCHANGED
Zm00001eb024450_P001		3	8	3211	3016	3889	3834	2709	2731	3306	3804	3373	3192	3767	3235	3	3	3	3	0.5718	0.7109	0.7109	0.5011	-0.125263	0.0513678	-0.0402862	0.136344	UNCHANGED	UNCHANGED	UNCHANGED	UNCHANGED
Zm00001eb045890_P001		2	8.79	8806	11676	10568	7951	8789	5312	6191	7663	6763	5146	11430	8044	3	3	3	3	0.0888	0.0208	0.514	0.7039	-0.493695	-0.590679	0.255964	0.158981	UNCHANGED	UNCHANGED	UNCHANGED	UNCHANGED
Zm00001eb329710_P001		12	11.32	17894	17204	20575	18384	17873	17994	19172	18104	15774	20504	23899	19013	3	3	3	3	0.672	0.5756	0.1211	0.1035	-0.0373367	-0.0696246	0.257485	0.225197	UNCHANGED	UNCHANGED	UNCHANGED	UNCHANGED
Zm00001eb104290_P001		5	11.39	18706	19334	15280	20300	16121	15324	23536	16183	17697	29411	24417	23400	3	3	3	3	0.8051	0.6236	0.0859	0.0245	-0.0432759	0.106759	0.427694	0.577729	UNCHANGED	UNCHANGED	UNCHANGED	UNCHANGED
Zm00001eb022230_P003		4	10.98	8370	8944	8534	9485	6889	7576	6964	7649	11070	12991	10632	10721	3	3	3	3	0.4707	0.9678	0.124	0.034	-0.110047	-0.00923892	0.419258	0.520067	UNCHANGED	UNCHANGED	UNCHANGED	UNCHANGED
Zm00001eb351830_P001		4	9.3	7854	9609	12821	10423	7554	8312	11251	11925	10786	9180	9209	12696	3	3	3	3	0.4745	0.4573	0.4735	0.3318	-0.204078	0.165344	-0.127697	0.241726	UNCHANGED	UNCHANGED	UNCHANGED	UNCHANGED
Zm00001eb147780_P001		5	9.79	15132	8207	3130	14407	5898	4377	10562	5418	7303	12532	5880	8096	3	3	3	3	0.9047	0.7931	0.6853	0.8767	-0.100863	-0.185086	0.18721	0.102987	UNCHANGED	UNCHANGED	UNCHANGED	UNCHANGED
Zm00001eb241690_P002		2	5.56	14790	11841	16812	13975	13484	14910	18282	15140	11227	14987	22271	16482	3	3	3	3	0.8234	0.88	0.3719	0.1689	-0.0361151	0.0395207	0.267355	0.342991	UNCHANGED	UNCHANGED	UNCHANGED	UNCHANGED
Zm00001eb169770_P004		7	11.25	22732	26205	24345	19977	25495	20825	27651	25195	29401	24576	27790	24209	3	3	3	3	0.3065	0.1315	0.3204	0.1714	-0.144501	0.166511	-0.103083	0.207929	UNCHANGED	UNCHANGED	UNCHANGED	UNCHANGED
Zm00001eb237650_P001		3	9.26	11465	6620	15053	10092	7381	10219	7678	9756	7518	5775	7170	6207	3	3	3	3	0.5255	0.3445	0.0804	0.0483	-0.258967	-0.409294	-0.381713	-0.53204	UNCHANGED	UNCHANGED	UNCHANGED	UNCHANGED
Zm00001eb051800_P004		6	5.09	10654	12252	11135	9888	10341	12403	9950	11135	11241	11296	11301	12286	3	3	3	3	0.6318	0.4145	0.1823	0.4226	-0.0610149	-0.0746074	0.109844	0.0962514	UNCHANGED	UNCHANGED	UNCHANGED	UNCHANGED
Zm00001eb048000_P001		5	8.23	14265	13364	15827	10495	14623	16471	8962	12890	11367	9637	10143	8367	3	3	3	3	0.7605	0.065	0.2507	0.072	-0.0633645	-0.387572	-0.238996	-0.563204	UNCHANGED	UNCHANGED	UNCHANGED	UNCHANGED
Zm00001eb254530_P003		2	12.61	3803	4373	6576	7572	2863	7833	7962	8887	3842	9380	10931	12063	3	3	3	3	0.5553	0.3251	0.0881	0.0586	0.308418	0.488107	0.645867	0.825556	UNCHANGED	UNCHANGED	UNCHANGED	UNCHANGED
Zm00001eb154520_P001		3	10.91	6107	3901	6811	7412	5743	8009	4851	5107	4871	8857	5439	5772	3	3	3	3	0.2614	0.4932	0.1848	0.79	0.331481	-0.18161	0.436443	-0.0766473	UNCHANGED	UNCHANGED	UNCHANGED	UNCHANGED
Zm00001eb192680_P001		2	3.39	4215	5662	5809	7608	4527	8552	8982	13435	7699	9455	7972	8106	3	3	3	3	0.2744	0.0566	0.4443	0.2833	0.399288	0.941058	-0.23815	0.30362	UNCHANGED	UNCHANGED	UNCHANGED	UNCHANGED
Zm00001eb342590_P003		2	9.06	13173	11721	11510	12967	11967	13019	12430	10920	11084	11575	11692	14671	3	3	3	3	0.4551	0.4066	0.356	0.9965	0.0601376	-0.0802655	0.139833	-0.00057031	UNCHANGED	UNCHANGED	UNCHANGED	UNCHANGED
Zm00001eb396100_P001		3	9.29	16162	16328	9264	16053	9818	12580	16955	11585	10713	10644	9193	10143	3	3	3	3	0.7275	0.7974	0.1967	0.2023	-0.118875	-0.0890812	-0.388827	-0.359033	UNCHANGED	UNCHANGED	UNCHANGED	UNCHANGED
Zm00001eb054210_P001		2	6.86	8298	8064	6100	9973	7491	7246	7334	6455	8494	8722	7569	7397	3	3	3	3	0.5388	0.9508	0.5521	0.742	0.137521	-0.0116077	0.0881863	-0.0609424	UNCHANGED	UNCHANGED	UNCHANGED	UNCHANGED
Zm00001eb379410_P001		3	8.98	10773	12518	7145	12845	8509	7867	9697	9809	14950	11375	10699	10712	3	3	3	3	0.8643	0.5986	0.7662	0.4934	-0.0588232	0.178943	-0.0715971	0.16617	UNCHANGED	UNCHANGED	UNCHANGED	UNCHANGED
Zm00001eb390490_P001		3	8.38	2993	2859	3994	3867	2733	2755	3962	4387	4391	4186	5278	3943	3	3	3	3	0.7673	0.0664	0.6366	0.0719	-0.0739827	0.371832	0.0734183	0.519233	UNCHANGED	UNCHANGED	UNCHANGED	UNCHANGED
Zm00001eb125360_P001		2	3.99	8029	8324	12755	8407	11212	9678	8114	12068	13742	12547	15095	14007	3	3	3	3	0.9727	0.5172	0.231	0.0199	0.00933738	0.220915	0.295941	0.507519	UNCHANGED	UNCHANGED	UNCHANGED	UNCHANGED
Zm00001eb404990_P002		4	14.99	11880	10687	13467	8791	11906	9900	9256	9282	12697	10129	12099	8178	3	3	3	3	0.2104	0.3163	0.8721	0.9673	-0.235984	-0.206211	-0.0387605	-0.00898682	UNCHANGED	UNCHANGED	UNCHANGED	UNCHANGED
Zm00001eb151080_P001		2	4.86	9415	10523	11194	18240	10613	19138	14608	11174	9471	7743	14447	16559	3	3	3	3	0.1108	0.4382	0.7224	0.4621	0.624389	0.179371	0.136413	-0.308605	UNCHANGED	UNCHANGED	UNCHANGED	UNCHANGED
Zm00001eb082500_P003		3	10.54	10120	8424	9220	6990	8362	9583	8001	9776	10216	7669	9910	8049	3	3	3	3	0.3517	0.9315	0.4613	0.8321	-0.154989	0.0118681	-0.127347	0.0395106	UNCHANGED	UNCHANGED	UNCHANGED	UNCHANGED
Zm00001eb280650_P003		5	7.65	16460	14818	14936	14023	13936	11837	16152	16014	18028	18815	17950	16864	3	3	3	3	0.0738	0.1883	0.2541	0.0072	-0.215684	0.119195	0.0955074	0.430387	UNCHANGED	UNCHANGED	UNCHANGED	UNCHANGED
Zm00001eb064300_P001		2	8.87	6264	6866	7712	8113	7021	9119	7761	11267	7134	7481	10227	9034	3	3	3	3	0.1978	0.2601	0.9044	0.4532	0.218669	0.327979	0.0316345	0.140944	UNCHANGED	UNCHANGED	UNCHANGED	UNCHANGED
Zm00001eb322470_P001		2	5.64	13809	11272	26070	9939	14252	17323	10414	12423	11979	13004	10175	9399	3	3	3	3	0.559	0.3029	0.5839	0.2834	-0.301182	-0.555053	-0.095811	-0.349683	UNCHANGED	UNCHANGED	UNCHANGED	UNCHANGED
Zm00001eb079270_P001		4	12.65	17700	22670	16012	15396	18911	16720	21076	17202	17924	17764	19698	17587	3	3	3	3	0.4712	0.9808	0.7926	0.3362	-0.143993	-0.00458751	-0.029922	0.109483	UNCHANGED	UNCHANGED	UNCHANGED	UNCHANGED
Zm00001eb030970_P002		2	7.03	10383	8471	18588	10789	13535	11864	10178	10086	8776	11488	10199	10307	3	3	3	3	0.9024	0.4223	0.1834	0.1951	-0.0492059	-0.366616	0.139737	-0.177673	UNCHANGED	UNCHANGED	UNCHANGED	UNCHANGED
Zm00001eb256150_P001		2	9.38	23021	25489	27547	23854	27183	29712	45995	19680	27298	33345	42967	30616	3	3	3	3	0.5057	0.5161	0.62	0.1011	0.0863823	0.289742	0.201764	0.405123	UNCHANGED	UNCHANGED	UNCHANGED	UNCHANGED
Zm00001eb426650_P005		2	8.78	6068	5409	5771	6778	5121	4566	3631	4530	5272	5831	4522	4043	3	3	3	3	0.7246	0.0676	0.6762	0.4643	-0.0671162	-0.360713	0.0999939	-0.193603	UNCHANGED	UNCHANGED	UNCHANGED	UNCHANGED
Zm00001eb343840_P001		2	12.23	6401	8116	7792	11275	6706	10586	8334	10075	6465	7624	9596	8713	3	3	3	3	0.241	0.5047	0.7814	0.5973	0.356673	0.156984	0.0600961	-0.139593	UNCHANGED	UNCHANGED	UNCHANGED	UNCHANGED
Zm00001eb189050_P001		3	8.41	9168	11808	11548	16153	11632	14390	15024	12590	9286	15438	12380	13190	3	3	3	3	0.1083	0.4774	0.5105	0.8202	0.374877	0.182125	0.15228	-0.0404718	UNCHANGED	UNCHANGED	UNCHANGED	UNCHANGED
Zm00001eb113600_P001		8	20.94	35892	36245	33815	30201	38593	28029	39171	32442	43632	35150	34557	38226	3	3	3	3	0.4098	0.4061	0.5183	0.3392	-0.129998	0.121288	-0.0945678	0.156719	UNCHANGED	UNCHANGED	UNCHANGED	UNCHANGED
Zm00001eb076390_P001		2	7.1	7712	5598	8290	9152	7959	7283	11742	8564	9611	9583	8231	10512	3	3	3	3	0.3974	0.0895	0.6676	0.2017	0.175528	0.469943	-0.07884	0.215575	UNCHANGED	UNCHANGED	UNCHANGED	UNCHANGED
Zm00001eb309070_P004		4	5.11	18182	18687	19031	14621	17493	16135	19238	26860	22483	20806	25319	19250	3	3	3	3	0.0421	0.1299	0.7278	0.0462	-0.212378	0.294959	-0.0690622	0.438275	UNCHANGED	UNCHANGED	UNCHANGED	UNCHANGED
Zm00001eb287650_P001		2	5.94	5014	8358	10721	7426	7437	16124	13421	8624	10234	12975	11233	10470	3	3	3	3	0.529	0.2779	0.642	0.7019	0.363032	0.421945	0.103429	0.162342	UNCHANGED	UNCHANGED	UNCHANGED	UNCHANGED
Zm00001eb376640_P001		2	9.3	10500	12229	12439	12310	10547	9867	14511	11265	11555	15024	14150	14966	3	3	3	3	0.4407	0.5819	0.1023	0.0082	-0.103895	0.0861326	0.241715	0.431743	UNCHANGED	UNCHANGED	UNCHANGED	UNCHANGED
Zm00001eb008700_P001		5	13.68	20470	17655	13206	14766	19856	8340	20987	12782	16406	16150	14613	15656	3	3	3	3	0.5186	0.9093	0.6319	0.749	-0.256758	-0.0328904	-0.112193	0.111674	UNCHANGED	UNCHANGED	UNCHANGED	UNCHANGED
Zm00001eb386920_P001		8	9.98	28467	22986	17656	25154	17396	13900	25659	20923	27793	32414	21498	29154	3	3	3	3	0.4072	0.6619	0.4904	0.1284	-0.291902	0.105951	0.15944	0.557293	UNCHANGED	UNCHANGED	UNCHANGED	UNCHANGED
Zm00001eb054250_P001		3	4.63	5440	6831	7497	3735	6120	5697	5254	7525	8454	4268	3488	6127	3	3	3	3	0.2142	0.687	0.1174	0.6317	-0.346069	0.103233	-0.613052	-0.16375	UNCHANGED	UNCHANGED	UNCHANGED	UNCHANGED
Zm00001eb183970_P002		3	10.63	22818	19505	25650	22933	20766	21692	22772	22316	21155	20671	23992	23764	3	3	3	3	0.6715	0.7697	0.5689	0.4607	-0.0558553	-0.0371722	0.0467902	0.0654733	UNCHANGED	UNCHANGED	UNCHANGED	UNCHANGED
Zm00001eb267790_P007		5	10.67	9102	9533	8966	10721	7984	8915	11114	10550	8901	11275	9849	9802	3	3	3	3	0.9943	0.2229	0.8905	0.305	0.000975382	0.147177	0.0169552	0.163157	UNCHANGED	UNCHANGED	UNCHANGED	UNCHANGED
Zm00001eb289560_P001		2	9.97	6686	8412	10593	7595	8428	10899	7002	6117	5851	7139	6714	7209	3	3	3	3	0.7986	0.1311	0.141	0.1236	0.0674865	-0.437525	0.150878	-0.354134	UNCHANGED	UNCHANGED	UNCHANGED	UNCHANGED
Zm00001eb306210_P004		2	9.95	11412	10483	8658	5112	12249	4759	8577	12564	13424	6470	8289	7092	3	3	3	3	0.3356	0.475	0.0556	0.9731	-0.465963	0.177998	-0.661613	-0.0176521	UNCHANGED	UNCHANGED	UNCHANGED	UNCHANGED
Zm00001eb197870_P001		2	11.45	8161	8157	15534	6548	9518	12310	7386	10645	8814	8919	5854	5100	3	3	3	3	0.7163	0.5607	0.1965	0.2357	-0.16667	-0.246689	-0.433817	-0.513836	UNCHANGED	UNCHANGED	UNCHANGED	UNCHANGED
Zm00001eb023080_P001		2	6.65	15437	15125	16599	12596	17853	19078	19146	18127	15307	16485	16066	17470	3	3	3	3	0.7185	0.2167	0.5232	0.9395	0.0706209	0.156906	-0.0720098	0.0142754	UNCHANGED	UNCHANGED	UNCHANGED	UNCHANGED
Zm00001eb151510_P001		3	4.81	10001	8226	7994	5946	7453	5381	6860	7430	8441	6054	6846	6487	3	3	3	3	0.0488	0.2122	0.0969	0.7743	-0.481542	-0.206126	-0.229522	0.0458933	UNCHANGED	UNCHANGED	UNCHANGED	UNCHANGED
Zm00001eb103070_P002		2	6.8	12896	14088	20733	13916	11909	15077	11878	15648	12325	10228	10846	10758	3	3	3	3	0.4329	0.3885	0.0908	0.0329	-0.222302	-0.259893	-0.324102	-0.361694	UNCHANGED	UNCHANGED	UNCHANGED	UNCHANGED
Zm00001eb252410_P002		3	3.93	139274	136227	134124	190473	125688	181186	223110	145604	150139	142447	163465	146497	3	3	3	3	0.2228	0.2214	0.4411	0.5193	0.279948	0.341022	-0.197697	-0.136623	UNCHANGED	UNCHANGED	UNCHANGED	UNCHANGED
Zm00001eb065080_P001		2	3.52	8564	7117	8013	12254	7523	8026	11524	9096	9220	11452	13423	10075	3	3	3	3	0.4291	0.084	0.2452	0.2534	0.230693	0.332726	0.228045	0.330078	UNCHANGED	UNCHANGED	UNCHANGED	UNCHANGED
Zm00001eb020810_P001		3	8.6	20040	28131	22672	28103	20734	30157	18130	15618	23849	29865	22650	6700	3	3	3	3	0.506	0.2647	0.9444	0.4243	0.157117	-0.298635	0.0399864	-0.415766	UNCHANGED	UNCHANGED	UNCHANGED	UNCHANGED
Zm00001eb223330_P001		2	7.84	6551	7482	7783	7835	7046	7691	6421	6426	4707	6182	5012	5765	3	3	3	3	0.5998	0.1056	0.7807	0.0112	0.0491818	-0.313562	-0.0497927	-0.412536	UNCHANGED	UNCHANGED	UNCHANGED	UNCHANGED
Zm00001eb146860_P001		2	5.66	3529	2051	1953	4089	2817	2638	2459	5020	4644	1904	3601	2776	3	3	3	3	0.3827	0.1815	0.2433	0.5636	0.341485	0.686582	-0.549985	-0.204888	UNCHANGED	UNCHANGED	UNCHANGED	UNCHANGED
Zm00001eb065720_P004		2	6.05	11339	17361	9271	9220	11850	15296	11760	8920	7782	9856	15981	11908	3	3	3	3	0.8671	0.3055	0.2242	0.864	-0.0622896	-0.415823	0.407229	0.053696	UNCHANGED	UNCHANGED	UNCHANGED	UNCHANGED
Zm00001eb031330_P003		2	5.62	12935	10790	7043	9430	8686	7989	7187	10223	11590	7422	9289	7777	3	3	3	3	0.4298	0.7984	0.3496	0.4885	-0.237062	-0.0853572	-0.243987	-0.0922825	UNCHANGED	UNCHANGED	UNCHANGED	UNCHANGED
Zm00001eb076490_P003		2	4.4	10671	12457	12264	8511	9536	9622	11724	11339	14252	12086	16434	12905	3	3	3	3	0.0183	0.5828	0.4446	0.0294	-0.355138	0.0763732	0.150711	0.582222	UNCHANGED	UNCHANGED	UNCHANGED	UNCHANGED
Zm00001eb043430_P002		2	4.18	12604	12050	15285	9964	15186	15409	13339	12790	10888	12601	10891	13351	3	3	3	3	0.9241	0.4778	0.9581	0.5545	0.0222425	-0.109556	-0.00681702	-0.138616	UNCHANGED	UNCHANGED	UNCHANGED	UNCHANGED
Zm00001eb242790_P003		2	10.41	7652	5430	20332	14978	7492	19589	8382	7329	19246	19188	20594	23864	3	3	3	3	0.6469	0.9358	0.0777	0.1302	0.331966	0.0651503	0.864477	0.597661	UNCHANGED	UNCHANGED	UNCHANGED	UNCHANGED
Zm00001eb084770_P001		3	6.19	9031	5750	4299	6720	5939	4890	7489	7239	6110	6002	7213	7953	3	3	3	3	0.7502	0.7093	0.8842	0.1957	-0.120703	0.127099	0.0226851	0.270487	UNCHANGED	UNCHANGED	UNCHANGED	UNCHANGED
Zm00001eb255690_P001		2	3.41	5942	5119	9510	3549	6843	6477	6439	8239	5728	7167	6381	5696	3	3	3	3	0.5089	0.9732	0.6756	0.5206	-0.286288	-0.0116188	-0.0846243	0.190045	UNCHANGED	UNCHANGED	UNCHANGED	UNCHANGED
Zm00001eb150720_P001		2	7.3	38835	56832	54185	49022	27393	53543	36842	31766	48416	63603	53953	56473	3	3	3	3	0.5368	0.2166	0.0292	0.1617	-0.205497	-0.356734	0.572524	0.421286	UNCHANGED	UNCHANGED	UNCHANGED	UNCHANGED
Zm00001eb220770_P001		2	7.13	14189	13188	11859	10595	10597	8913	12982	8627	9901	13458	13760	11161	3	3	3	3	0.0256	0.1521	0.2091	0.0501	-0.382228	-0.316373	0.28453	0.350386	UNCHANGED	UNCHANGED	UNCHANGED	UNCHANGED
[truncated: 5 more rows]

## Sheet: Correlation
		C1	C2	C3	B1	B2	B3	A1	A2	A3	AB1	AB2	AB3
[truncated: 13 more rows]

## Sheet: Config
ISOQuant Configuration
[truncated: 59 more rows]
